# Supplementary material for: Synthesis and crystal structures of (2E)-1,4-bis­(4-chloro­phen­yl)but-2-ene-1,4-dione and (2E)-1,4-bis­(4-bromo­phen­yl)but-2-ene-1,4-dione
Source: Acta Crystallogr E Crystallogr Commun. 2018 Feb 13;74(Pt 3):352–6. doi: 10.1107/S205698901800230X (PMC5947802; doi:10.1107/S205698901800230X)
Supplement: Supplementary file 1 [file e-74-00352-sup1.cif]

##############################################################################
#                                                                            #
# This CIF contains the data in a paper accepted for publication in          #
# Acta Crystallographica Section E. It conforms to the requirements of       #
# Notes for Authors for Acta Crystallographica Section E, and has been       #
# peer reviewed under the auspices of the IUCr Commission on Journals.       #
#                                                                            #
# Full details of the Crystallographic Information File format               #
# are given in the paper "The Crystallographic Information File (CIF):       #
# a New Standard Archive File for Crystallography" by S. R. Hall, F. H.      #
# Allen and I. D. Brown [Acta Cryst. (1991), A47, 655-685].                  #
#                                                                            #
# The current version of the core CIF dictionary is obtainable from          #
# ftp://ftp.iucr.org/pub/cif_core.dic.                                       #
#                                                                            #
# Software is freely available for graphical display of the structure(s)     #
# in this CIF. For information consult the CIF software page                 #
# http://www.iucr.org/resources/cif/software.                                #
#                                                                            #
# This file may be used for bona fide research purposes within the           #
# scientific community so long as proper attribution is given to the journal # 
# article from which it was obtained.                                        #
#                                                                            #
##############################################################################
data_1
_database_code_depnum_ccdc_archive 'CCDC 1822697'
_audit_creation_method
;
Olex2 1.2
(compiled 2016.09.09 svn.r3337 for OlexSys, GUI svn.r5227)
;
_journal_date_recd_electronic     2018-01-30
_journal_date_accepted     2018-02-07
_journal_name_full     'Acta Crystallographica, Section E'
_journal_year     2018
_journal_volume     74
_journal_issue      3
_journal_page_first     352
_journal_page_last     356
_journal_paper_category     GO
_journal_paper_doi     10.1107/S205698901800230X
_journal_coeditor_code     ZL2724
_publ_contact_author_name
;
R.Sausa R. Sausa
;
_publ_contact_author_address
;
US Army Research Laboratory, RDRL-WMM-B, Aberdeen Proving Ground, MD 21005
;
_publ_contact_author_email     rosario.c.sausa.civ@mail.mil
_publ_contact_author_phone
;
410-306-0660 (410)
;
_publ_section_title
;
Synthesis and crystal structures of
(2<i>E</i>)-1,4-bis(4-chlorophenyl)but-2-ene-1,4-dione and
(2<i>E</i>)-1,4-bis(4-bromophenyl)but-2-ene-1,4-dione
;
_publ_section_title_footnote     .
loop_
    _publ_author_name
    _publ_author_footnote
    _publ_author_address
    'Lastovickova, Dominika N.'
;
Oak Ridge Institute for Science and Education (ORISE) Postdoctoral Research
Fellow.
;
;
US Army Research Laboratory, RDRL-WMM-G, Aberdeen Proving Ground, MD 21005
USA
;
    'La Scala, John J.' .
;
US Army Research Laboratory, RDRL-WMM-G, Aberdeen Proving Ground, MD 21005
USA
;
    'Sausa, Rosario C.' .
;
US Army Research Laboratory, RDRL-WMM-B, Aberdeen Proving Ground, MD 21005
USA
;
_publ_section_synopsis
;
The molecular structure of
(2<i>E</i>)-1,4-bis(4-chlorophenyl)but-2-ene-1,4-dione (<b>1</b>) is composed
of two <i>p</i>-chloro phenyl rings, each bonded on opposite ends to a near
planar 1,4-<i>trans</i> enedione moiety [--C(\\db  O)---CH\\db CH---(C\\db
O)--]. (2<i>E</i>)-1,4-Bis(4-bromophenyl)but-2-ene-1,4-dione  (<b>2</b>) has a
similar structure to (<b>1</b>), but with two <i>p</i>-bromo phenyl rings and
a less planar enedione group. In the crystal, molecules of (<b>1</b>) exhibit
C---Cl...Cl type I interactions, whereas molecules of (<b>2</b>) present
C--Br...Br type II interactions.
;
_chemical_name_systematic
;
(2<i>E</i>)-1,4-Bis(4-chlorophenyl)but-2-ene-1,4-dione
;
_chemical_name_common     ?
_chemical_formula_moiety     'C16 H10 Cl2 O2'
_chemical_formula_sum     'C16 H10 Cl2 O2'
_chemical_formula_iupac     'C16 H10 Cl2 O2'
_chemical_formula_weight     305.14
_chemical_melting_point     ?
_shelx_space_group_comment
;
The symmetry employed for this shelxl refinement is uniquely defined
by the following loop, which should always be used as a source of
symmetry information in preference to the above space-group names.
They are only intended as comments.
;
_space_group_crystal_system     triclinic
_space_group_name_H-M_alt     'P -1'
_space_group_name_Hall     '-P 1'
loop_
    _space_group_symop_operation_xyz
    'x, y, z'
    '-x, -y, -z'
_cell_length_a     3.9455(3)
_cell_length_b     6.0809(5)
_cell_length_c     14.6836(11)
_cell_angle_alpha     82.653(6)
_cell_angle_beta     88.638(6)
_cell_angle_gamma     84.601(7)
_cell_volume     347.82(5)
_cell_formula_units_Z     1
_cell_measurement_reflns_used     2009
_cell_measurement_theta_min     2.7840
_cell_measurement_theta_max     26.2700
_cell_measurement_temperature     298.00(10)
_exptl_crystal_description     irregular
_exptl_crystal_colour     orange
_exptl_crystal_size_max     0.34
_exptl_crystal_size_mid     0.22
_exptl_crystal_size_min     0.15
_exptl_crystal_density_diffrn     1.457
_exptl_crystal_density_meas     ?
_exptl_crystal_density_method     ?
_exptl_crystal_F_000     156
_exptl_absorpt_coefficient_mu     0.463
_exptl_absorpt_correction_type     multi-scan
_exptl_absorpt_process_details
;
(CrysAlisPro; Bourhis <i>et al.</i>,  2015)
;
_shelx_estimated_absorpt_T_min     ?
_shelx_estimated_absorpt_T_max     ?
_exptl_absorpt_correction_T_min     0.92776
_exptl_absorpt_correction_T_max     1.00000
_diffrn_ambient_temperature     298.00(10)
_diffrn_radiation_type     MoK\a
_diffrn_radiation_wavelength     0.71073
_diffrn_measurement_device_type     'Agilent SuperNova, Dualflex, EosS2'
_diffrn_measurement_device     'four-circle diffractometer'
_diffrn_measurement_method     '\w scans'
_diffrn_detector_area_resol_mean     8.0945
_diffrn_reflns_number     5641
_diffrn_reflns_av_R_equivalents     0.0226
_diffrn_reflns_theta_min     2.798
_diffrn_reflns_theta_max     26.364
_diffrn_reflns_theta_full     26.000
_diffrn_measured_fraction_theta_max     0.999
_diffrn_measured_fraction_theta_full     0.999
_diffrn_reflns_limit_h_min     -4
_diffrn_reflns_limit_h_max     4
_diffrn_reflns_limit_k_min     -7
_diffrn_reflns_limit_k_max     7
_diffrn_reflns_limit_l_min     -18
_diffrn_reflns_limit_l_max     18
_refine_special_details     ?
_reflns_number_total     1416
_reflns_number_gt     1256
_reflns_threshold_expression     'I > 2\s(I)'
_refine_ls_structure_factor_coef     Fsqd
_refine_ls_matrix_type     full
_refine_ls_R_factor_all     0.0549
_refine_ls_R_factor_gt     0.0475
_refine_ls_wR_factor_gt     0.0997
_refine_ls_wR_factor_ref     0.1036
_refine_ls_goodness_of_fit_ref     1.155
_refine_ls_restrained_S_all     1.155
_refine_ls_number_reflns     1416
_refine_ls_number_parameters     91
_refine_ls_number_restraints     0
_refine_ls_hydrogen_treatment     constr
_refine_ls_weighting_scheme     calc
_refine_ls_weighting_details
              'w=1/[\s^2^(Fo^2^)+(0.0335P)^2^+0.1180P] where P=(Fo^2^+2Fc^2^)/3'
_atom_sites_solution_hydrogens     geom
_atom_sites_solution_primary     ?
_atom_sites_solution_secondary     ?
_refine_ls_shift/su_max     0.000
_refine_ls_shift/su_mean     0.000
_refine_diff_density_max     0.178
_refine_diff_density_min     -0.195
_refine_ls_extinction_method     none
_refine_ls_extinction_coef     .
loop_
    _atom_type_symbol
    _atom_type_description
    _atom_type_scat_dispersion_real
    _atom_type_scat_dispersion_imag
    _atom_type_scat_source
    'C' 'C' 0.0033 0.0016
                         'International Tables Vol C Tables 4.2.6.8 and 6.1.1.4'
    'H' 'H' 0.0000 0.0000
                         'International Tables Vol C Tables 4.2.6.8 and 6.1.1.4'
    'Cl' 'Cl' 0.1484 0.1585
                         'International Tables Vol C Tables 4.2.6.8 and 6.1.1.4'
    'O' 'O' 0.0106 0.0060
                         'International Tables Vol C Tables 4.2.6.8 and 6.1.1.4'
_computing_data_collection
;
CrysAlisPro (Rigaku OD, 2015)
;
_computing_cell_refinement
;
CrysAlisPro (Rigaku OD, 2015)
;
_computing_data_reduction
;
CrysAlisPro (Rigaku OD, 2015)
;
_computing_structure_solution
;
SHELXT (Sheldrick, 2015a)
;
_computing_structure_refinement
;
SHELXL (Sheldrick, 2015b)
;
_computing_molecular_graphics
;
<i>OLEX2</i> (Dolomanov et al., 2009)
;
_computing_publication_material
;
Mercury (Macrae <i>et al.</i>,  2008)
;
loop_
    _atom_site_type_symbol
    _atom_site_label
    _atom_site_fract_x
    _atom_site_fract_y
    _atom_site_fract_z
    _atom_site_U_iso_or_equiv
    _atom_site_adp_type
    _atom_site_calc_flag
    _atom_site_occupancy
    _atom_site_disorder_assembly
    _atom_site_disorder_group
    C C1 0.3800(5) 0.4949(3) 0.30832(13) 0.0411(4) Uani d 1 . .
    C C2 0.5146(5) 0.2732(3) 0.31865(14) 0.0482(5) Uani d 1 . .
    H H2 0.493021 0.185559 0.374837 0.058 Uiso calc 1 . .
    C C3 0.6788(6) 0.1826(4) 0.24675(15) 0.0529(5) Uani d 1 . .
    H H3 0.771626 0.035173 0.254438 0.063 Uiso calc 1 . .
    C C4 0.7048(5) 0.3111(4) 0.16369(14) 0.0500(5) Uani d 1 . .
    C C5 0.5749(6) 0.5314(4) 0.15096(15) 0.0559(6) Uani d 1 . .
    H H5 0.595485 0.617285 0.094315 0.067 Uiso calc 1 . .
    C C6 0.4149(5) 0.6214(3) 0.22341(14) 0.0495(5) Uani d 1 . .
    H H6 0.327970 0.770037 0.215556 0.059 Uiso calc 1 . .
    C C7 0.2047(5) 0.6004(3) 0.38415(14) 0.0459(5) Uani d 1 . .
    C C8 0.0820(5) 0.4582(3) 0.46605(13) 0.0452(5) Uani d 1 . .
    H H8 0.123290 0.304322 0.469025 0.054 Uiso calc 1 . .
    Cl Cl1 0.90353(18) 0.19244(12) 0.07252(4) 0.0768(3) Uani d 1 . .
    O O1 0.1558(5) 0.8021(2) 0.38003(11) 0.0699(5) Uani d 1 . .
loop_
    _atom_site_aniso_label
    _atom_site_aniso_U_11
    _atom_site_aniso_U_22
    _atom_site_aniso_U_33
    _atom_site_aniso_U_12
    _atom_site_aniso_U_13
    _atom_site_aniso_U_23
    C1 0.0389(10) 0.0429(10) 0.0419(10) -0.0081(8) -0.0005(8) -0.0038(8)
    C2 0.0565(13) 0.0421(11) 0.0450(11) -0.0066(9) 0.0017(9) -0.0003(9)
    C3 0.0558(13) 0.0447(11) 0.0587(13) -0.0013(10) -0.0009(10) -0.0115(10)
    C4 0.0463(12) 0.0595(13) 0.0471(12) -0.0076(10) 0.0021(9) -0.0164(10)
    C5 0.0616(14) 0.0622(13) 0.0413(11) -0.0054(11) 0.0049(10) 0.0017(10)
    C6 0.0539(12) 0.0437(11) 0.0481(12) -0.0008(9) 0.0031(9) 0.0017(9)
    C7 0.0480(11) 0.0440(11) 0.0450(11) -0.0066(9) 0.0022(9) -0.0017(8)
    C8 0.0477(12) 0.0431(10) 0.0440(11) -0.0046(9) 0.0015(8) -0.0023(8)
    Cl1 0.0799(5) 0.0926(5) 0.0621(4) -0.0021(4) 0.0148(3) -0.0326(3)
    O1 0.1034(14) 0.0410(8) 0.0617(10) -0.0006(8) 0.0245(9) -0.0015(7)
_geom_special_details
;
 All esds (except the esd in the dihedral angle between two l.s. planes)
 are estimated using the full covariance matrix.  The cell esds are taken
 into account individually in the estimation of esds in distances, angles
 and torsion angles; correlations between esds in cell parameters are only
 used when they are defined by crystal symmetry.  An approximate (isotropic)
 treatment of cell esds is used for estimating esds involving l.s. planes.
;
loop_
    _geom_bond_atom_site_label_1
    _geom_bond_atom_site_label_2
    _geom_bond_site_symmetry_2
    _geom_bond_distance
    _geom_bond_publ_flag
    C1 C2 . 1.392(3) ?
    C1 C6 . 1.390(3) ?
    C1 C7 . 1.481(3) ?
    C2 H2 . 0.9300 ?
    C2 C3 . 1.374(3) ?
    C3 H3 . 0.9300 ?
    C3 C4 . 1.369(3) ?
    C4 C5 . 1.379(3) ?
    C4 Cl1 . 1.737(2) ?
    C5 H5 . 0.9300 ?
    C5 C6 . 1.372(3) ?
    C6 H6 . 0.9300 ?
    C7 C8 . 1.488(3) ?
    C7 O1 . 1.218(2) ?
    C8 C8 2_566 1.307(4) ?
    C8 H8 . 0.9300 ?
loop_
    _geom_angle_atom_site_label_1
    _geom_angle_atom_site_label_2
    _geom_angle_atom_site_label_3
    _geom_angle_site_symmetry_1
    _geom_angle_site_symmetry_3
    _geom_angle
    _geom_angle_publ_flag
    C2 C1 C7 . . 122.61(18) ?
    C6 C1 C2 . . 118.30(19) ?
    C6 C1 C7 . . 119.08(18) ?
    C1 C2 H2 . . 119.6 ?
    C3 C2 C1 . . 120.72(19) ?
    C3 C2 H2 . . 119.6 ?
    C2 C3 H3 . . 120.3 ?
    C4 C3 C2 . . 119.4(2) ?
    C4 C3 H3 . . 120.3 ?
    C3 C4 C5 . . 121.4(2) ?
    C3 C4 Cl1 . . 118.98(17) ?
    C5 C4 Cl1 . . 119.60(17) ?
    C4 C5 H5 . . 120.6 ?
    C6 C5 C4 . . 118.8(2) ?
    C6 C5 H5 . . 120.6 ?
    C1 C6 H6 . . 119.3 ?
    C5 C6 C1 . . 121.3(2) ?
    C5 C6 H6 . . 119.3 ?
    C1 C7 C8 . . 119.63(17) ?
    O1 C7 C1 . . 120.95(18) ?
    O1 C7 C8 . . 119.41(19) ?
    C7 C8 H8 . . 118.8 ?
    C8 C8 C7 2_566 . 122.3(2) ?
    C8 C8 H8 2_566 . 118.8 ?
loop_
    _geom_torsion_atom_site_label_1
    _geom_torsion_atom_site_label_2
    _geom_torsion_atom_site_label_3
    _geom_torsion_atom_site_label_4
    _geom_torsion_site_symmetry_1
    _geom_torsion_site_symmetry_2
    _geom_torsion_site_symmetry_3
    _geom_torsion_site_symmetry_4
    _geom_torsion
    _geom_torsion_publ_flag
    C1 C2 C3 C4 . . . . -1.1(3) ?
    C1 C7 C8 C8 . . . 2_566 -178.2(2) ?
    C2 C1 C6 C5 . . . . 0.5(3) ?
    C2 C1 C7 C8 . . . . -17.0(3) ?
    C2 C1 C7 O1 . . . . 163.9(2) ?
    C2 C3 C4 C5 . . . . 1.2(3) ?
    C2 C3 C4 Cl1 . . . . -178.37(16) ?
    C3 C4 C5 C6 . . . . -0.4(3) ?
    C4 C5 C6 C1 . . . . -0.4(3) ?
    C6 C1 C2 C3 . . . . 0.3(3) ?
    C6 C1 C7 C8 . . . . 163.48(18) ?
    C6 C1 C7 O1 . . . . -15.6(3) ?
    C7 C1 C2 C3 . . . . -179.24(19) ?
    C7 C1 C6 C5 . . . . -179.94(19) ?
    Cl1 C4 C5 C6 . . . . 179.15(16) ?
    O1 C7 C8 C8 . . . 2_566 0.9(4) ?
_shelx_hkl_file
;
   0   0  -2  276.28    4.78
   0   0  -2  313.55    4.74
   0   0  -3   37.81    1.39
   0   0  -3   31.71    1.41
   0   0   3   36.15    0.98
   0   0   4  442.10    6.37
   0   0  -4  436.14    7.59
   0   0  -4  434.95    7.42
   0   0   4  426.67    7.60
   0   0  -5   76.54    2.71
   0   0   5   75.32    1.87
   0   0   5   71.64    2.68
   0   0  -5   73.51    2.58
   0   0  -6  153.71    4.24
   0   0   6  158.30    4.49
   0   0  -6  154.07    4.41
   0   0   6  158.70    3.23
   0   0  -7  484.61    9.59
   0   0   7  492.38    9.75
   0   0  -7  485.14    9.36
   0   0  -8   53.12    2.69
   0   0   8   54.21    2.86
   0   0  -8   54.29    2.83
   0   0  -9  194.54    5.75
   0   0   9  206.97    6.18
   0   0   9  197.03    6.12
   0   0  -9  192.93    5.98
   0   0  10   18.79    1.91
   0   0  10   24.85    2.24
   0   0 -10   20.04    1.83
   0   0  11    1.47    0.69
   0   0  11    2.51    0.99
   0   0 -11    3.80    0.87
   0   0  12   11.45    1.72
   0   0 -12   13.21    1.65
   0   0  12   11.60    1.75
   0   0  13  465.96   12.45
   0   0 -13  483.55   11.96
   0   0  13  504.30   12.61
   0   0  14    2.49    1.09
   0   0  14    2.05    1.06
   0   0 -14    0.09    0.47
   0   0  15    3.99    1.33
   0   0 -15    3.30    1.05
   0   0  15    6.64    1.56
   0   0  16    7.18    1.72
   0   0  16    8.48    1.86
   0   0  17    2.27    1.12
   0   0  17    2.94    1.26
   0   0  18    2.94    1.37
   0   0  18    0.54    0.89
   0  -1  17   18.93    2.77
   0  -1  17   14.57    2.50
   0   1 -17   15.77    2.50
   0  -1  16   15.55    2.47
   0  -1  16   13.10    2.26
   0   1 -16   17.17    2.45
   0  -1  15    4.67    1.38
   0  -1  15    6.94    1.70
   0   1 -15    4.45    1.27
   0  -1  14    1.89    0.94
   0   1 -14    2.11    0.85
   0   1 -13    7.69    1.41
   0  -1  13   10.08    1.77
   0  -1  12    1.37    1.02
   0   1 -12    0.19    0.59
   0   1 -11  108.11    5.21
   0  -1  11  120.35    5.40
   0   1 -11  116.32    5.30
   0   1 -11  112.72    5.14
   0  -1  10   37.88    2.86
   0   1 -10   35.54    2.81
   0   1 -10   39.40    2.87
   0   1 -10   38.34    2.80
   0   1  -9  141.52    5.38
   0   1  -9  138.60    5.36
   0   1  -9  140.12    5.25
   0   1  -9  122.66    3.53
   0  -1   9  143.47    5.33
   0  -1   9  140.88    3.61
   0   1  -8   14.52    1.62
   0   1  -8   15.63    1.73
   0   1  -8   15.25    1.64
   0   1  -8   13.22    1.03
   0  -1   8   15.17    1.05
   0  -1   7   31.35    1.48
   0   1  -7   29.40    1.49
   0   1  -7   30.64    2.20
   0   1  -7   31.93    2.22
   0   1  -7   32.40    2.28
   0  -1   6 1149.21   16.33
   0   1  -6 1127.19   18.46
   0   1  -6 1142.59   16.45
   0   1  -6 1154.10   18.55
   0  -1   5  400.58    6.89
   0   1  -5  398.37    6.96
   0   1  -5  411.95    8.34
   0   1  -5  410.99    8.27
   0  -1   5  424.11    6.84
   0  -1   4 1034.12   14.58
   0  -1   4 1040.95   14.34
   0   1  -4 1038.56   15.91
   0   1  -4 1034.58   14.69
   0   1  -3  542.01    9.14
   0  -1   3  546.75    9.02
   0   1  -3  540.18    8.46
   0  -1   3  549.79    8.13
   0  -1   3  541.41    8.42
   0   1  -2 2224.41   29.20
   0  -1   2 2228.25   28.49
   0   1  -2 2215.08   28.78
   0  -1   2 2238.13   28.78
   0  -1   2 2208.54   29.10
   0   1  -1 1515.12   20.03
   0  -1   1 1521.90   20.08
   0  -1   1 1510.33   19.91
   0   1  -1 1508.87   20.02
   0  -1   1 1514.22   19.88
   0  -1   0 1418.46   18.66
   0   1   0 1400.71   18.30
   0   1   0 1403.74   18.48
   0   1   0 1428.56   18.70
   0  -1   0 1398.72   18.30
   0  -1   0 1420.50   18.07
   0  -1  -1    1.45    0.22
   0   1   1    2.07    0.27
   0   1   1    2.12    0.30
   0  -1  -1    2.12    0.26
   0   1   1    2.26    0.32
   0   1   2  724.50    9.91
   0   1   2  726.40   10.32
   0  -1  -2  702.11   10.13
   0   1   3   29.23    1.21
   0   1   3   27.87    1.20
   0  -1  -3   26.64    1.27
   0   1   3   27.06    1.18
   0  -1  -3   27.48    1.07
   0   1   4  966.17   13.91
   0  -1  -4  976.19   13.39
   0  -1  -4  950.91   14.09
   0   1   4  927.22   14.02
   0   1   5  513.82    8.95
   0  -1  -5  525.62    9.11
   0   1   5  533.51    9.51
   0  -1  -5  522.14    8.45
   0   1   6   60.16    2.54
   0  -1  -6   65.32    2.67
   0  -1  -6   61.57    2.29
   0   1   6   69.49    2.90
   0   1   7  965.37   15.63
   0   1   7  991.65   16.27
   0  -1  -7  934.36   15.01
   0  -1  -7  988.70   15.85
   0  -1  -8   68.94    2.83
   0  -1  -8   67.45    3.16
   0   1   8   71.19    3.17
   0   1   8   67.17    3.30
   0   1   9   97.12    3.97
   0  -1  -9   89.56    3.51
   0   1   9   91.88    4.13
   0  -1  -9   99.23    4.07
   0   1  10   58.45    3.22
   0  -1 -10   63.32    3.06
   0  -1 -10   57.56    3.24
   0   1  10   62.75    3.51
   0   1  11  577.79   13.04
   0   1  11  587.12   12.59
   0  -1 -11  578.14   12.62
   0  -1 -11  552.90   11.63
   0  -1 -12  131.71    5.10
   0   1  12  137.74    5.61
   0   1  12  133.72    5.83
   0  -1 -12  138.46    5.73
   0   1  13   96.04    4.88
   0  -1 -13  101.16    4.61
   0   1  13   96.45    5.12
   0  -1 -13  110.26    5.25
   0   1  14   17.16    2.30
   0   1  14   16.76    2.10
   0   1  15    1.54    0.99
   0   1  15    0.68    1.06
   0   1  16    2.62    1.15
   0   1  16    1.82    1.12
   0   1  17   10.33    2.02
   0   1  17   13.18    2.28
   0   1  18    6.55    1.69
   0   1  18    9.37    2.14
   0   2 -16    0.76    0.76
   0  -2  16    6.24    1.59
   0   2 -15    0.49    0.51
   0  -2  15    0.39    0.79
   0   2 -14    0.36    0.53
   0   2 -14    1.10    0.71
   0   2 -14    0.38    0.56
   0  -2  14    1.24    0.76
   0  -2  13    7.11    1.59
   0   2 -13    9.60    1.78
   0   2 -13    9.71    1.79
   0   2 -13    8.66    1.78
   0   2 -12   76.76    4.70
   0   2 -12   75.21    4.69
   0  -2  12   85.43    4.94
   0   2 -12   74.26    4.67
   0  -2  11   32.79    2.90
   0   2 -11   31.57    2.91
   0   2 -11   37.49    3.19
   0   2 -11   32.13    2.90
   0   2 -10    0.80    0.71
   0   2 -10    0.40    0.60
   0  -2  10    0.18    0.66
   0   2 -10    0.85    0.60
   0   2  -9    3.52    0.68
   0   2  -9    2.45    1.02
   0   2  -9    4.51    1.08
   0   2  -9    3.35    1.16
   0  -2   9    3.35    0.66
   0  -2   9    5.70    1.17
   0  -2   8    8.03    1.29
   0   2  -8   10.26    1.44
   0  -2   8    9.50    1.06
   0   2  -8    9.02    1.40
   0   2  -8    6.49    0.87
   0  -2   7   11.88    1.16
   0  -2   7    9.10    1.25
   0  -2   7   10.51    0.97
   0   2  -7    9.99    1.41
   0   2  -7   11.86    1.15
   0   2  -7   12.36    1.54
   0   2  -6  570.12   10.38
   0  -2   6  596.13    9.91
   0  -2   6  611.99   11.65
   0   2  -6  587.17   11.79
   0  -2   6  582.46   10.48
   0   2  -5  159.21    4.97
   0  -2   5  159.44    4.04
   0  -2   5  161.67    4.44
   0  -2   5  160.78    4.84
   0   2  -5  157.00    4.35
   0   2  -4  334.62    7.44
   0  -2   4  333.55    7.01
   0   2  -4  345.53    6.97
   0  -2   4  331.36    6.55
   0  -2   4  345.15    7.41
   0  -2   3  123.39    3.50
   0   2  -3  129.74    3.77
   0  -2   3  127.84    3.76
   0   2  -3  124.07    3.88
   0  -2   3  133.24    3.86
   0  -2   2  259.60    5.55
   0   2  -2  264.17    5.77
   0  -2   2  260.44    5.57
   0  -2   2  256.31    5.73
   0   2  -2  256.77    5.69
   0  -2   1    6.96    0.72
   0  -2   1    7.53    0.88
   0  -2   1    7.82    0.84
   0   2  -1    7.77    0.92
   0   2  -1    6.65    0.79
   0   2  -1    6.32    0.74
   0   2   0  617.12    9.77
   0  -2   0  615.51    8.93
   0   2   0  613.80   10.03
   0  -2   0  621.42    9.72
   0   2   0  608.43   10.37
   0  -2   0  630.63   10.38
   0  -2   0  614.63    9.30
   0  -2  -1 1142.35   15.81
   0   2   1 1138.89   16.11
   0  -2  -1 1191.79   17.20
   0  -2  -1 1150.12   15.70
   0   2   1 1164.75   17.11
   0   2   1 1165.46   16.69
   0   2   2  453.78    7.89
   0  -2  -2  434.00    7.10
   0   2   2  426.41    7.14
   0   2   2  435.62    8.06
   0  -2  -2  434.39    7.23
   0   2   3  329.04    6.59
   0  -2  -3  314.84    5.89
   0  -2  -3  313.51    6.15
   0   2   3  322.02    5.76
   0   2   4   10.89    0.86
   0  -2  -4    9.74    1.11
   0   2   4    8.96    0.91
   0  -2  -4    9.25    0.88
   0   2   5  456.13    8.27
   0  -2  -5  491.23    9.50
   0  -2  -5  480.70    8.65
   0   2   5  478.45    8.80
   0   2   6   10.80    1.04
   0  -2  -6    9.64    0.84
   0   2   6   11.48    1.33
   0  -2  -6   10.14    1.11
   0   2   6    9.24    0.99
   0  -2  -7 1293.60   18.91
   0   2   7 1339.38   21.31
   0   2   7 1278.63   19.63
   0  -2  -7 1321.81   20.14
   0   2   8  165.80    5.04
   0   2   8  164.35    4.96
   0   2   8  175.19    5.88
   0  -2  -8  173.68    4.56
   0  -2  -8  171.92    5.24
   0  -2  -9  182.54    4.99
   0   2   9  183.98    5.56
   0  -2  -9  186.90    5.81
   0   2   9  187.12    6.35
   0   2   9  187.02    5.62
   0  -2 -10   22.08    1.70
   0   2  10   23.02    1.98
   0   2  10   20.64    1.87
   0   2  10   21.85    2.14
   0   2  11   17.88    1.89
   0  -2 -11   20.68    2.08
   0   2  11   18.38    1.86
   0   2  11   20.82    2.19
   0  -2 -11   18.17    1.62
   0   2  12    5.16    1.19
   0   2  12    3.07    0.83
   0   2  12    5.32    1.17
   0  -2 -12    3.33    1.04
   0   2  13    0.65    0.72
   0   2  13    0.36    0.54
   0   2  13    1.66    0.80
   0  -2 -13    0.35    0.52
   0   2  14   18.95    2.48
   0   2  14   21.51    2.42
   0  -2 -14   18.36    2.21
   0   2  14   21.34    2.36
   0   2  15   23.48    2.66
   0   2  15   18.52    2.29
   0   2  15   18.11    2.50
   0  -2 -15   25.97    2.76
   0   2  16   54.41    4.12
   0   2  16   49.08    4.24
   0   2  17    5.38    1.51
   0   2  17    5.59    1.56
   0   2  18   10.23    2.07
   0   2  18   13.11    2.47
   0  -3  15    5.01    1.65
   0   3 -15    3.00    1.37
   0   3 -15    2.59    1.34
   0   3 -15    2.81    1.33
   0   3 -14    2.88    1.20
   0  -3  14    7.34    1.77
   0   3 -14    6.58    1.63
   0   3 -14    6.63    1.64
   0   3 -13   23.86    2.88
   0   3 -13   19.52    2.69
   0  -3  13   25.89    2.94
   0   3 -13   16.38    2.50
   0   3 -12   17.09    2.45
   0  -3  12   18.34    2.41
   0   3 -12   16.76    2.37
   0   3 -12   22.15    2.78
   0  -3  11    3.59    1.10
   0   3 -11    3.37    1.17
   0   3 -11    3.13    1.10
   0   3 -11    4.59    1.36
   0   3 -10    0.66    0.77
   0  -3  10    0.46    0.83
   0   3 -10    1.58    0.82
   0   3 -10    0.43    0.67
   0  -3   9   74.12    4.18
   0   3  -9   67.22    4.15
   0   3  -9   66.56    3.27
   0   3  -9   71.83    4.35
   0   3  -8    0.15    0.52
   0  -3   8    0.54    0.48
   0  -3   8    1.07    0.66
   0   3  -8    0.97    0.66
   0   3  -8    0.31    0.37
   0  -3   7   28.67    2.34
   0   3  -7   26.03    2.40
   0   3  -7   22.52    1.84
   0  -3   7   26.02    1.79
   0  -3   7   25.94    2.07
   0   3  -7   22.86    2.21
   0  -3   6   15.34    1.38
   0   3  -6   19.07    1.97
   0   3  -6   15.44    1.74
   0   3  -6   15.47    1.53
   0  -3   6   16.42    1.72
   0  -3   6   15.89    1.60
   0  -3   5   83.37    3.33
   0   3  -5   83.81    3.55
   0  -3   5   85.17    3.73
   0  -3   5   84.71    3.67
   0   3  -5   85.71    4.07
   0   3  -5   83.58    3.82
   0   3  -4    2.78    0.79
   0   3  -4    3.20    0.76
   0  -3   4    4.74    0.84
   0  -3   4    3.62    0.79
   0  -3   4    3.18    0.79
   0   3  -3   62.34    2.99
   0  -3   3   63.80    3.10
   0   3  -3   67.47    3.12
   0  -3   3   64.07    2.94
   0  -3   3   64.04    2.93
   0  -3   2  253.38    6.66
   0  -3   2  260.17    6.47
   0   3  -2  257.96    6.57
   0   3  -2  253.65    6.39
   0  -3   2  255.12    6.17
   0   3  -1  317.34    8.05
   0  -3   1  310.74    6.44
   0  -3   1  327.23    7.53
   0   3  -1  325.57    7.27
   0  -3   1  327.71    6.95
   0  -3   1  330.42    7.78
   0   3  -1  342.26    7.72
   0   3   0  822.75   13.85
   0   3   0  844.75   14.46
   0  -3   0  829.16   13.31
   0  -3   0  870.09   14.71
   0  -3   0  815.55   12.15
   0   3   0  839.43   13.40
   0  -3   0  800.59   12.70
   0  -3   0  844.75   14.37
   0   3   1  186.81    5.05
   0   3   1  200.25    5.54
   0   3   1  183.75    4.63
   0  -3  -1  188.50    4.62
   0  -3  -1  194.68    5.51
   0  -3  -1  182.06    4.24
   0  -3  -1  178.04    4.08
   0   3   2    1.60    0.43
   0   3   2    1.63    0.41
   0  -3  -2    2.11    0.58
   0   3   2    1.28    0.50
   0  -3  -2    1.31    0.40
   0  -3  -2    1.74    0.43
   0   3   3   51.97    2.67
   0   3   3   52.54    2.53
   0  -3  -3   48.61    2.03
   0  -3  -3   47.48    2.15
   0   3   3   48.37    2.07
   0   3   4  167.34    4.26
   0  -3  -4  166.53    4.32
   0   3   4  172.63    5.20
   0   3   4  180.71    5.14
   0  -3  -4  170.99    4.64
   0   3   5  159.22    4.99
   0  -3  -5  153.38    4.64
   0  -3  -5  144.11    4.24
   0   3   5  150.39    4.07
   0  -3  -6  361.84    8.35
   0   3   6  380.37    7.59
   0   3   6  386.68    9.57
   0  -3  -6  372.56    7.81
   0   3   6  382.39    8.61
   0  -3  -6  377.63    9.14
   0  -3  -7  106.57    4.53
   0  -3  -7  101.08    4.16
   0   3   7   99.47    4.60
   0   3   7  100.82    4.01
   0   3   7  103.11    3.57
   0  -3  -7  102.75    3.78
   0  -3  -8   19.94    1.98
   0  -3  -8   20.65    1.74
   0  -3  -8   21.45    1.98
   0   3   8   20.40    1.64
   0   3   8   18.74    1.69
   0   3   8   21.83    2.16
   0   3   9    3.34    1.05
   0  -3  -9    4.02    0.95
   0  -3  -9    3.05    0.86
   0   3   9    3.12    0.80
   0   3  10    3.01    0.76
   0  -3 -10    4.57    1.09
   0   3  10    2.68    0.95
   0  -3 -10    2.90    0.88
   0  -3 -11   85.02    4.22
   0  -3 -11   82.74    4.43
   0   3  11   87.39    4.85
   0  -3 -12   81.88    4.31
   0   3  12   76.22    4.68
   0  -3 -12   71.90    4.24
   0  -3 -13   86.66    4.64
   0   3  13   80.39    4.99
   0  -3 -13   74.28    4.46
   0  -3 -14    2.75    1.11
   0  -3 -14    2.35    1.20
   0   3  14    2.98    1.21
   0  -3 -15   15.70    2.21
   0  -3 -15   16.64    2.25
   0   3  15   17.39    2.54
   0  -3 -16    4.41    1.50
   0  -3 -16    7.63    1.76
   0   3  16    2.92    1.14
   0  -3 -17    1.56    0.95
   0   3  17    1.52    1.22
   0   4 -14    3.51    1.34
   0   4 -14    3.45    1.35
   0   4 -14    1.35    1.22
   0  -4  14    0.23    0.79
   0   4 -13    2.53    1.31
   0   4 -13    0.55    1.06
   0  -4  13    1.86    1.10
   0   4 -13    1.98    1.23
   0  -4  12    3.49    1.31
   0   4 -12    2.50    1.15
   0   4 -12    0.60    0.92
   0   4 -12    0.47    0.87
   0   4 -11    1.88    1.07
   0   4 -11    2.72    1.06
   0  -4  11    2.01    1.09
   0   4 -11    4.16    1.31
   0   4 -10    1.94    0.95
   0  -4  10    1.83    0.94
   0   4 -10    1.85    0.83
   0   4 -10    0.51    0.95
   0   4  -9    2.78    1.21
   0   4  -9    1.31    0.90
   0  -4   9    2.64    1.13
   0   4  -8    2.52    0.85
   0   4  -8    1.55    0.83
   0  -4   8    2.36    0.99
   0   4  -8    2.69    1.13
   0  -4   8    3.06    1.09
   0  -4   7   15.98    1.96
   0   4  -7   15.07    1.95
   0   4  -7   13.06    1.65
   0   4  -7   15.33    2.17
   0  -4   7   16.00    1.95
   0   4  -6   98.12    4.47
   0  -4   6   92.73    4.06
   0  -4   6  101.78    4.68
   0   4  -6  102.59    5.23
   0   4  -6  101.92    4.85
   0  -4   6  100.28    4.64
   0  -4   5  599.87   12.11
   0  -4   5  595.10   12.54
   0   4  -5  553.04   12.50
   0   4  -5  597.67   13.79
   0   4  -5  562.02   12.45
   0  -4   5  572.34   12.79
   0  -4   4   82.49    3.87
   0  -4   4   85.59    4.19
   0  -4   4   79.35    3.77
   0   4  -4   84.23    4.05
   0   4  -4   84.35    4.08
   0   4  -4   85.37    4.52
   0   4  -3    7.24    1.22
   0  -4   3    8.66    1.35
   0   4  -3    8.20    1.27
   0  -4   3    6.36    1.07
   0  -4   3    7.98    1.22
   0  -4   2   84.20    3.61
   0  -4   2   79.30    3.29
   0  -4   2   84.19    4.11
   0  -4   2   89.22    4.02
   0   4  -2   81.54    3.74
   0   4  -2   81.91    3.98
   0   4  -1    2.92    0.92
   0  -4   1    4.44    0.85
   0  -4   1    2.60    0.62
   0   4  -1    2.20    0.79
   0   4  -1    2.93    0.79
   0  -4   1    3.04    0.83
   0  -4   1    3.76    0.90
   0   4   0   56.66    3.54
   0  -4   0   52.98    2.66
   0   4   0   55.00    2.90
   0   4   0   51.66    3.11
   0  -4   0   52.50    3.11
   0  -4   0   56.36    3.30
   0  -4   0   52.70    2.39
   0  -4  -1   37.54    2.65
   0  -4  -1   34.01    2.55
   0   4   1   30.46    2.14
   0   4   1   31.85    2.41
   0  -4  -1   29.77    1.72
   0   4   1   29.64    1.96
   0  -4  -1   33.08    2.02
   0  -4  -1   33.09    1.66
   0   4   1   33.53    2.70
   0  -4  -2  108.74    3.39
   0   4   2  104.15    4.48
   0  -4  -2  107.74    3.36
   0  -4  -2  107.60    4.59
   0   4   2  109.04    4.91
   0  -4  -2  108.22    3.78
   0   4   2  104.98    3.70
   0   4   2  111.04    4.22
   0  -4  -2  114.44    4.80
   0  -4  -3   35.64    2.01
   0   4   3   39.96    2.17
   0  -4  -3   40.38    2.81
   0   4   3   41.28    2.52
   0   4   3   39.31    2.71
   0  -4  -3   41.76    2.03
   0   4   3   37.62    2.86
   0  -4  -4   93.39    3.54
   0   4   4   98.09    4.75
   0  -4  -4   98.30    3.37
   0   4   4   98.61    3.46
   0   4   4  107.70    4.24
   0   4   4   95.71    4.34
   0  -4  -4   97.87    4.52
   0  -4  -5  139.47    4.30
   0  -4  -5  142.75    5.69
   0   4   5  142.05    5.88
   0  -4  -5  136.89    4.63
   0   4   5  141.99    4.30
   0   4   5  150.16    5.24
   0   4   5  142.44    5.40
   0   4   6   35.82    2.53
   0   4   6   35.76    2.95
   0  -4  -6   33.38    2.29
   0  -4  -6   31.03    2.64
   0  -4  -6   36.89    2.15
   0   4   6   32.21    2.50
   0   4   6   29.80    1.93
   0  -4  -7   22.50    1.79
   0  -4  -7   21.82    1.95
   0   4   7   21.83    2.08
   0   4   7   20.10    2.37
   0  -4  -7   23.63    2.41
   0   4   7   22.84    2.11
   0  -4  -8  340.05    8.03
   0   4   8  319.06    8.82
   0   4   8  333.08   10.14
   0  -4  -8  316.23    8.62
   0  -4  -8  319.90    9.51
   0  -4  -9   45.84    2.78
   0   4   9   35.53    2.73
   0  -4  -9   39.35    2.90
   0  -4  -9   39.56    3.18
   0   4   9   42.78    3.45
   0   4  10   25.34    2.73
   0  -4 -10   26.51    2.65
   0  -4 -10   30.92    2.43
   0  -4 -10   27.52    2.53
   0   4  11   73.88    4.90
   0  -4 -11   74.04    4.59
   0  -4 -11   78.42    4.07
   0  -4 -11   73.06    4.37
   0  -4 -12    4.53    1.17
   0  -4 -12    2.55    1.14
   0  -4 -12    3.11    1.02
   0   4  12    3.12    1.30
   0  -4 -13    0.24    0.70
   0   4  13    1.10    1.05
   0  -4 -13    1.71    0.81
   0  -4 -13    2.51    1.09
   0   4  14   14.54    2.44
   0  -4 -14   13.65    2.00
   0  -4 -14   11.60    2.05
   0  -4 -14    8.38    1.74
   0  -4 -15   10.01    1.81
   0  -4 -15   12.21    2.17
   0  -4 -15    9.72    1.97
   0   4  15   10.92    2.20
   0  -4 -16   15.62    2.52
   0   4  16   12.28    2.45
   0  -4 -16   16.39    2.36
   0  -4 -16   14.48    2.40
   0   5 -12   10.24    2.25
   0   5 -12    5.04    1.65
   0   5 -12    9.70    2.27
   0  -5  12    8.13    1.86
   0  -5  11   23.87    2.96
   0   5 -11   19.42    2.95
   0   5 -11   24.69    3.28
   0   5 -11   22.47    3.00
   0  -5  10    3.40    1.22
   0   5 -10    1.55    1.00
   0   5 -10    2.36    1.28
   0   5 -10    6.11    1.80
   0   5  -9    7.95    1.84
   0   5  -9    7.22    1.59
   0  -5   9    9.24    1.78
   0   5  -8    6.58    1.66
   0   5  -8    5.12    1.23
   0  -5   8    3.97    1.20
   0   5  -8    4.56    1.41
   0  -5   7   29.77    2.89
   0   5  -7   32.63    3.32
   0   5  -7   24.48    2.75
   0  -5   7   27.89    2.78
   0   5  -7   29.63    2.78
   0  -5   6  116.96    5.42
   0   5  -6  121.19    6.33
   0   5  -6  110.45    5.37
   0   5  -6  108.96    5.43
   0  -5   6  117.18    5.68
   0   5  -5   57.18    3.79
   0  -5   5   59.55    3.71
   0   5  -5   61.45    4.35
   0  -5   5   60.88    4.09
   0   5  -5   59.59    3.86
   0   5  -4    5.18    1.22
   0   5  -4    4.48    1.15
   0  -5   4    4.80    1.19
   0  -5   4    4.43    1.06
   0  -5   4    1.83    1.03
   0   5  -4    4.28    1.25
   0   5  -3    2.32    0.75
   0  -5   3    4.58    1.08
   0  -5   3    4.24    1.14
   0   5  -3    1.92    0.84
   0  -5   3    3.92    0.97
   0  -5   2    5.07    1.17
   0  -5   2    4.87    1.03
   0   5  -2    7.70    1.32
   0  -5   2    8.05    1.47
   0   5  -2    5.38    1.19
   0   5  -1    2.45    0.89
   0   5  -1    2.10    0.85
   0  -5   1    1.61    0.69
   0  -5   1    3.60    1.09
   0   5  -1    3.23    0.96
   0  -5   1    2.31    0.78
   0   5   0   73.71    3.82
   0   5   0   64.94    3.97
   0  -5   0   65.30    4.07
   0   5   0   73.63    4.55
   0  -5   0   64.10    3.26
   0  -5   0   69.47    4.12
   0   5   1    2.36    0.81
   0  -5  -1    2.01    0.94
   0  -5  -1    1.78    0.69
   0   5   1    0.96    0.70
   0   5   1    3.31    1.06
   0  -5  -1    3.03    0.97
   0  -5  -2   85.30    4.61
   0  -5  -2   88.95    4.74
   0   5   2   80.50    4.76
   0   5   2   86.55    4.62
   0   5   2   80.47    3.98
   0   5   3   26.23    2.29
   0   5   3   26.54    2.77
   0  -5  -3   29.14    2.74
   0   5   3   29.44    2.67
   0  -5  -3   30.44    2.74
   0   5   4    3.08    0.97
   0  -5  -4    2.88    0.95
   0   5   4    2.90    0.86
   0   5   4    3.09    0.94
   0  -5  -4    4.91    1.28
   0   5   5   16.42    1.83
   0   5   5   11.56    1.98
   0  -5  -5   17.61    2.11
   0   5   5   14.01    1.85
   0  -5  -5   13.02    1.89
   0  -5  -6  176.14    7.10
   0   5   6  174.37    6.34
   0   5   6  172.94    7.34
   0   5   6  161.79    6.59
   0   5   7  261.64    9.43
   0   5   7  264.44    8.65
   0   5   7  272.70    8.39
   0  -5  -7  265.01    9.16
   0  -5  -8   53.70    4.01
   0   5   8   58.03    3.90
   0   5   8   59.79    4.39
   0   5   8   57.80    3.74
   0   5   9   24.64    2.89
   0  -5  -9   21.24    2.54
   0   5   9   24.44    2.53
   0   5   9   16.08    2.05
   0   5  10    7.01    1.70
   0  -5 -10    9.37    1.78
   0  -5 -10    7.97    1.52
   0   5  10    6.92    1.41
   0   5  10    9.17    1.68
   0   5  11    2.19    1.10
   0  -5 -11    3.28    0.99
   0  -5 -12    1.02    0.97
   0   5  12    0.82    0.99
   0  -5 -12    1.77    1.07
   0  -5 -13   13.29    2.25
   0   5  13   15.12    2.57
   0  -5 -13   12.33    2.11
   0  -5 -14   15.70    2.39
   0   5  14   14.76    2.64
   0  -5 -14   12.66    2.22
   0   5  15   23.15    3.28
   0  -5 -15   21.98    3.10
   0  -5 -15   20.52    2.97
   0  -6   9    0.74    0.93
   0   6  -9    2.43    1.21
   0  -6   8    1.31    1.00
   0   6  -8    3.51    1.53
   0  -6   7   -0.09    0.86
   0  -6   7    0.35    0.72
   0   6  -7   -0.15    0.61
   0   6  -7    1.28    1.14
   0   6  -6    5.78    1.62
   0   6  -6    2.21    1.01
   0  -6   6    4.30    1.31
   0  -6   6    4.15    1.38
   0   6  -5   -0.64    0.65
   0   6  -5    1.33    0.87
   0  -6   5    2.18    1.11
   0  -6   4   10.46    1.94
   0   6  -4    9.31    1.88
   0   6  -4    9.88    1.78
   0  -6   3    3.12    1.16
   0   6  -3    1.38    0.86
   0  -6   3    2.16    1.09
   0   6  -2   24.01    2.73
   0  -6   2   21.78    2.55
   0  -6   2   20.65    2.59
   0  -6   1    1.96    0.97
   0   6  -1    0.91    0.73
   0  -6   1    1.94    1.03
   0  -6   0   20.58    2.59
   0  -6   0   15.57    2.24
   0   6   0   18.96    2.55
   0   6   0   18.69    2.43
   0   6   1   31.86    3.36
   0  -6  -1   32.45    3.22
   0   6   1   37.54    3.36
   0  -6  -1   33.45    3.25
   0   6   2   58.48    4.21
   0  -6  -2   60.35    4.35
   0  -6  -2   58.03    4.27
   0   6   2   55.15    4.38
   0  -6  -3    3.66    1.29
   0   6   3    3.59    1.31
   0   6   3    1.54    1.13
   0  -6  -3    1.06    0.80
   0  -6  -4   10.48    1.87
   0   6   4   14.71    2.36
   0   6   4   11.31    1.97
   0  -6  -4   10.95    1.89
   0  -6  -5   25.29    2.90
   0   6   5   26.04    3.07
   0  -6  -5   26.89    2.94
   0   6   5   32.72    3.20
   0   6   6    2.61    0.95
   0   6   6    2.92    1.13
   0  -6  -6    2.51    0.91
   0  -6  -6    2.95    1.16
   0   6   7    0.09    0.48
   0  -6  -7    1.17    0.86
   0   6   7    0.34    0.80
   0  -6  -7    1.54    1.10
   0   6   8    4.33    1.27
   0  -6  -8    4.35    1.29
   0  -6  -8    5.41    1.43
   0   6   8    5.46    1.60
   0  -6  -9    1.52    1.03
   0   6   9    0.09    0.76
   0  -6  -9    0.80    0.72
   0   6   9    0.15    0.78
   0  -6 -10    2.09    1.09
   0  -6 -10    0.59    0.94
   0   6  10    0.40    0.76
   0   6  10    1.25    1.35
   0  -6 -11   33.01    3.62
   0   6  11   34.45    3.89
   0  -6 -11   33.39    3.49
   0   6  12    6.91    1.80
   0  -6 -12    3.79    1.36
   0  -7   4    3.03    1.34
   0   7  -4    2.82    1.19
   0   7  -4   -0.39    0.86
   0  -7   3   -0.36    0.76
   0   7  -3    1.46    1.01
   0  -7   2    3.59    1.36
   0   7  -2    2.22    1.11
   0   7  -1    3.52    1.24
   0  -7   1    4.14    1.60
   0  -7   1    4.02    1.43
   0  -7   0    6.35    1.70
   0  -7   0    4.12    1.45
   0   7   0    4.24    1.34
   0   7   1    8.57    1.92
   0  -7  -1    8.62    2.10
   0  -7  -1    5.80    1.59
   0   7   1    9.21    1.93
   0   7   2    1.75    0.98
   0   7   2    0.57    0.90
   0  -7  -2    2.22    1.08
   0  -7  -2    1.04    0.98
   0  -7  -3    5.82    1.71
   0   7   3    3.21    1.27
   0   7   3    4.36    1.50
   0  -7  -3    3.22    1.20
   0   7   4    1.21    0.98
   0  -7  -4   -0.40    0.75
   0   7   4    0.55    0.73
   0  -7  -4    1.38    1.14
   0  -7  -5   18.38    2.68
   0   7   5   19.49    2.76
   0   7   5   18.44    2.87
   0  -7  -5   19.06    2.85
   0   7   6    2.91    1.33
   0  -7  -6    4.67    1.42
   0  -7  -6    2.87    1.27
   0   7   6    0.21    0.72
   0   7   7    5.91    1.83
   0  -7  -7    6.31    1.74
   0   7   7    6.46    1.63
   0  -7  -7    5.28    1.76
   0   7   8    3.56    1.65
   0  -7  -8    2.00    1.11
   0   7   8    7.61    1.84
   0  -7  -8    5.21    1.58
   0   7   9    1.14    1.08
   0   7   9    0.52    0.85
   0  -7  -9    0.61    0.86
   0  -7  -9    2.51    1.21
   1  -7  -6    7.14    1.81
  -1   7   6    8.99    2.15
  -1   7   5    3.47    1.29
  -1   7   5    2.17    1.16
   1  -7  -5    1.42    1.03
   1  -7  -4   -1.78    1.03
   1  -7  -4    1.56    1.11
  -1   7   4    0.84    0.86
  -1   7   4    2.32    1.20
  -1   7   3    9.71    2.07
   1  -7  -3    7.71    1.89
   1  -7  -3    9.21    1.99
  -1   7   3    8.51    2.12
   1  -7  -2    1.36    0.99
  -1   7   2    2.32    1.54
   1  -7  -2    1.24    1.05
  -1   7   2    1.34    1.09
   1  -7  -1   11.74    2.26
  -1   7   1    8.12    2.02
   1  -7  -1   12.73    2.31
  -1   7   0    2.90    1.29
   1  -7   0    3.24    1.47
  -1   7  -1    1.68    1.04
   1  -7   1    1.98    1.19
  -1   7  -2    0.69    0.68
   1  -7   2    1.19    1.12
  -1   7  -2    2.95    1.38
  -1   6  11   29.89    3.62
   1  -6 -11   24.25    3.25
   1  -6 -10    2.03    1.17
  -1   6  10    1.20    0.88
   1  -6  -9   18.85    2.79
  -1   6   9   19.70    2.88
  -1   6   8    1.20    0.90
   1  -6  -8    4.60    1.51
  -1   6   7    3.04    1.26
   1  -6  -7    1.43    1.00
   1  -6  -6    2.99    1.30
  -1   6   6    3.23    1.40
   1  -6  -5   21.20    2.73
  -1   6   5   24.19    2.89
  -1   6   5   28.60    3.28
  -1   6   4   10.60    2.04
  -1   6   4   13.72    2.22
   1  -6  -4    7.01    1.68
   1  -6  -3    1.15    0.82
  -1   6   3    0.43    0.59
  -1   6   3    0.65    0.73
   1  -6  -2   11.05    2.00
  -1   6   2   10.30    2.01
  -1   6   2    9.45    1.85
   1  -6  -1    1.04    1.00
   1  -6  -1   -0.36    0.56
  -1   6   1    1.89    1.01
  -1   6   1   -0.25    0.49
  -1   6   1    1.58    1.10
   1  -6   0   20.84    2.59
  -1   6   0   22.94    2.56
   1  -6   0   24.82    2.90
   1  -6   0   19.42    2.38
  -1   6   0   20.94    2.64
   1  -6   1   23.58    2.91
  -1   6  -1   23.60    2.79
   1  -6   1   20.89    2.49
  -1   6  -2   16.35    2.31
  -1   6  -2   17.98    2.39
   1  -6   2   15.06    2.35
   1  -6   2   14.81    2.19
  -1   6  -3    1.77    0.99
  -1   6  -3    4.78    1.31
  -1   6  -3    2.63    1.14
   1  -6   3    2.81    1.16
   1  -6   3    3.10    1.29
  -1   6  -4    3.98    1.21
   1  -6   4    1.60    1.17
   1  -6   4    2.21    1.23
  -1   6  -4    1.71    1.07
  -1   6  -4    1.91    1.24
  -1   6  -5   -0.37    0.79
  -1   6  -5    0.47    0.63
   1  -6   5    1.02    0.97
   1  -6   5    0.58    0.84
  -1   6  -6   14.92    2.56
  -1   6  -6   15.76    2.55
   1  -6   6   11.02    2.06
   1  -6   7   -0.02    0.87
  -1   6  -7   -0.28    0.84
  -1   6  -8    6.46    1.80
   1  -6   8   12.06    2.22
  -1   6  -8    7.83    1.86
  -1   5  14   14.86    2.67
   1  -5 -14   11.95    2.39
  -1   5  13   53.06    4.72
   1  -5 -13   50.68    4.53
   1  -5 -12    7.36    1.75
  -1   5  12   12.76    2.39
   1  -5 -11   12.14    2.16
  -1   5  11   15.42    2.48
   1  -5 -10    0.29    0.63
  -1   5  10   -0.09    0.98
   1  -5 -10    1.70    1.00
   1  -5  -9   38.38    3.10
   1  -5  -9   34.61    3.45
  -1   5   9   37.91    3.60
   1  -5  -8    7.81    1.62
  -1   5   8    8.54    1.75
   1  -5  -8   11.36    1.75
   1  -5  -7   31.27    3.11
  -1   5   7   28.37    3.08
   1  -5  -7   32.82    2.72
  -1   5   6   19.58    2.15
   1  -5  -6   18.98    2.41
  -1   5   6   20.17    2.57
   1  -5  -6   17.15    1.98
   1  -5  -5  142.03    5.58
  -1   5   5  137.82    5.69
  -1   5   5  142.61    6.39
  -1   5   5  142.14    6.71
   1  -5  -5  125.31    6.08
   1  -5  -4   54.80    3.88
  -1   5   4   53.36    4.09
  -1   5   4   59.97    3.71
  -1   5   4   57.04    3.95
   1  -5  -4   54.53    3.36
  -1   5   3   12.43    1.92
  -1   5   3   11.29    1.68
   1  -5  -3   12.59    1.84
  -1   5   3   14.65    2.03
   1  -5  -3   12.04    1.50
   1  -5  -2    7.30    1.38
  -1   5   2    8.23    1.45
   1  -5  -2    7.09    1.20
  -1   5   2    8.21    1.63
  -1   5   2    6.45    1.24
   1  -5  -2    7.96    1.50
  -1   5   1   24.82    2.55
  -1   5   1   17.69    2.39
  -1   5   1   21.81    2.30
   1  -5  -1   22.51    2.35
   1  -5  -1   21.71    2.31
   1  -5  -1   18.12    1.99
  -1   5   0  125.47    5.79
   1  -5   0  113.48    5.32
   1  -5   0  116.45    5.33
   1  -5   0  114.90    5.07
   1  -5   1    3.23    1.02
  -1   5  -1    1.10    0.89
  -1   5  -1    1.38    0.81
   1  -5   1    1.14    0.79
   1  -5   1    0.45    0.81
   1  -5   2   19.43    2.10
   1  -5   2   19.06    2.21
  -1   5  -2   19.99    2.28
   1  -5   2   23.21    2.37
   1  -5   2   22.45    2.50
   1  -5   3    1.65    0.88
  -1   5  -3    2.61    0.95
  -1   5  -3    3.50    1.30
   1  -5   3    2.12    0.86
   1  -5   3    4.50    1.22
  -1   5  -3    2.19    1.03
   1  -5   4    7.06    1.43
  -1   5  -4    7.84    1.46
  -1   5  -4    9.49    1.67
   1  -5   4    7.15    1.58
   1  -5   4    7.42    1.43
  -1   5  -4   10.33    1.90
   1  -5   5    3.52    1.12
  -1   5  -5    4.57    1.52
   1  -5   5    4.60    1.22
  -1   5  -5    4.58    1.18
  -1   5  -5    7.57    1.65
   1  -5   5    6.13    1.44
   1  -5   6   22.73    2.61
   1  -5   6   21.03    2.55
  -1   5  -6   20.62    2.67
   1  -5   6   17.92    2.24
  -1   5  -6   22.19    2.87
  -1   5  -6   19.92    2.27
  -1   5  -7    5.46    1.40
  -1   5  -7    6.41    1.80
   1  -5   7    6.84    1.64
  -1   5  -8    3.67    1.23
   1  -5   8    7.53    1.72
  -1   5  -8    5.70    1.56
  -1   5  -9    1.96    1.16
  -1   5  -9    1.46    1.00
   1  -5   9    0.93    1.10
  -1   5 -10    2.85    1.45
   1  -5  10    1.16    0.88
  -1   5 -10    4.78    1.58
  -1   5 -11    8.43    2.10
  -1   5 -11    6.08    1.69
   1  -5  11    5.53    1.71
  -1   4  15   28.03    3.45
   1  -4 -15   35.07    3.47
   1  -4 -14   14.08    2.14
  -1   4  14   14.40    2.38
  -1   4  13    4.04    1.34
   1  -4 -13    7.96    1.60
  -1   4  12   23.18    2.86
   1  -4 -12   20.10    2.37
  -1   4  11   12.08    2.05
   1  -4 -11    8.48    1.58
   1  -4 -10   31.71    2.78
  -1   4  10   30.08    2.69
  -1   4  10   30.23    3.07
  -1   4   9   81.00    4.33
  -1   4   9   83.23    4.92
   1  -4  -9   81.99    4.41
   1  -4  -8    0.66    0.67
  -1   4   8    0.15    0.57
  -1   4   8    1.65    0.79
  -1   4   7   31.11    2.85
  -1   4   7   29.04    2.46
   1  -4  -7   32.52    2.58
   1  -4  -6  522.23   11.72
  -1   4   6  512.09   11.72
  -1   4   6  550.12   13.09
  -1   4   5  103.62    4.59
   1  -4  -5  110.58    4.66
  -1   4   5  110.66    5.23
   1  -4  -5  117.85    5.31
  -1   4   4   87.46    4.47
   1  -4  -4   90.53    4.56
  -1   4   4   98.01    4.92
  -1   4   4   92.07    4.24
   1  -4  -4   93.96    4.20
   1  -4  -3   89.29    4.40
  -1   4   3   86.07    4.38
  -1   4   3   90.36    4.20
  -1   4   3   92.71    4.70
   1  -4  -3   86.10    3.99
  -1   4   2  156.14    6.22
  -1   4   2  150.58    5.81
   1  -4  -2  149.77    5.37
  -1   4   2  147.04    5.50
   1  -4  -2  150.68    5.72
   1  -4  -1    8.49    1.30
  -1   4   1    7.30    1.43
  -1   4   1    9.78    1.45
  -1   4   1    7.03    1.24
   1  -4  -1    5.65    1.07
   1  -4   0   48.45    3.01
  -1   4   0   41.68    2.99
   1  -4   0   41.55    2.80
   1  -4   0   47.81    3.12
  -1   4   0   41.98    3.20
  -1   4   0   48.23    3.09
  -1   4  -1    3.51    0.91
  -1   4  -1    3.74    1.04
   1  -4   1    5.31    1.10
   1  -4   1    4.16    0.98
   1  -4   1    3.72    0.86
   1  -4   2    5.41    1.08
  -1   4  -2    6.88    1.26
   1  -4   2    4.85    1.12
  -1   4  -2    7.76    1.35
  -1   4  -2    7.71    1.31
   1  -4   2    7.13    1.13
  -1   4  -3    4.30    1.07
   1  -4   3    3.78    0.85
  -1   4  -3    2.61    0.97
  -1   4  -3    4.76    1.10
   1  -4   3    2.61    0.91
   1  -4   3    5.39    1.22
   1  -4   4   10.52    1.56
   1  -4   4   13.97    1.83
  -1   4  -4   12.69    1.61
  -1   4  -4   13.61    1.88
   1  -4   4   12.07    1.67
  -1   4  -4   12.99    1.83
   1  -4   5    7.78    1.42
  -1   4  -5    8.24    1.54
  -1   4  -5   10.20    1.69
  -1   4  -5    6.89    1.20
   1  -4   5    4.71    1.12
   1  -4   6   25.28    2.57
  -1   4  -6   24.70    2.21
  -1   4  -6   27.57    2.79
   1  -4   6   22.35    2.29
  -1   4  -7  276.00    7.95
  -1   4  -7  283.64    9.61
  -1   4  -7  301.78    9.72
   1  -4   7  275.62    9.12
  -1   4  -7  264.48    8.04
  -1   4  -8   64.96    4.60
   1  -4   8   65.24    4.30
  -1   4  -8   56.05    3.64
  -1   4  -8   63.12    4.50
   1  -4   9    3.47    1.16
  -1   4  -9    3.91    1.38
  -1   4  -9    1.82    0.91
  -1   4  -9    3.12    1.16
  -1   4 -10    1.32    0.82
  -1   4 -10    1.37    0.77
  -1   4 -10    3.06    1.35
   1  -4  10    0.80    0.82
  -1   4 -11   16.85    2.73
  -1   4 -11   17.37    2.68
   1  -4  11   14.09    2.23
  -1   4 -12    0.54    0.93
   1  -4  12    1.00    1.08
  -1   4 -12    0.77    0.80
  -1   4 -13    2.28    1.33
   1  -4  13    2.01    1.11
  -1   4 -13   -0.46    0.76
   1  -3 -17   22.70    2.96
  -1   3  17   23.05    3.07
  -1   3  16    6.50    1.80
   1  -3 -16   11.73    2.07
   1  -3 -15    1.45    1.09
  -1   3  15   -0.23    0.89
  -1   3  15    1.32    1.11
  -1   3  14   23.31    2.79
  -1   3  14   33.15    3.18
   1  -3 -14   29.42    2.97
  -1   3  13   38.48    3.42
   1  -3 -13   39.79    3.33
  -1   3  13   43.58    3.50
   1  -3 -12    2.88    1.01
  -1   3  12    3.21    1.14
  -1   3  12    4.31    1.20
  -1   3  11  147.00    6.37
  -1   3  11  146.89    6.09
   1  -3 -11  142.92    6.08
  -1   3  10   61.01    3.73
   1  -3 -10   66.30    3.90
  -1   3  10   67.41    4.10
  -1   3   9   41.60    3.12
  -1   3   9   38.56    2.85
   1  -3  -9   41.66    3.00
  -1   3   8    1.69    0.77
  -1   3   8    1.85    0.82
   1  -3  -8    1.89    0.78
   1  -3  -7   15.88    1.74
  -1   3   7   14.78    1.80
  -1   3   7   14.09    1.73
  -1   3   6  295.90    8.23
  -1   3   6  280.95    7.66
   1  -3  -6  276.49    7.61
  -1   3   5  255.07    7.37
  -1   3   5  245.47    6.91
   1  -3  -5  243.65    6.91
  -1   3   4  183.81    4.32
   1  -3  -4  175.80    5.62
  -1   3   4  186.13    3.75
  -1   3   4  183.25    6.07
  -1   3   4  188.60    5.80
  -1   3   3   12.69    1.56
  -1   3   3   12.22    0.89
   1  -3  -3   13.09    1.42
  -1   3   3   14.08    1.49
  -1   3   2   68.67    3.52
  -1   3   2   68.46    3.33
  -1   3   2   63.93    1.95
  -1   3   2   62.68    3.30
   1  -3  -2   69.90    3.31
  -1   3   1   78.74    3.80
   1  -3  -1   81.09    3.46
  -1   3   1   90.48    3.81
  -1   3   1   88.51    3.73
  -1   3   1   81.64    2.08
   1  -3  -1   83.75    3.58
  -1   3   0   17.36    1.83
  -1   3   0   17.22    0.98
   1  -3   0   18.77    1.72
  -1   3   0   18.98    1.71
  -1   3   0   17.24    1.67
   1  -3   0   18.49    1.58
  -1   3   0   21.25    1.63
   1  -3   1   68.09    3.42
  -1   3  -1   73.42    3.51
  -1   3  -1   74.50    3.32
   1  -3   1   65.41    3.30
  -1   3  -1   71.81    3.36
  -1   3  -1   71.34    2.29
   1  -3   1   69.78    3.02
   1  -3   2  430.58    9.97
   1  -3   2  432.52    9.86
  -1   3  -2  476.93   10.05
  -1   3  -2  414.92    9.33
   1  -3   2  412.83    8.63
  -1   3  -2  420.75    7.76
  -1   3  -2  463.82   10.15
  -1   3  -3   43.96    2.56
  -1   3  -3   55.92    3.18
  -1   3  -3   49.84    3.05
   1  -3   3   51.84    3.07
   1  -3   3   44.24    2.25
  -1   3  -3   47.63    2.92
  -1   3  -3   47.37    2.21
  -1   3  -4   55.18    3.32
  -1   3  -4   43.35    2.53
   1  -3   4   52.18    3.14
   1  -3   4   44.55    2.20
  -1   3  -4   52.58    3.15
  -1   3  -4   45.15    2.34
  -1   3  -5  179.33    6.27
  -1   3  -5  170.80    5.28
  -1   3  -5  167.32    5.16
  -1   3  -5  187.88    6.52
   1  -3   5  187.11    6.34
   1  -3   5  163.19    5.37
  -1   3  -6    0.64    0.59
  -1   3  -6    2.55    1.03
  -1   3  -6    1.11    0.75
   1  -3   6    3.08    1.04
  -1   3  -6    0.56    0.47
   1  -3   6    0.97    0.55
   1  -3   7  297.75    8.74
  -1   3  -7  286.49    7.06
  -1   3  -7  285.86    8.75
   1  -3   7  281.72    7.07
  -1   3  -7  275.54    8.74
   1  -3   8    3.07    1.07
  -1   3  -8    1.93    0.84
  -1   3  -8    4.12    1.13
  -1   3  -8    3.02    1.09
  -1   3  -9    2.47    0.96
  -1   3  -9    3.05    1.05
  -1   3  -9    2.48    1.13
   1  -3   9    2.13    1.00
   1  -3  10    0.09    0.51
  -1   3 -10    0.26    0.66
  -1   3 -10    0.27    0.78
  -1   3 -10    1.61    0.96
  -1   3 -11   11.83    1.98
   1  -3  11    9.07    1.75
  -1   3 -11   13.77    2.19
   1  -3  12    0.89    1.07
  -1   3 -12    2.73    1.21
  -1   3 -12    1.95    1.14
   1  -3  13    1.56    1.05
  -1   3 -13    1.98    1.18
  -1   3 -13    1.02    0.86
  -1   3 -14    4.36    1.44
   1  -3  14    4.36    1.45
  -1   3 -14    3.40    1.46
  -1   3 -15    4.32    1.53
   1  -3  15    5.79    1.64
  -1   3 -15    4.15    1.51
  -1   2  17    3.73    1.55
  -1   2  17    2.44    1.27
   1  -2 -17    2.08    1.32
  -1   2  16   39.65    3.74
  -1   2  16   49.00    4.16
   1  -2 -16   45.44    3.96
  -1   2  15   24.07    2.84
   1  -2 -15   21.27    2.65
  -1   2  15   21.96    2.71
   1  -2 -14   55.48    4.05
  -1   2  14   59.88    4.25
  -1   2  14   56.65    4.09
   1  -2 -13   31.81    2.92
  -1   2  13   26.74    2.71
  -1   2  13   28.99    2.83
  -1   2  12   53.06    3.61
  -1   2  12   59.26    3.94
   1  -2 -12   53.37    3.71
  -1   2  11    8.60    1.45
   1  -2 -11    9.63    1.58
  -1   2  11    6.73    1.39
  -1   2  10   23.86    2.23
  -1   2  10   30.73    2.58
   1  -2 -10   27.36    2.49
   1  -2  -9  214.13    6.90
  -1   2   9  214.70    6.90
  -1   2   9  209.14    6.63
  -1   2   8   12.18    1.49
  -1   2   8   10.96    1.37
   1  -2  -8   13.08    1.58
  -1   2   7  267.36    7.09
  -1   2   7  257.37    7.17
   1  -2  -7  264.22    7.29
  -1   2   6  196.42    5.92
   1  -2  -6  201.00    5.96
  -1   2   6  196.82    5.76
  -1   2   5  498.26    9.96
  -1   2   5  480.18   10.03
   1  -2  -5  466.65    9.93
  -1   2   4    1.64    0.53
  -1   2   4    2.02    0.51
   1  -2  -4    2.89    0.75
  -1   2   3  317.19    7.30
  -1   2   3  299.20    4.66
  -1   2   3  322.28    7.15
   1  -2  -3  320.55    7.34
  -1   2   2  107.92    3.70
  -1   2   2  110.22    2.49
  -1   2   2  107.52    3.78
   1  -2  -2  108.69    3.81
  -1   2   1   36.18    2.15
   1  -2  -1   37.03    2.17
  -1   2   1   38.62    2.18
  -1   2   1   36.66    1.59
  -1   2   0  369.26    8.02
  -1   2   0  364.91    8.02
  -1   2   0  364.32    7.00
   1  -2   0  377.37    8.13
  -1   2  -1 1109.83   17.17
   1  -2   1 1113.94   17.92
  -1   2  -1 1145.73   17.01
  -1   2  -1 1126.52   17.93
  -1   2  -1 1088.32   14.78
   1  -2   2  100.82    2.99
  -1   2  -2  103.97    3.45
  -1   2  -2  105.37    2.68
   1  -2   2  107.38    4.02
  -1   2  -2   95.11    2.11
  -1   2  -2  115.27    3.79
  -1   2  -2  107.66    3.70
  -1   2  -3   14.94    1.23
  -1   2  -3   15.44    1.45
  -1   2  -3   13.57    0.80
  -1   2  -3   13.22    1.02
   1  -2   3   11.21    0.89
  -1   2  -3   15.62    1.45
  -1   2  -4  166.17    5.20
  -1   2  -4  156.77    4.37
  -1   2  -4  150.04    4.22
  -1   2  -4  178.18    5.45
  -1   2  -4  163.64    3.65
   1  -2   4  151.16    3.43
  -1   2  -5    3.78    0.69
  -1   2  -5    4.14    0.59
  -1   2  -5    3.78    0.85
  -1   2  -5    3.69    0.64
  -1   2  -5    4.63    1.00
   1  -2   5    2.53    0.39
  -1   2  -6  225.44    5.28
  -1   2  -6  222.04    6.87
  -1   2  -6  230.28    6.80
   1  -2   6  237.95    6.85
  -1   2  -6  204.81    5.96
  -1   2  -6  214.26    5.15
   1  -2   6  205.05    5.19
   1  -2   7   11.91    1.54
  -1   2  -7   13.96    1.72
  -1   2  -7   11.58    1.20
  -1   2  -7   10.16    0.95
  -1   2  -7   10.35    1.53
   1  -2   7    9.50    0.93
  -1   2  -7    9.79    1.31
  -1   2  -8   50.58    3.39
  -1   2  -8   47.49    3.28
   1  -2   8   51.62    3.28
   1  -2   9    8.22    1.40
  -1   2  -9    9.76    1.68
  -1   2  -9    8.42    1.49
  -1   2 -10    0.60    0.83
  -1   2 -10    2.06    0.80
   1  -2  10    0.12    0.50
   1  -2  11    1.91    0.77
  -1   2 -11    6.49    1.44
  -1   2 -11    4.96    1.28
   1  -2  12    0.17    0.53
  -1   2 -12    1.11    0.90
  -1   2 -12    0.25    0.76
  -1   2 -13   12.79    2.12
  -1   2 -13   10.86    1.95
   1  -2  13   11.03    1.95
   1  -2  14   41.87    3.75
  -1   2 -14   41.56    3.98
   1  -2  15    2.06    1.09
  -1   2 -15    1.15    1.02
   1  -2  16    3.55    1.47
  -1   2 -16    1.18    0.98
  -1   1  17   14.69    2.39
  -1   1  17   17.17    2.69
  -1   1  17   16.45    2.71
   1  -1 -17   17.84    2.61
  -1   1  16   19.49    2.64
  -1   1  16   18.11    2.55
  -1   1  16   24.05    3.03
   1  -1 -16   22.32    2.80
  -1   1  15   29.93    3.18
  -1   1  15   36.13    3.29
  -1   1  15   37.69    3.60
   1  -1 -15   41.03    3.59
   1  -1 -14   11.98    2.03
  -1   1  14   12.77    2.00
  -1   1  14   16.37    2.39
  -1   1  14   13.66    2.00
  -1   1  13    1.57    0.83
  -1   1  13    0.52    0.77
  -1   1  13    1.35    1.00
   1  -1 -13    0.82    0.54
   1  -1 -12   62.20    3.92
  -1   1  12   54.93    3.73
  -1   1  12   53.89    3.47
  -1   1  12   53.78    3.80
  -1   1  11    1.56    0.74
   1  -1 -11    0.76    0.61
  -1   1  11   -0.38    0.65
  -1   1  11    1.50    0.95
  -1   1  10  147.62    5.34
   1  -1 -10  149.60    5.78
  -1   1  10  148.44    5.76
  -1   1  10  155.64    6.04
   1  -1  -9  369.66    9.29
  -1   1   9  356.76    9.16
  -1   1   9  352.86    8.53
   1  -1  -9  365.95    7.05
  -1   1   9  368.44    9.51
  -1   1   8   78.34    3.39
   1  -1  -8   87.01    3.95
  -1   1   8   82.43    3.92
   1  -1  -8   84.61    2.59
  -1   1   7  199.22    5.40
  -1   1   7  192.77    6.06
   1  -1  -7  204.27    4.06
   1  -1  -7  209.64    6.11
   1  -1  -7  196.10    5.46
  -1   1   6   79.77    3.01
  -1   1   6   79.09    3.49
   1  -1  -6   78.38    3.00
   1  -1  -6   79.68    1.99
   1  -1  -6   77.79    3.39
  -1   1   5 2470.10   32.69
  -1   1   5 2476.20   34.06
   1  -1  -5 2511.05   34.05
   1  -1  -5 2503.53   32.54
   1  -1  -4  226.84    4.66
  -1   1   4  215.80    4.84
  -1   1   4  216.48    5.65
   1  -1  -4  209.27    5.50
  -1   1   3  259.18    5.26
  -1   1   3  247.53    5.92
   1  -1  -3  243.07    5.89
   1  -1  -3  255.03    4.61
   1  -1  -2  882.92   14.09
  -1   1   2  844.98   11.70
  -1   1   2  863.34   12.94
  -1   1   1    0.21    0.25
   1  -1  -1    0.46    0.37
  -1   1   1    0.61    0.24
  -1   1   0  675.99   10.23
   1  -1   0  665.38   11.45
  -1   1  -1  393.19    7.09
  -1   1  -1  388.88    6.44
  -1   1  -1  383.31    6.66
   1  -1   1  392.21    7.82
  -1   1  -2  173.33    4.07
  -1   1  -2  163.10    3.58
  -1   1  -2  176.88    4.45
  -1   1  -3  138.94    4.20
  -1   1  -3  136.88    4.13
  -1   1  -3  137.90    3.87
  -1   1  -3  136.30    3.37
  -1   1  -4  186.99    5.05
   1  -1   4  174.23    5.02
  -1   1  -4  174.94    5.07
  -1   1  -4  186.35    4.31
  -1   1  -4  175.43    4.84
   1  -1   5  395.55    8.43
  -1   1  -5  395.72    8.65
  -1   1  -5  377.06    8.26
  -1   1  -5  379.35    7.43
  -1   1  -6  221.95    6.15
   1  -1   6  227.05    6.15
  -1   1  -6  227.49    6.37
  -1   1  -6  228.39    5.48
  -1   1  -7   68.77    3.52
  -1   1  -7   66.42    2.94
  -1   1  -7   68.09    3.40
   1  -1   7   69.01    3.34
  -1   1  -8  406.10    9.04
  -1   1  -8  391.46    9.92
   1  -1   8  415.51    9.71
  -1   1  -8  403.62    9.80
  -1   1  -9    0.90    0.73
  -1   1  -9    1.70    0.73
   1  -1   9    1.45    0.75
  -1   1 -10    7.54    1.37
  -1   1 -10    9.58    1.60
   1  -1  10    6.41    1.26
  -1   1 -11   53.64    3.75
   1  -1  11   50.82    3.47
  -1   1 -12   27.65    2.78
   1  -1  12   30.39    2.80
   1  -1  13   32.40    3.06
  -1   1 -13   30.87    3.11
  -1   1 -14   15.22    2.24
  -1   1 -14   13.54    2.19
   1  -1  14   15.94    2.28
  -1   1 -15    0.02    0.77
  -1   1 -15    0.69    0.68
   1  -1  15    2.29    1.13
   1  -1  16    2.50    1.14
   1  -1  16    0.58    0.88
  -1   1 -16    1.44    0.98
  -1   1 -16    0.36    0.86
  -1   1 -17    1.21    1.17
   1  -1  17    0.64    0.94
   1  -1  17    3.40    1.36
  -1   1 -17    3.10    1.33
  -1   0  17   -0.94    0.78
  -1   0  17    1.33    1.18
   1   0 -17    1.35    0.98
  -1   0  16    0.75    0.67
  -1   0  16    1.61    0.93
  -1   0  16    2.39    1.34
   1   0 -16    0.26    0.77
   1   0 -15    6.22    1.52
  -1   0  15    5.00    1.34
  -1   0  15    6.07    1.41
  -1   0  14   19.47    2.47
  -1   0  14   18.70    2.28
   1   0 -14   18.99    2.34
  -1   0  13    0.77    0.57
   1   0 -13   -0.52    0.55
  -1   0  13    0.85    0.78
   1   0 -13    0.16    0.60
  -1   0  12    1.34    0.78
  -1   0  12    1.77    0.93
   1   0 -12    2.41    0.81
   1   0 -12    1.31    0.76
   1   0 -12    1.13    0.50
  -1   0  11  943.47   18.52
   1   0 -11  978.78   16.90
  -1   0  11  921.96   17.29
   1   0 -11  916.28   18.30
   1   0 -11  953.35   18.19
  -1   0  10    8.05    1.40
  -1   0  10    6.07    1.08
  -1   0  10    7.27    1.05
   1   0 -10    7.29    1.13
   1   0 -10    6.70    1.26
   1   0 -10    7.15    1.34
   1   0  -9   61.24    3.38
   1   0  -9   61.50    2.98
  -1   0   9   57.92    3.36
  -1   0   9   58.51    2.87
   1   0  -9   61.59    3.49
  -1   0   9   55.11    2.89
  -1   0   8   22.78    1.99
   1   0  -8   25.17    2.04
   1   0  -8   27.48    2.18
  -1   0   8   22.69    1.73
  -1   0   8   26.21    1.87
  -1   0   7  606.56   10.84
  -1   0   7  608.20   11.22
   1   0  -7  612.77   11.84
   1   0  -7  625.25   11.98
  -1   0   6  255.34    5.60
   1   0  -6  264.81    6.47
  -1   0   6  254.14    6.08
   1   0  -6  254.77    6.41
  -1   0   5  215.67    5.37
   1   0  -5  219.75    5.60
  -1   0   5  218.53    4.64
   1   0  -5  220.99    5.50
  -1   0   4  347.50    5.88
   1   0  -4  342.67    7.14
   1   0  -4  350.16    6.95
  -1   0   4  346.28    7.09
  -1   0   3   22.63    0.90
   1   0  -3   21.12    1.29
   1   0  -3   20.66    1.38
  -1   0   3   19.16    1.33
   1   0  -2    0.07    0.42
  -1   0   2    0.51    0.46
   1   0  -2   -0.02    0.20
  -1   0   1    0.14    0.29
   1   0  -1    0.40    0.36
   1   0  -1    0.22    0.19
   1   0   0    1.19    0.33
  -1   0   0    0.72    0.32
  -1   0   0    1.05    0.37
   1   0   0    0.90    0.32
  -1   0   0    0.70    0.29
  -1   0   0    0.80    0.30
  -1   0  -1   29.48    1.49
   1   0   1   32.49    1.65
  -1   0  -1   32.49    1.35
  -1   0  -1   31.60    1.49
  -1   0  -1   31.16    1.39
  -1   0  -1   33.71    1.61
   1   0   1   32.03    1.40
  -1   0  -2 9857.75  122.07
  -1   0  -2 9889.53  121.29
  -1   0  -2 9890.12  122.48
  -1   0  -2 9647.85  121.00
   1   0   2 9999.00  122.03
  -1   0  -2 9983.21  122.15
  -1   0  -3    0.31    0.23
  -1   0  -3   -0.08    0.16
   1   0   3    0.15    0.26
  -1   0  -3    0.26    0.27
  -1   0  -3    0.30    0.38
  -1   0  -3    0.12    0.39
   1   0   4    3.42    0.62
  -1   0  -4    3.36    0.64
  -1   0  -4    3.03    0.71
  -1   0  -4    3.37    0.37
  -1   0  -5   27.56    1.03
   1   0   5   27.89    1.70
  -1   0  -5   33.74    1.97
  -1   0  -5   31.54    2.01
  -1   0  -6  735.39   12.41
   1   0   6  695.22   11.39
  -1   0  -6  716.46   11.73
  -1   0  -7  203.88    6.00
  -1   0  -7  193.82    5.52
   1   0   7  202.87    5.42
  -1   0  -8    0.44    0.55
  -1   0  -8    0.69    0.23
  -1   0  -8    0.24    0.49
   1   0   8    0.18    0.45
  -1   0  -9  149.59    5.44
  -1   0  -9  152.96    5.68
   1   0   9  160.98    5.37
  -1   0 -10   18.00    1.94
   1   0  10   19.53    1.94
  -1   0 -10   19.76    2.08
  -1   0 -11   24.69    2.36
   1   0  11   24.80    2.30
   1   0  11   28.19    2.63
  -1   0 -11   30.00    2.64
   1   0  12    1.18    0.78
   1   0  12    0.59    0.76
  -1   0 -12    1.56    0.87
  -1   0 -12    1.37    0.86
   1   0  13    8.80    1.66
  -1   0 -13   12.64    1.91
  -1   0 -13    8.33    1.55
   1   0  13   12.54    1.82
  -1   0 -14    3.26    1.37
   1   0  14    1.35    1.01
  -1   0 -14    1.48    1.00
   1   0  14    2.52    1.18
  -1   0 -15   61.57    4.55
   1   0  15   73.29    4.74
   1   0  15   76.85    5.18
  -1   0 -15   70.84    4.84
   1   0  16    2.43    1.15
  -1   0 -16    1.58    0.94
  -1   0 -16    1.15    0.99
   1   0  16    1.09    0.89
   1   0  17    7.80    1.99
  -1   0 -17    8.52    1.93
   1   0  17    6.04    1.66
  -1   0 -17   12.29    2.24
  -1  -1  17   10.59    2.21
  -1  -1  16   14.15    2.40
  -1  -1  15   26.62    3.05
  -1  -1  15   20.01    2.54
   1   1 -15   26.10    3.04
  -1  -1  14    6.68    1.47
   1   1 -14   11.41    1.79
  -1  -1  14    9.43    1.82
   1   1 -14    9.90    1.90
   1   1 -14    8.80    1.69
  -1  -1  13   43.01    3.28
  -1  -1  13   51.22    3.88
   1   1 -13   51.50    3.59
   1   1 -13   50.69    3.68
   1   1 -13   44.34    3.67
   1   1 -12   32.65    2.83
  -1  -1  12   35.09    3.11
  -1  -1  12   34.66    2.80
   1   1 -12   32.10    2.81
   1   1 -12   29.22    2.87
   1   1 -11  127.32    4.89
   1   1 -11  134.34    6.03
   1   1 -11  151.72    5.93
  -1  -1  11  153.23    6.31
   1   1 -11  147.07    5.83
  -1  -1  11  139.48    4.95
  -1  -1  10   31.71    2.69
   1   1 -10   27.83    2.13
  -1  -1  10   30.82    2.17
   1   1 -10   35.55    2.60
   1   1 -10   29.64    2.65
   1   1 -10   29.73    2.43
   1   1  -9  206.58    6.13
  -1  -1   9  220.11    7.06
   1   1  -9  226.55    7.31
   1   1  -9  228.98    6.79
  -1  -1   9  219.23    6.10
   1   1  -9  206.08    6.55
   1   1  -8   32.86    2.20
   1   1  -8   32.40    2.25
  -1  -1   8   34.27    2.53
   1   1  -8   33.47    2.54
  -1  -1   8   35.52    2.23
   1   1  -8   34.57    2.36
   1   1  -7  108.11    4.08
   1   1  -7  113.37    4.19
  -1  -1   7  116.01    4.46
  -1  -1   7  118.69    4.08
   1   1  -7  115.36    4.09
   1   1  -7  113.80    4.56
   1   1  -6   73.80    3.24
  -1  -1   6   84.68    3.53
   1   1  -6   78.85    3.21
   1   1  -6   76.12    3.08
  -1  -1   6   77.51    3.18
   1   1  -6   82.15    3.62
   1   1  -5  164.90    4.57
  -1  -1   5  165.01    4.80
   1   1  -5  160.68    4.98
   1   1  -5  173.39    4.90
   1   1  -5  158.69    4.37
  -1  -1   5  165.00    4.86
  -1  -1   5  167.73    4.74
  -1  -1   4  427.92    8.42
  -1  -1   4  434.11    8.63
   1   1  -4  435.79    8.09
   1   1  -4  420.31    8.83
   1   1  -4  427.91    7.76
  -1  -1   4  438.53    8.50
   1   1  -4  453.73    8.74
  -1  -1   3  537.07    9.30
   1   1  -3  548.97    9.80
   1   1  -3  511.66    8.96
  -1  -1   3  529.30    9.64
  -1  -1   3  531.88    9.59
   1   1  -3  526.12    8.61
   1   1  -3  527.23    9.87
   1   1  -2  462.73    8.63
   1   1  -2  441.99    7.56
   1   1  -2  461.20    8.61
  -1  -1   2  455.93    7.83
   1   1  -1  102.31    3.25
  -1  -1   1  107.01    2.87
   1   1  -1  102.58    2.21
   1   1  -1  101.42    2.60
   1   1  -1  103.46    3.27
   1   1   0 5239.56   63.70
  -1  -1   0 5085.33   63.98
  -1  -1   0 5120.28   65.09
   1   1   0 5152.60   65.28
   1   1   0 5080.15   63.94
   1   1   0 5065.90   65.54
   1   1   1 1992.43   26.21
   1   1   1 2037.38   27.25
  -1  -1  -1 2019.67   27.31
   1   1   1 2022.99   26.25
  -1  -1  -1 2019.71   27.05
  -1  -1  -1 1990.91   25.83
   1   1   1 2016.22   27.71
   1   1   2 4496.48   57.15
  -1  -1  -2 4539.44   55.97
   1   1   2 4528.09   55.95
  -1  -1  -2 4491.68   57.64
  -1  -1  -2 4514.88   57.22
  -1  -1  -2 4495.20   58.15
   1   1   2 4499.63   57.39
   1   1   2 4510.63   58.29
   1   1   3   75.34    2.37
   1   1   3   78.83    2.67
  -1  -1  -3   80.33    1.95
   1   1   3   77.39    1.98
  -1  -1  -3   75.78    2.62
  -1  -1  -3   77.67    2.92
  -1  -1  -3   80.40    2.38
   1   1   4  325.74    5.86
   1   1   4  341.02    6.96
   1   1   4  318.62    5.71
  -1  -1  -4  330.10    5.79
  -1  -1  -4  330.41    6.45
  -1  -1  -4  332.70    7.14
   1   1   5   26.07    1.16
   1   1   5   29.91    1.91
   1   1   5   26.33    1.40
  -1  -1  -5   26.87    1.52
  -1  -1  -5   27.31    1.85
  -1  -1  -5   26.45    1.20
   1   1   6  198.54    5.62
   1   1   6  200.20    4.66
   1   1   6  180.58    3.52
  -1  -1  -6  210.25    5.69
  -1  -1  -6  184.76    4.61
  -1  -1  -6  192.65    3.65
   1   1   7  206.66    6.06
   1   1   7  184.76    3.36
  -1  -1  -7  204.91    5.86
  -1  -1  -7  189.58    4.63
  -1  -1  -7  183.85    3.44
   1   1   7  204.64    5.04
  -1  -1  -8    2.69    0.28
   1   1   8    5.25    1.09
  -1  -1  -8    2.69    0.70
   1   1   8    4.36    0.79
  -1  -1  -8    5.36    1.08
  -1  -1  -8    3.55    0.63
  -1  -1  -9   60.88    3.48
   1   1   9   63.56    3.61
   1   1   9   60.86    2.99
  -1  -1  -9   58.17    2.51
  -1  -1  -9   62.58    3.39
  -1  -1 -10   17.16    1.88
  -1  -1 -10   15.36    1.89
   1   1  10   15.84    1.89
   1   1  10   18.00    1.74
  -1  -1 -10   16.69    1.36
  -1  -1 -11   27.95    2.55
   1   1  11   26.42    2.58
   1   1  11   29.81    2.35
  -1  -1 -11   23.81    2.27
   1   1  12   33.11    3.03
   1   1  12   37.45    2.80
  -1  -1 -12   32.90    2.80
  -1  -1 -12   36.88    3.06
  -1  -1 -13  246.52    8.62
   1   1  13  231.27    8.60
   1   1  13  240.23    7.81
  -1  -1 -13  237.35    8.17
  -1  -1 -14   43.26    3.68
   1   1  14   48.66    3.98
   1   1  14   48.62    3.51
  -1  -1 -14   44.39    3.55
  -1  -1 -15   68.88    4.79
   1   1  15   67.59    4.86
   1   1  15   71.44    4.50
  -1  -1 -15   76.60    4.80
  -1  -1 -16    2.83    1.15
   1   1  16    4.62    1.71
   1   1  16    3.54    1.28
  -1  -1 -16    4.00    1.25
   1   1  17    1.57    1.10
   1   1  17    2.82    1.30
  -1  -1 -17    2.33    1.08
   1   1  18    3.70    1.42
  -1  -1 -18    0.85    1.08
   1   1  18    0.31    0.98
  -1  -2  16    2.07    1.22
   1   2 -16    1.55    1.05
   1   2 -16   -0.03    0.57
   1   2 -15   -0.14    0.54
  -1  -2  15    2.16    1.21
   1   2 -15    0.32    0.89
  -1  -2  14   23.29    2.84
   1   2 -14   18.34    2.46
   1   2 -14   17.20    2.53
   1   2 -14   24.53    2.91
   1   2 -13    1.82    0.96
   1   2 -13    0.17    0.66
  -1  -2  13    2.52    1.23
   1   2 -13    0.10    0.89
   1   2 -12    3.24    1.14
  -1  -2  12    5.33    1.39
   1   2 -12    2.59    1.11
  -1  -2  11   27.41    2.70
   1   2 -11   28.56    2.66
   1   2 -11   26.47    2.84
   1   2 -11   27.81    2.36
  -1  -2  10   55.35    3.68
   1   2 -10   51.13    3.70
  -1  -2  10   53.37    3.08
   1   2 -10   54.73    3.33
   1   2 -10   51.29    3.41
   1   2 -10   44.52    2.94
   1   2  -9   26.42    2.21
  -1  -2   9   24.13    2.06
  -1  -2   9   24.98    2.35
   1   2  -9   23.15    2.07
   1   2  -9   22.20    2.37
   1   2  -9   25.74    2.32
   1   2  -8    0.57    0.57
  -1  -2   8    0.86    0.49
  -1  -2   8    0.13    0.44
   1   2  -8    0.13    0.56
   1   2  -8    0.29    0.33
  -1  -2   8    0.06    0.54
   1   2  -8   -0.04    0.35
   1   2  -7   63.31    3.29
  -1  -2   7   65.75    3.43
  -1  -2   7   69.40    3.32
   1   2  -7   66.20    3.11
   1   2  -7   64.32    3.41
  -1  -2   7   64.97    3.22
   1   2  -7   68.74    3.76
  -1  -2   6   33.09    2.26
  -1  -2   6   32.41    2.23
   1   2  -6   30.29    2.19
   1   2  -6   32.56    2.01
  -1  -2   6   32.13    2.20
   1   2  -6   31.52    2.42
   1   2  -6   30.63    2.21
  -1  -2   5    3.68    0.78
   1   2  -5    3.85    0.90
   1   2  -5    5.75    0.98
  -1  -2   5    5.46    0.96
  -1  -2   5    5.37    0.98
   1   2  -5    5.28    0.80
   1   2  -4 1425.46   22.30
  -1  -2   4 1435.34   21.44
  -1  -2   4 1419.06   21.91
   1   2  -4 1400.10   21.55
   1   2  -4 1446.58   20.39
  -1  -2   4 1413.54   21.94
   1   2  -3  141.84    4.63
  -1  -2   3  134.60    3.93
  -1  -2   3  134.98    4.44
   1   2  -3  134.52    3.42
  -1  -2   3  137.60    4.48
   1   2  -2  260.12    6.45
  -1  -2   2  246.08    6.17
  -1  -2   2  244.85    5.22
   1   2  -2  238.86    4.50
  -1  -2   2  236.40    6.15
   1   2  -1   54.46    2.65
   1   2  -1   45.56    2.04
  -1  -2   1   49.72    1.79
   1   2  -1   49.22    1.40
  -1  -2   1   50.71    2.54
   1   2   0   17.09    1.48
   1   2   0   13.54    1.11
  -1  -2   0   16.00    0.81
  -1  -2   0   15.57    1.38
   1   2   1  426.73    8.51
   1   2   1  411.19    7.87
  -1  -2  -1  407.97    8.25
  -1  -2  -2  209.75    5.58
   1   2   2  218.65    5.30
  -1  -2  -2  210.98    5.65
   1   2   2  219.47    5.52
  -1  -2  -2  214.61    5.37
   1   2   3  168.89    4.52
   1   2   3  156.92    4.55
  -1  -2  -3  154.35    4.73
  -1  -2  -3  155.13    4.70
  -1  -2  -3  162.56    4.44
   1   2   4  105.43    3.43
  -1  -2  -4  103.08    3.86
  -1  -2  -4  111.16    3.84
  -1  -2  -4  107.80    3.51
   1   2   4  102.65    2.02
   1   2   5  270.14    5.84
   1   2   5  266.90    4.68
  -1  -2  -5  278.09    6.78
  -1  -2  -5  266.41    6.56
  -1  -2  -5  263.79    6.83
   1   2   5  264.45    6.76
  -1  -2  -5  266.88    5.93
   1   2   6    5.70    0.63
   1   2   6    5.36    0.71
   1   2   6    5.35    0.99
  -1  -2  -6    4.91    0.97
  -1  -2  -6    5.57    0.92
  -1  -2  -6    5.59    0.75
  -1  -2  -6    5.32    0.88
  -1  -2  -7   68.88    3.33
   1   2   7   75.31    2.61
   1   2   7   75.11    3.63
   1   2   7   71.23    2.56
  -1  -2  -7   72.30    2.65
  -1  -2  -7   74.49    3.26
  -1  -2  -7   71.59    3.54
   1   2   8   18.17    1.23
   1   2   8   17.40    1.83
  -1  -2  -8   18.75    1.93
  -1  -2  -8   19.48    1.81
   1   2   8   19.72    1.43
  -1  -2  -8   17.67    1.65
  -1  -2  -8   16.80    1.24
  -1  -2  -9  536.44   11.66
   1   2   9  549.03   10.36
  -1  -2  -9  544.28    9.32
   1   2   9  559.11   12.48
  -1  -2  -9  524.70   10.84
  -1  -2  -9  536.46   12.28
   1   2  10   43.90    3.21
   1   2  10   41.63    2.47
  -1  -2 -10   44.00    2.66
  -1  -2 -10   42.16    2.87
  -1  -2 -10   42.42    3.10
  -1  -2 -11  115.61    5.44
   1   2  11  127.97    5.84
   1   2  11  125.23    4.66
  -1  -2 -11  107.91    4.37
  -1  -2 -11  115.17    5.08
   1   2  12   31.31    2.99
   1   2  12   31.09    2.43
  -1  -2 -12   33.04    2.77
  -1  -2 -12   30.71    2.90
   1   2  13   25.17    2.81
   1   2  13   23.20    2.23
  -1  -2 -13   30.83    3.01
  -1  -2 -13   27.03    2.55
   1   2  14   38.26    3.55
  -1  -2 -14   37.59    3.13
  -1  -2 -14   37.18    3.44
  -1  -2 -15    5.64    1.48
   1   2  15    5.58    1.48
  -1  -2 -15    5.34    1.22
   1   2  16    4.83    1.51
  -1  -2 -16    4.96    1.40
   1   2  17    9.63    2.13
  -1  -2 -17    7.39    1.86
  -1  -3  15    2.68    1.14
   1   3 -15    2.89    1.46
   1   3 -15    1.03    0.86
   1   3 -15    1.34    0.93
  -1  -3  14    1.65    0.97
   1   3 -14    0.77    0.82
   1   3 -14   -1.17    0.93
   1   3 -14    0.69    0.87
  -1  -3  13    8.64    1.77
   1   3 -13    7.77    1.71
   1   3 -13    4.10    1.32
  -1  -3  12   16.48    2.32
   1   3 -12   19.00    2.45
   1   3 -12   18.66    2.54
  -1  -3  11   33.30    3.11
   1   3 -11   35.63    3.22
   1   3 -11   31.02    3.20
   1   3 -10   27.42    2.47
   1   3 -10   26.80    2.74
  -1  -3  10   29.63    2.52
   1   3 -10   24.44    2.74
  -1  -3  10   26.32    2.63
   1   3  -9   26.48    2.39
  -1  -3   9   22.36    2.37
  -1  -3   9   20.03    2.00
   1   3  -9   23.63    2.43
  -1  -3   9   24.75    2.27
   1   3  -9   21.98    2.52
  -1  -3   8    0.85    0.56
  -1  -3   8    1.55    0.79
  -1  -3   8    1.36    0.72
   1   3  -8    1.57    0.81
   1   3  -8    2.27    0.99
   1   3  -8    3.02    0.92
  -1  -3   7   65.78    3.60
  -1  -3   7   62.58    3.42
   1   3  -7   69.15    3.80
   1   3  -7   68.06    3.85
  -1  -3   7   67.36    3.63
   1   3  -7   66.00    4.02
   1   3  -6   30.76    2.49
  -1  -3   6   33.14    2.38
  -1  -3   6   29.24    2.32
   1   3  -6   33.12    2.54
  -1  -3   6   32.06    2.45
   1   3  -6   34.19    2.78
   1   3  -5  122.20    4.94
  -1  -3   5  119.34    4.79
  -1  -3   5  117.18    4.40
  -1  -3   5  122.54    4.72
   1   3  -5  113.10    4.73
   1   3  -5  124.30    5.23
   1   3  -4    1.20    0.69
   1   3  -4    0.71    0.51
  -1  -3   4    1.79    0.68
  -1  -3   4    1.51    0.66
  -1  -3   4    0.34    0.48
   1   3  -3   14.72    1.68
  -1  -3   3   15.01    1.35
   1   3  -3   14.82    1.71
  -1  -3   3   14.31    1.59
  -1  -3   3   15.00    1.64
   1   3  -2   43.79    2.78
   1   3  -2   38.75    2.37
  -1  -3   2   41.00    2.63
  -1  -3   2   40.22    1.99
  -1  -3   2   41.90    2.65
   1   3  -2   39.08    2.63
   1   3  -1   -0.63    0.62
   1   3  -1   -0.24    0.42
   1   3  -1    1.24    0.66
  -1  -3   1    1.00    0.38
  -1  -3   1    1.17    0.67
   1   3   0  426.55    9.45
  -1  -3   0  399.91    6.73
  -1  -3   0  401.99    9.39
  -1  -3   0  394.70    8.75
   1   3   0  414.84    9.51
   1   3   0  398.22    8.80
   1   3   1  328.20    7.95
   1   3   1  318.14    7.54
  -1  -3  -1  304.83    5.01
  -1  -3  -1  311.93    7.49
  -1  -3  -1  314.68    7.80
   1   3   1  314.67    8.08
   1   3   2  331.33    7.96
   1   3   2  323.32    7.89
  -1  -3  -2  337.05    7.99
  -1  -3  -2  313.56    7.72
   1   3   2  343.48    8.42
   1   3   3   66.43    3.15
   1   3   3   66.81    3.30
  -1  -3  -3   59.54    3.05
  -1  -3  -3   62.65    3.06
   1   3   3   68.60    3.46
   1   3   4   13.46    1.73
  -1  -3  -4   18.10    1.74
  -1  -3  -4   12.52    1.41
   1   3   4   14.85    1.45
  -1  -3  -4   12.71    1.39
   1   3   4   14.59    1.61
   1   3   5    1.16    0.55
   1   3   5   -0.01    0.43
   1   3   5    0.57    0.38
  -1  -3  -5    0.87    0.54
  -1  -3  -5    1.51    0.67
  -1  -3  -5    0.68    0.60
   1   3   6   61.56    2.94
   1   3   6   64.84    3.58
  -1  -3  -6   66.91    3.11
  -1  -3  -6   71.28    3.62
  -1  -3  -6   66.95    3.50
   1   3   7  296.86    8.34
  -1  -3  -7  287.51    7.90
   1   3   7  287.41    7.01
  -1  -3  -7  284.96    7.10
  -1  -3  -7  302.91    8.29
   1   3   8  273.28    6.74
   1   3   8  287.28    8.54
  -1  -3  -8  272.46    7.83
  -1  -3  -8  274.42    6.92
  -1  -3  -8  271.39    8.09
  -1  -3  -9    1.12    0.63
   1   3   9    0.98    0.78
   1   3   9    0.34    0.46
  -1  -3  -9    0.86    0.76
  -1  -3  -9    0.96    0.54
  -1  -3 -10   -0.09    0.47
   1   3  10    0.08    0.65
  -1  -3 -10    0.88    0.60
  -1  -3 -10   -0.24    0.50
  -1  -3 -11    2.43    0.89
   1   3  11    1.95    0.92
  -1  -3 -11    2.88    0.91
  -1  -3 -11    2.24    0.94
  -1  -3 -12    2.92    0.93
   1   3  12    2.42    1.03
  -1  -3 -12    2.21    0.82
  -1  -3 -12    2.58    0.98
   1   3  13   37.49    3.47
  -1  -3 -13   40.08    3.57
  -1  -3 -13   41.14    3.13
  -1  -3 -14   11.96    2.16
   1   3  14   10.05    1.97
   1   3  15   26.72    3.27
  -1  -3 -15   27.57    3.17
  -1  -3 -16    3.32    1.30
   1   3  16    2.44    1.19
  -1  -3 -17    4.03    1.38
   1   3  17    3.75    1.59
  -1  -4  13    3.46    1.34
   1   4 -13    4.64    1.47
   1   4 -13    4.32    1.53
  -1  -4  12    8.83    1.85
   1   4 -12    6.22    1.76
   1   4 -12    4.89    1.51
  -1  -4  11   13.94    2.15
   1   4 -11   15.43    2.41
   1   4 -11   18.63    2.70
   1   4 -10    1.79    0.97
   1   4 -10    0.29    0.60
   1   4 -10    2.83    1.25
  -1  -4  10    1.66    0.87
   1   4  -9   13.28    2.14
   1   4  -9   12.39    1.79
  -1  -4   9   14.34    1.97
  -1  -4   9   13.24    1.92
   1   4  -9   15.01    2.21
   1   4  -8    1.28    0.71
  -1  -4   8    1.11    0.74
  -1  -4   8    2.63    0.98
   1   4  -8    2.18    0.87
   1   4  -8    3.84    1.31
  -1  -4   8    3.29    1.09
   1   4  -7    4.17    1.21
   1   4  -7    2.79    0.92
  -1  -4   7    3.58    1.07
   1   4  -7    3.06    1.16
  -1  -4   7    3.17    1.00
  -1  -4   7    2.34    0.90
   1   4  -6    9.77    1.72
  -1  -4   6    7.00    1.31
  -1  -4   6    8.36    1.36
   1   4  -6   10.19    1.57
   1   4  -6    7.83    1.48
  -1  -4   6    7.62    1.34
   1   4  -5    0.23    0.57
   1   4  -5    1.27    0.77
  -1  -4   5    0.97    0.69
   1   4  -5    1.71    0.97
  -1  -4   5    0.19    0.55
  -1  -4   5    0.38    0.46
   1   4  -4   33.14    2.73
  -1  -4   4   30.06    2.18
  -1  -4   4   26.90    2.46
  -1  -4   4   27.54    2.53
   1   4  -4   25.53    2.57
   1   4  -3  374.53    9.90
  -1  -4   3  358.18    8.09
   1   4  -3  355.62   10.00
  -1  -4   3  356.53    9.52
  -1  -4   3  355.06    9.69
   1   4  -2   70.32    3.95
   1   4  -2   68.01    3.78
  -1  -4   2   71.19    2.93
   1   4  -2   63.13    3.76
  -1  -4   2   69.29    3.86
  -1  -4   2   69.01    3.87
   1   4  -1    5.03    0.94
   1   4  -1    8.82    1.41
  -1  -4   1    8.13    0.99
   1   4  -1    9.45    1.50
  -1  -4   1    8.39    1.43
  -1  -4   1    7.92    1.26
  -1  -4   0  106.22    4.81
   1   4   0  102.93    4.67
  -1  -4   0  102.29    3.07
  -1  -4   0  107.21    4.81
   1   4   0  109.99    4.88
   1   4   0  104.08    4.60
   1   4   1   45.22    3.02
   1   4   1   43.31    2.94
  -1  -4  -1   42.39    2.64
  -1  -4  -1   43.27    3.02
  -1  -4  -1   40.28    2.84
   1   4   1   41.00    2.96
   1   4   2  204.27    6.75
   1   4   2  198.06    6.63
  -1  -4  -2  197.00    6.16
  -1  -4  -2  205.08    6.98
  -1  -4  -2  213.87    6.81
   1   4   2  204.07    6.95
   1   4   3   26.22    2.25
   1   4   3   28.56    2.43
  -1  -4  -3   25.61    2.26
  -1  -4  -3   28.06    2.46
  -1  -4  -3   26.98    2.18
   1   4   3   18.25    1.99
   1   4   4   90.56    4.25
   1   4   4   87.01    4.45
  -1  -4  -4   92.24    4.61
  -1  -4  -4   83.16    3.93
   1   4   4   99.27    4.70
  -1  -4  -4   93.36    4.27
   1   4   5   59.07    3.34
   1   4   5   57.58    3.68
  -1  -4  -5   62.11    3.73
  -1  -4  -5   55.42    3.34
  -1  -4  -5   61.76    3.50
   1   4   5   63.45    3.81
   1   4   6   50.35    3.07
   1   4   6   48.01    3.44
  -1  -4  -6   48.02    3.35
  -1  -4  -6   50.92    3.22
   1   4   6   52.23    3.51
  -1  -4  -6   53.80    3.26
   1   4   7   53.78    3.16
   1   4   7   49.13    3.61
  -1  -4  -7   55.53    3.29
  -1  -4  -7   48.92    3.26
   1   4   7   55.95    3.77
  -1  -4  -7   54.74    3.62
  -1  -4  -8    6.73    1.40
   1   4   8    8.00    1.50
   1   4   8   10.20    1.74
   1   4   8   10.43    1.39
  -1  -4  -8    8.54    1.51
  -1  -4  -8    6.91    1.27
  -1  -4  -9    0.38    0.63
   1   4   9    0.11    0.58
   1   4   9    1.02    0.64
  -1  -4  -9    0.65    0.69
  -1  -4  -9    1.63    0.80
   1   4  10   68.95    4.54
  -1  -4 -10   71.29    4.30
  -1  -4 -10   64.08    4.18
  -1  -4 -10   71.70    3.77
  -1  -4 -11   18.09    2.25
  -1  -4 -11   14.52    2.13
   1   4  11   17.86    2.40
   1   4  12   49.14    4.09
  -1  -4 -12   45.36    3.60
  -1  -4 -12   47.46    3.84
  -1  -4 -13   20.97    2.52
  -1  -4 -13   18.60    2.49
   1   4  13   18.00    2.61
  -1  -4 -14    1.54    1.22
   1   4  14    1.86    1.25
  -1  -4 -14    1.59    1.05
  -1  -4 -15    2.57    1.29
   1   4  15    2.93    1.14
   1   4  16    3.37    1.40
  -1  -4 -16    1.36    1.30
   1   5 -11    0.98    0.88
  -1  -5  11    1.96    1.13
  -1  -5  10    4.59    1.39
   1   5 -10    6.00    1.67
   1   5 -10    5.48    1.64
  -1  -5   9    8.50    1.75
   1   5  -9    9.39    1.71
   1   5  -9    7.30    1.85
  -1  -5   9   10.31    1.89
   1   5  -9    6.34    1.71
   1   5  -8   -0.16    0.72
  -1  -5   8    0.98    0.98
   1   5  -8    1.15    0.76
  -1  -5   8    0.16    0.72
   1   5  -8   -0.35    0.84
   1   5  -7    2.74    1.04
   1   5  -7    2.75    0.95
  -1  -5   7    3.10    1.09
  -1  -5   7    1.77    0.85
  -1  -5   7    3.32    1.15
   1   5  -6   16.21    2.31
   1   5  -6   18.48    2.26
  -1  -5   6   19.09    2.43
  -1  -5   6   17.63    2.25
  -1  -5   6   17.27    1.99
   1   5  -6   16.03    2.28
   1   5  -5   69.44    4.47
  -1  -5   5   75.60    4.47
   1   5  -5   77.20    4.93
  -1  -5   5   75.06    4.66
   1   5  -5   71.12    4.69
   1   5  -4  247.00    8.62
   1   5  -4  234.64    8.64
  -1  -5   4  243.95    8.67
  -1  -5   4  252.76    8.51
   1   5  -3  133.04    6.06
   1   5  -3  127.26    6.05
  -1  -5   3  133.80    6.10
  -1  -5   3  127.73    5.92
   1   5  -2    0.57    0.70
   1   5  -2    2.83    1.03
  -1  -5   2    0.26    0.64
  -1  -5   2    0.78    0.71
   1   5  -1    2.30    0.97
  -1  -5   1    2.49    0.79
   1   5  -1    2.95    1.02
   1   5  -1    2.35    0.84
  -1  -5   1    4.14    1.11
   1   5   0    8.31    1.54
   1   5   0    9.40    1.65
   1   5   0    8.82    1.51
  -1  -5   0    9.84    1.57
  -1  -5   0   12.23    1.81
   1   5   1    1.33    0.76
   1   5   1    1.10    0.78
   1   5   1    2.06    0.92
  -1  -5  -1    1.69    0.80
  -1  -5  -1    2.09    0.82
   1   5   2   25.25    2.51
   1   5   2   28.00    2.73
   1   5   2   30.57    2.79
  -1  -5  -2   26.50    2.35
  -1  -5  -2   28.08    2.74
  -1  -5  -2   31.45    2.79
   1   5   3    9.43    1.66
   1   5   3   14.04    1.93
   1   5   3   10.28    1.63
  -1  -5  -3   12.49    1.62
  -1  -5  -3   12.83    1.79
  -1  -5  -3   14.23    2.05
   1   5   4   25.66    2.58
   1   5   4   23.47    2.45
   1   5   4   24.27    2.59
  -1  -5  -4   20.35    2.11
  -1  -5  -4   23.25    2.57
  -1  -5  -4   21.26    2.36
   1   5   5   12.61    1.93
   1   5   5   11.22    1.85
   1   5   5   10.59    1.61
  -1  -5  -5   10.05    1.51
  -1  -5  -5   11.94    1.76
  -1  -5  -5   14.00    2.02
  -1  -5  -6    1.04    0.81
   1   5   6    3.29    1.08
   1   5   6    1.83    0.92
   1   5   6    2.00    0.88
  -1  -5  -6    2.44    1.06
  -1  -5  -6    2.63    1.08
   1   5   7    0.15    0.74
  -1  -5  -7    0.73    0.62
   1   5   7    1.98    1.06
   1   5   7    1.79    0.95
  -1  -5  -7    1.67    0.83
  -1  -5  -7    1.28    0.95
   1   5   8  111.84    5.30
   1   5   8  122.99    6.46
  -1  -5  -8  113.83    5.43
  -1  -5  -8  118.98    6.09
  -1  -5  -8  115.07    5.55
   1   5   8  127.17    6.25
   1   5   9  134.12    6.64
   1   5   9  141.64    6.03
   1   5   9  131.10    6.75
  -1  -5  -9  132.52    6.52
  -1  -5  -9  140.94    6.08
  -1  -5  -9  123.43    5.99
  -1  -5 -10   30.49    2.81
   1   5  10   31.25    2.78
   1   5  10   27.99    3.28
  -1  -5 -10   25.24    2.89
  -1  -5 -10   25.93    2.78
   1   5  10   32.44    3.31
  -1  -5 -11   13.77    2.12
   1   5  11   13.41    2.21
   1   5  11   14.96    2.39
  -1  -5 -11   13.65    2.15
  -1  -5 -12    0.63    0.92
   1   5  12    0.23    0.70
   1   5  12    0.72    1.00
  -1  -5 -12    2.20    1.23
  -1  -5 -13    3.25    1.40
   1   5  13    5.03    1.55
  -1  -5 -13    4.22    1.50
  -1  -5 -14    1.89    1.05
  -1  -5 -14    1.76    1.18
   1   5  14    2.18    1.28
  -1  -5 -15    4.68    1.70
   1   5  15    2.53    1.43
  -1  -5 -15    3.30    1.43
   1   6  -9   21.19    3.03
   1   6  -9   27.11    3.10
   1   6  -9   20.69    3.15
   1   6  -8    1.34    1.18
  -1  -6   8    0.41    1.11
   1   6  -8    1.17    0.88
   1   6  -8    1.56    1.27
   1   6  -7    2.08    1.24
   1   6  -7    0.24    0.91
   1   6  -7    0.54    0.79
  -1  -6   7    3.61    1.32
   1   6  -6    6.99    1.78
   1   6  -6    6.65    1.65
   1   6  -6    6.57    1.68
  -1  -6   6    5.12    1.47
   1   6  -5    1.53    1.23
   1   6  -5    3.38    1.22
   1   6  -5    2.72    1.41
  -1  -6   5    1.19    1.06
  -1  -6   5    2.23    1.18
   1   6  -4   13.31    2.18
  -1  -6   4   10.73    1.93
  -1  -6   4   13.38    2.15
   1   6  -4   14.91    2.27
   1   6  -3    1.64    1.04
   1   6  -3    1.51    0.87
  -1  -6   3    3.08    1.18
  -1  -6   3    2.04    1.03
   1   6  -2    1.36    0.88
   1   6  -2    3.96    1.17
  -1  -6   2    2.43    0.99
  -1  -6   2    2.91    1.11
   1   6  -1    1.40    0.91
   1   6  -1    2.19    1.12
   1   6  -1    1.46    0.97
  -1  -6   1    1.66    0.96
  -1  -6   1    1.65    0.92
   1   6   0   35.49    3.33
  -1  -6   0   33.34    3.33
  -1  -6   0   26.52    2.88
   1   6   0   39.01    3.56
   1   6   0   36.81    3.43
   1   6   1   -0.92    1.03
   1   6   1   -1.02    0.85
   1   6   1    0.95    0.91
  -1  -6  -1    0.99    0.97
  -1  -6  -1   -0.23    0.58
   1   6   2    4.79    1.31
   1   6   2    2.33    1.06
   1   6   2    5.89    1.44
  -1  -6  -2    6.86    1.59
  -1  -6  -2    5.65    1.40
  -1  -6  -3   18.98    2.46
   1   6   3   15.47    2.17
   1   6   3   19.95    2.51
   1   6   3   17.77    2.51
  -1  -6  -3   17.35    2.41
   1   6   4   42.10    3.58
   1   6   4   47.11    3.98
  -1  -6  -4   48.61    4.08
  -1  -6  -4   47.49    3.86
   1   6   4   49.08    3.92
   1   6   5    0.55    0.80
  -1  -6  -5    0.55    0.65
   1   6   5    3.13    1.32
   1   6   5    0.11    0.77
  -1  -6  -5    0.30    0.88
   1   6   6   18.03    2.53
   1   6   6   22.32    2.64
   1   6   6   21.43    2.78
  -1  -6  -6   23.79    2.92
  -1  -6  -6   19.62    2.52
   1   6   7   65.00    4.49
   1   6   7   68.99    5.03
  -1  -6  -7   76.83    5.25
  -1  -6  -7   70.47    4.71
   1   6   7   73.71    4.97
   1   6   8    2.95    1.44
   1   6   8    2.32    1.30
   1   6   8    3.89    1.33
  -1  -6  -8    4.38    1.39
  -1  -6  -8    2.51    1.14
   1   6   9   20.70    2.80
   1   6   9   24.61    3.17
   1   6   9   21.76    2.62
  -1  -6  -9   22.66    2.96
  -1  -6  -9   32.13    3.24
   1   6  10    7.40    1.86
   1   6  10    8.71    2.13
   1   6  10    6.00    1.43
  -1  -6 -10   10.88    1.98
  -1  -6 -10    7.07    1.79
   1   6  11    1.53    1.24
   1   6  11    0.78    1.12
  -1  -6 -11    0.30    0.88
   1   6  12    0.49    0.89
   1   6  12    2.34    1.29
  -1  -6 -12    3.16    1.29
   1   7  -4    7.45    1.98
   1   7  -4    3.72    1.37
  -1  -7   4    7.19    1.85
   1   7  -3    1.64    1.18
   1   7  -3    4.75    1.54
  -1  -7   3    2.94    1.17
  -1  -7   3    2.21    1.33
   1   7  -2    0.51    1.07
   1   7  -2    1.24    0.89
  -1  -7   2    1.72    0.94
  -1  -7   2    0.93    1.06
   1   7  -1   -1.10    1.01
   1   7  -1    0.62    0.64
  -1  -7   1    0.51    0.65
  -1  -7   1    1.39    1.02
   1   7   0    1.10    1.16
   1   7   0    0.19    0.66
  -1  -7   0    0.62    0.69
  -1  -7   0    0.11    0.72
   1   7   1    3.90    1.47
   1   7   1    7.97    1.92
  -1  -7  -1    8.58    1.93
  -1  -7  -1    5.74    1.70
   1   7   2   11.37    2.30
   1   7   2    9.88    1.98
  -1  -7  -2   11.20    2.16
  -1  -7  -2   12.51    2.40
   1   7   3   23.09    2.97
   1   7   3   21.04    3.01
  -1  -7  -3   22.23    2.97
  -1  -7  -3   18.88    2.77
   1   7   4    1.21    1.19
   1   7   4    2.30    1.14
  -1  -7  -4    1.07    0.96
  -1  -7  -4    0.09    0.59
   1   7   5    3.78    1.46
   1   7   5    3.82    1.38
  -1  -7  -5    3.79    1.32
  -1  -7  -5    4.46    1.54
   1   7   6    1.46    0.94
   1   7   6    1.27    1.15
  -1  -7  -6   -0.60    0.77
  -1  -7  -6    1.73    1.32
   1   7   7    2.71    1.22
   1   7   7    0.96    0.82
  -1  -7  -7    3.37    1.44
  -1  -7  -7   -0.43    0.70
   1   7   8    4.07    1.51
   1   7   8    5.52    1.53
  -1  -7  -8    6.32    1.76
  -1  -7  -8    4.64    1.54
   2  -6  -8   -0.17    0.78
  -2   6   8   -0.72    1.01
   2  -6  -7    1.72    1.04
  -2   6   7    1.83    1.34
   2  -6  -6    1.45    1.14
  -2   6   6    0.70    0.98
   2  -6  -5    5.26    1.50
  -2   6   5    4.64    1.56
  -2   6   5    7.02    1.77
   2  -6  -4    4.65    1.50
  -2   6   4    4.92    1.65
  -2   6   4    4.58    1.38
   2  -6  -3   19.41    2.69
   2  -6  -3   22.08    2.92
  -2   6   3   22.97    2.91
   2  -6  -2    2.68    1.24
   2  -6  -2    7.64    1.96
  -2   6   2    5.94    1.62
   2  -6  -1    1.04    1.04
  -2   6   1   -0.77    0.84
   2  -6   0    7.98    1.89
  -2   6   0    7.03    1.76
  -2   6  -1    0.22    0.86
   2  -6   1    2.65    1.09
  -2   6  -1    1.99    1.18
   2  -6   2    2.89    1.28
  -2   6  -2    2.26    1.40
  -2   6  -2    3.97    1.52
   2  -6   3    3.79    1.41
  -2   6  -3    4.38    1.57
   2  -6   4    4.41    1.55
  -2   6  -4    3.98    1.62
   2  -6   5    0.52    0.90
  -2   6  -5    0.11    0.93
   2  -5 -12   15.70    2.50
   2  -5 -11   63.40    4.83
  -2   5  10    2.03    1.09
  -2   5  10    2.37    1.35
   2  -5 -10    3.25    1.28
  -2   5   9    3.44    1.46
  -2   5   9    2.69    1.27
   2  -5  -9    4.09    1.31
  -2   5   8    3.02    1.45
  -2   5   8    0.96    0.85
   2  -5  -8    1.52    0.94
  -2   5   7   33.85    3.39
  -2   5   7   29.14    3.10
   2  -5  -7   34.33    3.28
  -2   5   6   -0.15    0.96
  -2   5   6   -0.26    0.67
   2  -5  -6    0.91    0.70
  -2   5   5   52.57    4.26
  -2   5   5   51.87    4.05
   2  -5  -5   52.05    3.93
   2  -5  -5   43.44    3.73
   2  -5  -4    0.17    0.72
  -2   5   4    0.16    0.96
  -2   5   4    1.97    1.07
   2  -5  -4   -0.05    0.82
   2  -5  -3   11.75    1.96
  -2   5   3   10.56    2.03
  -2   5   3   11.19    1.91
   2  -5  -3    7.88    1.61
   2  -5  -2    3.04    1.15
  -2   5   2    1.36    1.03
   2  -5  -2    1.67    0.84
   2  -5  -1    0.81    0.79
   2  -5  -1    1.37    0.83
  -2   5   1    0.47    0.78
   2  -5  -1    1.06    0.69
   2  -5   0    2.55    1.11
   2  -5   0    2.29    1.11
  -2   5   0    3.57    1.10
  -2   5   0    4.99    1.38
   2  -5   1    9.31    1.84
  -2   5  -1    8.34    1.81
  -2   5  -1    6.89    1.62
   2  -5   1    9.91    1.92
  -2   5  -2   80.90    5.17
   2  -5   2   70.33    4.80
   2  -5   2   70.57    4.82
  -2   5  -2   76.94    4.76
   2  -5   3    3.13    1.19
  -2   5  -3    2.90    1.25
  -2   5  -3    6.17    1.68
   2  -5   3    7.92    1.83
   2  -5   4   -0.95    0.81
  -2   5  -4    1.14    0.85
  -2   5  -4    0.85    1.04
   2  -5   4    0.91    0.87
   2  -5   5    2.37    1.08
  -2   5  -5    0.54    0.74
   2  -5   5    1.30    0.83
  -2   5  -5    3.61    1.51
   2  -5   6    0.53    1.01
  -2   5  -6   -0.09    0.50
  -2   5  -6    2.17    1.22
   2  -5   6    1.96    1.21
   2  -5   7    1.17    0.95
  -2   5  -7    3.07    1.22
  -2   5  -7    4.88    1.62
   2  -5   7    2.53    1.23
   2  -5   8   22.58    2.99
  -2   5  -8   19.49    2.89
  -2   5  -8   20.36    2.92
   2  -5   8   17.55    2.82
  -2   5  -9    2.64    1.24
  -2   5  -9    3.44    1.54
   2  -5   9    3.65    1.64
   2  -5   9    2.47    1.17
   2  -4 -14   16.80    2.61
  -2   4  14   24.13    3.17
  -2   4  13   31.02    3.53
   2  -4 -13   34.10    3.56
  -2   4  12    5.12    1.62
   2  -4 -12    4.02    1.36
  -2   4  11   -0.15    0.72
   2  -4 -11    1.34    1.02
  -2   4  10   16.05    2.33
  -2   4  10   15.66    2.32
   2  -4 -10   17.75    2.49
  -2   4   9   44.53    3.62
  -2   4   9   37.95    3.46
   2  -4  -9   39.08    3.48
  -2   4   8   44.16    3.52
  -2   4   8   40.52    3.53
   2  -4  -8   47.96    3.76
  -2   4   7   25.43    2.64
  -2   4   7   24.98    2.76
   2  -4  -7   25.35    2.75
  -2   4   6    3.54    1.15
  -2   4   6    2.08    0.97
   2  -4  -6    2.07    0.90
  -2   4   5    6.53    1.42
  -2   4   5    5.89    1.38
   2  -4  -5    6.53    1.45
  -2   4   4  241.27    8.32
  -2   4   4  240.11    8.46
   2  -4  -4  240.62    8.45
  -2   4   3  105.90    5.35
  -2   4   3  110.67    5.54
   2  -4  -3   97.96    5.21
  -2   4   2   33.39    3.04
  -2   4   2   41.19    3.36
   2  -4  -2   36.15    3.11
  -2   4   1   19.94    2.38
   2  -4  -1   18.44    2.24
   2  -4   0  102.19    5.36
  -2   4   0  107.71    5.53
  -2   4   0  117.63    5.01
   2  -4   0   97.21    4.59
   2  -4   1    2.42    0.82
   2  -4   1    2.28    1.07
  -2   4  -1    1.73    1.04
  -2   4  -1    1.66    0.71
  -2   4  -1    3.15    1.10
   2  -4   1    1.76    0.81
   2  -4   2    0.51    0.79
  -2   4  -2    1.26    0.98
  -2   4  -2    0.42    0.43
  -2   4  -2    1.39    0.91
   2  -4   2    0.65    0.85
   2  -4   3    0.58    0.76
  -2   4  -3    0.71    1.00
  -2   4  -3    1.78    0.97
  -2   4  -3    0.15    0.55
   2  -4   3    0.92    0.96
   2  -4   4   15.65    2.21
  -2   4  -4   15.22    2.16
  -2   4  -4   10.85    1.70
  -2   4  -4   13.54    1.94
   2  -4   4   13.88    2.15
   2  -4   5    2.70    1.01
  -2   4  -5    2.98    1.16
  -2   4  -5    3.25    1.05
  -2   4  -5    3.11    1.25
   2  -4   5    2.25    1.04
   2  -4   6    1.13    0.80
  -2   4  -6    2.69    1.06
  -2   4  -6    0.55    0.97
   2  -4   6    1.03    1.07
   2  -4   7    1.19    0.87
  -2   4  -7    0.25    0.52
  -2   4  -7    0.31    0.78
   2  -4   7    1.52    1.02
   2  -4   8    0.97    1.00
  -2   4  -8   -0.52    0.85
  -2   4  -8    1.13    0.90
  -2   4  -9   38.39    3.75
   2  -4   9   38.53    3.76
  -2   4  -9   41.57    3.87
  -2   4 -10    9.81    1.98
  -2   4 -10    8.75    1.95
   2  -4  10   10.12    2.07
  -2   4 -11    0.69    1.00
  -2   4 -11    3.67    1.39
   2  -4  11    0.93    0.88
  -2   3  15   15.49    2.60
   2  -3 -15   14.50    2.36
  -2   3  14    1.49    1.01
   2  -3 -14    2.17    1.11
  -2   3  13    3.01    1.33
   2  -3 -13    3.34    1.32
  -2   3  12   36.66    3.49
   2  -3 -12   41.95    3.71
  -2   3  11   59.57    4.41
   2  -3 -11   60.58    4.38
  -2   3  10    4.83    1.29
  -2   3  10    4.09    1.18
   2  -3 -10    5.31    1.45
  -2   3   9  108.63    5.12
  -2   3   9   96.45    5.35
   2  -3  -9  103.26    5.47
  -2   3   8    5.93    1.20
  -2   3   8    6.09    1.39
   2  -3  -8    6.48    1.50
  -2   3   7    1.12    0.82
  -2   3   7    0.42    0.57
   2  -3  -7    1.27    0.70
  -2   3   6   48.61    3.15
  -2   3   6   54.65    3.67
   2  -3  -6   43.60    3.35
  -2   3   5    8.61    1.42
  -2   3   5    9.47    1.63
   2  -3  -5    9.93    1.64
  -2   3   4  492.62   11.41
  -2   3   4  497.25   12.22
   2  -3  -4  501.91   12.32
  -2   3   3   87.06    4.26
  -2   3   3   92.60    4.75
   2  -3  -3  101.37    4.96
  -2   3   2   55.82    3.41
  -2   3   2   54.18    3.58
   2  -3  -2   60.90    3.82
  -2   3   1    0.00    0.51
  -2   3   1    0.00    0.33
   2  -3  -1    0.18    0.60
  -2   3   0    1.98    0.93
   2  -3   0    0.38    0.57
  -2   3   0    0.83    0.48
  -2   3   0    0.75    0.48
   2  -3   1   20.01    2.31
  -2   3  -1   22.03    2.25
  -2   3  -1   20.21    1.80
  -2   3  -1   19.80    1.85
  -2   3  -2   40.16    2.69
  -2   3  -2   42.30    3.22
   2  -3   2   39.88    3.11
   2  -3   2   42.75    3.29
  -2   3  -2   38.46    2.61
   2  -3   3    0.26    0.48
  -2   3  -3    0.33    0.60
  -2   3  -3    0.98    0.71
  -2   3  -3    0.83    0.72
   2  -3   3    1.54    0.88
  -2   3  -4   59.52    3.90
   2  -3   4   62.84    4.04
  -2   3  -4   62.87    3.68
   2  -3   4   58.34    4.03
  -2   3  -4   63.41    3.57
   2  -3   5    1.09    0.81
  -2   3  -5    0.50    0.77
  -2   3  -5    0.40    0.64
  -2   3  -5    1.25    0.89
   2  -3   5    0.70    0.89
   2  -3   6    6.98    1.51
  -2   3  -6    8.37    1.53
  -2   3  -6    7.33    1.47
   2  -3   7  104.29    5.60
  -2   3  -7   93.33    5.17
  -2   3  -7  105.39    5.29
   2  -3   8    3.71    1.31
  -2   3  -8    1.81    1.00
  -2   3  -8    2.50    1.16
   2  -3   9  160.87    7.20
  -2   3  -9  159.04    7.34
  -2   3  -9  170.19    7.36
  -2   3 -10    5.35    1.55
  -2   3 -10    2.49    1.26
   2  -3  10    2.59    1.12
  -2   3 -11    1.07    0.82
  -2   3 -11    1.97    1.20
   2  -3  11    2.42    1.05
  -2   3 -12    0.19    1.14
  -2   3 -12    1.38    1.19
   2  -3  12   -0.76    0.87
  -2   3 -13    1.42    1.11
  -2   3 -13    1.22    1.27
   2  -3  13    0.63    0.62
  -2   2  16    2.92    1.38
   2  -2 -16    4.83    1.55
  -2   2  15    8.30    1.99
   2  -2 -15    4.91    1.59
  -2   2  14   62.48    4.82
   2  -2 -14   56.50    4.46
  -2   2  13   33.59    3.46
   2  -2 -13   35.78    3.46
  -2   2  12   20.36    2.56
   2  -2 -12   24.24    2.78
  -2   2  11   13.85    2.08
   2  -2 -11   20.48    2.49
  -2   2  10   46.42    3.67
   2  -2 -10   60.75    4.07
  -2   2   9    1.17    0.75
  -2   2   9    0.69    0.85
   2  -2  -9    1.71    0.91
  -2   2   8   39.84    2.65
  -2   2   8   37.66    3.14
   2  -2  -8   42.65    3.29
  -2   2   7  196.74    5.96
  -2   2   7  183.77    6.98
   2  -2  -7  191.87    7.01
  -2   2   6   52.17    2.79
  -2   2   6   48.44    3.36
   2  -2  -6   54.47    3.52
  -2   2   5  273.22    6.92
  -2   2   5  273.17    8.33
   2  -2  -5  276.08    8.30
  -2   2   4   20.72    1.73
  -2   2   4   23.97    2.30
   2  -2  -4   26.31    2.37
  -2   2   3    5.84    0.65
  -2   2   3    7.29    1.06
  -2   2   3    6.07    1.23
   2  -2  -3    6.97    1.23
  -2   2   2    3.90    0.90
  -2   2   2    2.95    0.50
  -2   2   2    3.98    0.88
   2  -2  -2    3.00    0.95
  -2   2   1  104.23    4.60
   2  -2  -1  101.39    4.67
  -2   2   1   95.62    3.32
  -2   2   1  100.28    3.17
  -2   2   0   94.08    4.36
   2  -2   0   94.89    4.55
  -2   2   0   95.30    3.21
  -2   2   0   95.63    3.53
  -2   2  -1   -0.33    0.68
  -2   2  -1    0.39    0.39
  -2   2  -1    0.00    0.43
   2  -2   1    0.05    0.64
  -2   2  -2   78.61    4.01
  -2   2  -2   74.05    3.12
  -2   2  -2   77.49    3.52
   2  -2   2   75.35    4.14
  -2   2  -3  290.43    8.34
  -2   2  -3  277.63    6.28
   2  -2   3  283.23    8.56
   2  -2   3  284.07    8.32
  -2   2  -3  286.28    7.12
  -2   2  -3  270.02    7.52
  -2   2  -4    0.13    0.35
   2  -2   4    1.69    0.72
  -2   2  -4    1.25    0.85
  -2   2  -4    0.98    0.81
   2  -2   4    0.90    0.79
  -2   2  -4    0.74    0.63
   2  -2   5    1.61    0.75
  -2   2  -5    1.66    0.91
  -2   2  -5    2.35    0.84
  -2   2  -5    3.49    0.97
  -2   2  -5    1.69    0.54
  -2   2  -6   23.62    2.31
  -2   2  -6   24.29    2.26
  -2   2  -6   25.36    2.46
   2  -2   6   24.59    2.42
  -2   2  -6   22.73    1.77
   2  -2   7   87.60    4.69
  -2   2  -7   78.11    4.46
  -2   2  -7   80.57    4.27
   2  -2   8  101.41    5.26
  -2   2  -8   97.24    5.22
  -2   2  -8   95.79    4.89
   2  -2   9   16.52    2.20
  -2   2  -9   15.94    2.28
  -2   2  -9   16.94    2.18
  -2   2 -10    1.42    0.87
  -2   2 -10   -0.07    0.98
   2  -2  10    1.90    0.84
  -2   2 -11    2.30    1.07
  -2   2 -11    0.70    0.69
   2  -2  11    1.32    1.03
  -2   2 -12    1.70    0.94
   2  -2  12    0.42    0.64
  -2   2 -13    3.20    1.47
   2  -2  13    0.06    0.77
   2  -2  14   -0.81    0.81
  -2   2 -14   -1.96    1.03
  -2   2 -15    1.75    1.18
   2  -2  15    1.40    1.04
  -2   1  16   72.15    5.54
   2  -1 -16   78.54    5.47
  -2   1  15   22.55    3.06
   2  -1 -15   23.48    2.87
  -2   1  14   10.13    1.95
   2  -1 -14   11.62    2.02
  -2   1  13   18.32    2.52
   2  -1 -13   28.45    2.99
  -2   1  12   13.16    2.16
   2  -1 -12   16.10    2.21
  -2   1  11    1.14    0.99
   2  -1 -11    0.62    0.73
   2  -1 -11    0.04    0.43
  -2   1  10  105.86    5.55
   2  -1 -10  112.86    4.83
  -2   1   9   77.69    4.52
   2  -1  -9   88.84    4.66
   2  -1  -9   74.96    3.73
  -2   1   8   65.55    3.01
  -2   1   8   62.72    3.91
   2  -1  -8   69.43    3.37
   2  -1  -8   64.78    3.90
  -2   1   7   43.86    2.30
  -2   1   7   45.58    3.22
   2  -1  -7   52.28    3.35
   2  -1  -7   47.10    2.60
  -2   1   6   68.50    2.71
  -2   1   6   64.17    3.72
   2  -1  -6   63.09    3.60
   2  -1  -6   68.92    2.94
  -2   1   5   41.32    1.94
  -2   1   5   40.88    2.85
   2  -1  -5   42.57    2.90
   2  -1  -5   38.55    2.03
   2  -1  -4    2.43    0.46
  -2   1   4    3.33    0.58
  -2   1   4    2.81    0.85
   2  -1  -4    4.84    1.22
  -2   1   3 1027.39   15.18
   2  -1  -3 1013.81   18.17
   2  -1  -3 1023.96   14.93
   2  -1  -2  127.47    4.87
  -2   1   2  128.70    4.78
   2  -1  -2  127.69    2.96
  -2   1   1   49.51    2.32
   2  -1  -1   44.95    2.83
  -2   1   1   50.09    2.92
  -2   1   1   46.57    1.38
   2  -1  -1   46.01    1.67
  -2   1   0  164.95    4.74
  -2   1   0  173.73    5.61
   2  -1   0  181.72    5.99
  -2   1   0  171.55    3.58
   2  -1   0  167.17    3.70
  -2   1  -1   39.42    2.27
   2  -1   1   37.58    2.65
  -2   1  -1   38.55    2.52
  -2   1  -1   39.70    2.27
  -2   1  -1   39.05    1.69
   2  -1   1   34.52    1.58
  -2   1  -2  146.30    4.76
  -2   1  -2  144.68    5.09
   2  -1   2  145.00    5.42
  -2   1  -2  134.50    4.39
  -2   1  -2  140.44    3.83
   2  -1   2  127.59    3.56
  -2   1  -3  329.47    8.30
   2  -1   3  326.13    8.24
  -2   1  -3  310.42    7.37
  -2   1  -3  314.66    7.90
   2  -1   3  316.97    8.61
  -2   1  -3  314.75    6.87
  -2   1  -4  161.35    5.56
   2  -1   4  158.61    5.53
  -2   1  -4  159.53    4.97
  -2   1  -4  164.21    4.88
  -2   1  -4  160.49    5.57
  -2   1  -5   31.01    2.52
  -2   1  -5   35.17    2.60
   2  -1   5   34.15    2.54
  -2   1  -5   32.63    2.26
  -2   1  -5   33.52    2.22
  -2   1  -6   23.68    1.96
  -2   1  -6   23.93    2.16
   2  -1   6   26.24    2.27
  -2   1  -6   27.87    2.46
  -2   1  -6   24.34    2.05
   2  -1   7   57.95    3.51
  -2   1  -7   59.35    3.71
  -2   1  -7   59.22    3.19
   2  -1   8    1.59    0.87
  -2   1  -8    1.47    0.80
  -2   1  -8    2.21    0.98
  -2   1  -9    4.90    1.23
  -2   1  -9    6.86    1.28
   2  -1   9    7.54    1.44
   2  -1  10   48.93    3.54
  -2   1 -10   39.75    3.40
  -2   1 -10   42.87    3.10
  -2   1 -11    1.24    0.83
  -2   1 -11    0.48    0.77
   2  -1  11    1.62    1.03
  -2   1 -12    3.36    1.19
   2  -1  12    1.03    0.83
  -2   1 -13    6.08    1.45
  -2   1 -13    6.58    1.67
   2  -1  13    4.70    1.35
  -2   1 -14   12.62    2.27
  -2   1 -14    9.72    1.89
   2  -1  14   12.26    2.08
  -2   1 -15    4.05    1.51
   2  -1  15    3.49    1.36
  -2   1 -16    8.62    1.94
   2  -1  16   10.10    2.20
   2  -1  16   14.63    2.44
  -2   0  16   -0.43    0.77
   2   0 -16    3.58    1.49
  -2   0  15    1.31    0.89
   2   0 -15    0.88    0.92
   2   0 -15    0.45    1.17
  -2   0  14   13.64    2.38
   2   0 -14   14.40    2.20
   2   0 -14   12.89    2.24
  -2   0  13   35.18    3.55
   2   0 -13   30.33    3.01
   2   0 -12   19.28    2.39
   2   0 -12   17.86    2.26
  -2   0  11   12.51    1.95
  -2   0  11    7.47    1.38
   2   0 -11   10.02    1.71
   2   0 -11   10.02    1.68
  -2   0  10    4.11    1.37
  -2   0  10    1.74    0.82
   2   0 -10    2.16    0.95
   2   0 -10    4.54    1.11
  -2   0   9  525.14   12.97
   2   0  -9  497.58   12.06
  -2   0   9  506.38   11.93
   2   0  -9  507.90   11.76
  -2   0   8    2.73    1.07
  -2   0   8    1.35    0.74
   2   0  -8    1.82    1.00
   2   0  -8    1.82    0.69
  -2   0   7   34.07    2.74
   2   0  -7   34.05    2.60
  -2   0   7   27.36    2.35
   2   0  -7   33.24    2.40
   2   0  -6    6.29    1.02
  -2   0   6    5.72    0.62
  -2   0   6    6.11    1.23
  -2   0   6    7.71    1.24
   2   0  -6    7.22    1.27
  -2   0   5  740.98   14.24
   2   0  -5  756.42   14.03
  -2   0   5  725.85   14.09
   2   0  -5  769.08   13.11
  -2   0   4  416.78    9.00
   2   0  -4  423.32    8.88
   2   0  -4  412.29    7.88
   2   0  -3    0.71    0.36
  -2   0   3    0.88    0.65
   2   0  -3    0.84    0.56
  -2   0   2  105.18    4.10
   2   0  -2  105.20    4.15
   2   0  -2  102.59    3.52
  -2   0   1   28.47    2.04
   2   0  -1   27.67    2.08
  -2   0   1   29.14    2.10
   2   0  -1   27.71    1.72
  -2   0   0   17.06    1.55
   2   0   0   17.91    1.68
  -2   0   0   16.01    1.52
  -2   0   0   18.76    1.56
   2   0   0   14.52    1.31
  -2   0  -1   11.93    1.27
  -2   0  -1   12.85    1.43
  -2   0  -1   12.63    1.27
   2   0   1   12.20    1.42
   2   0   1   10.99    1.12
  -2   0  -1   13.29    1.38
  -2   0  -2  311.68    7.52
  -2   0  -2  308.61    7.28
  -2   0  -2  302.11    6.66
  -2   0  -2  314.63    7.71
   2   0   2  309.35    7.83
  -2   0  -2  307.37    6.96
   2   0   2  292.92    6.84
  -2   0  -3    1.60    0.49
   2   0   3    2.08    0.60
   2   0   3    1.67    0.55
  -2   0  -3    1.70    0.56
  -2   0  -3    0.72    0.38
  -2   0  -3    1.14    0.51
  -2   0  -3    1.04    0.38
   2   0   3    2.46    0.73
  -2   0  -4  581.47   12.09
  -2   0  -4  616.06   11.52
  -2   0  -4  580.95   10.01
   2   0   4  598.68   11.52
  -2   0  -4  607.31   11.95
  -2   0  -4  588.14   10.41
  -2   0  -5    1.17    0.72
   2   0   5    0.89    0.58
  -2   0  -5    0.62    0.54
  -2   0  -5    1.90    0.92
  -2   0  -5    0.51    0.31
  -2   0  -6   31.63    2.22
   2   0   6   30.86    2.19
  -2   0  -6   26.87    1.40
  -2   0  -6   28.39    2.41
  -2   0  -6   27.30    2.20
   2   0   7    2.11    0.75
  -2   0  -7    0.65    0.72
  -2   0  -7    0.74    0.81
   2   0   8  234.89    6.92
  -2   0  -8  232.24    7.74
  -2   0  -8  231.77    7.28
   2   0   9   74.28    3.83
  -2   0  -9   77.19    4.46
  -2   0  -9   77.96    4.16
  -2   0 -10    3.62    1.09
   2   0  10    5.35    1.14
  -2   0 -10    4.35    1.17
   2   0  11   21.05    2.54
   2   0  11   25.57    2.40
  -2   0 -11   20.74    2.49
  -2   0 -11   22.49    2.43
  -2   0 -12    4.65    1.29
   2   0  12    4.49    1.18
  -2   0 -12    4.25    1.24
   2   0  12    4.80    1.18
   2   0  13    2.04    1.15
  -2   0 -13    1.41    0.82
  -2   0 -13    3.05    1.17
   2   0  13    3.46    1.10
   2   0  14    3.91    1.43
  -2   0 -14    1.49    1.06
  -2   0 -14    2.40    1.22
   2   0  14    3.43    1.17
   2   0  15   13.54    2.37
  -2   0 -15   13.05    2.26
  -2   0 -15   13.71    2.43
   2   0  15   14.13    2.22
   2   0  16    0.55    0.68
  -2   0 -16    1.14    1.09
  -2   0 -16    1.10    1.01
   2   0  16    3.69    1.47
  -2  -1  16   15.52    2.63
  -2  -1  16   21.88    3.18
   2   1 -16   23.06    2.93
   2   1 -16   18.34    2.78
  -2  -1  15    3.24    1.27
  -2  -1  15    3.84    1.54
   2   1 -15    1.75    1.15
   2   1 -15    2.31    1.10
  -2  -1  14   17.11    2.54
  -2  -1  14   16.96    2.63
   2   1 -14   15.81    2.32
   2   1 -14   15.17    2.44
  -2  -1  13    4.65    1.38
  -2  -1  13    9.02    1.98
   2   1 -13    7.74    1.62
   2   1 -13    6.75    1.78
   2   1 -12    1.05    0.70
  -2  -1  12    1.93    0.96
  -2  -1  12    1.95    1.02
  -2  -1  12    0.57    0.66
   2   1 -12    1.94    0.94
   2   1 -12    1.46    0.81
   2   1 -11  108.03    5.27
  -2  -1  11  114.42    5.78
  -2  -1  11  115.56    6.03
  -2  -1  11  105.35    5.17
   2   1 -11  101.78    5.43
  -2  -1  10   67.86    4.24
  -2  -1  10   76.23    4.75
  -2  -1  10   66.53    3.96
   2   1 -10   75.27    4.42
   2   1 -10   73.18    4.19
   2   1 -10   59.94    3.92
  -2  -1   9  378.58   10.38
  -2  -1   9  405.45   11.07
   2   1  -9  372.01    9.79
  -2  -1   9  374.42   10.06
   2   1  -9  378.93   10.33
  -2  -1   8   52.79    3.45
  -2  -1   8   64.03    3.97
   2   1  -8   56.83    3.39
  -2  -1   8   55.29    3.46
   2   1  -8   60.23    3.64
   2   1  -8   53.77    3.54
  -2  -1   7  182.66    6.62
   2   1  -7  186.13    4.93
   2   1  -7  181.07    6.06
  -2  -1   7  173.01    6.18
   2   1  -7  172.45    6.18
   2   1  -7  171.06    6.41
  -2  -1   6   40.83    2.87
   2   1  -6   40.70    1.97
   2   1  -6   41.21    2.64
  -2  -1   6   38.35    2.71
   2   1  -6   41.65    2.83
   2   1  -6   39.53    2.90
  -2  -1   5   13.77    1.60
   2   1  -5   16.60    1.15
   2   1  -5   14.13    1.52
  -2  -1   5   12.17    1.49
   2   1  -5   14.76    1.64
  -2  -1   4   33.54    2.37
  -2  -1   4   28.00    2.27
   2   1  -4   31.50    1.46
   2   1  -4   29.32    2.11
  -2  -1   4   32.57    2.42
   2   1  -4   28.79    2.21
  -2  -1   3  135.69    4.66
   2   1  -3  126.98    3.04
   2   1  -3  127.94    4.35
   2   1  -3  132.94    4.73
   2   1  -2    0.04    0.33
  -2  -1   2    1.06    0.63
  -2  -1   2    0.65    0.46
   2   1  -2    0.59    0.49
  -2  -1   1  154.75    4.72
  -2  -1   1  153.69    5.13
   2   1  -1  153.65    4.70
  -2  -1   1  152.47    5.11
   2   1  -1  161.17    5.09
   2   1  -1  164.61    5.39
   2   1   0   32.15    1.22
  -2  -1   0   42.53    2.25
  -2  -1   0   41.76    2.46
   2   1   0   36.34    2.14
  -2  -1   0   41.20    2.47
   2   1   0   37.61    2.36
   2   1   0   37.45    2.41
   2   1   1   23.00    1.17
  -2  -1  -1   19.35    1.40
  -2  -1  -1   20.92    1.90
  -2  -1  -1   24.03    1.84
  -2  -1  -1   24.78    1.86
   2   1   1   22.16    1.72
   2   1   1   21.69    1.80
   2   1   1   25.56    1.90
   2   1   2 1374.47   19.49
  -2  -1  -2 1380.44   20.35
   2   1   2 1361.51   21.30
  -2  -1  -2 1378.97   21.19
  -2  -1  -2 1413.46   22.63
  -2  -1  -2 1392.13   22.12
  -2  -1  -2 1363.32   21.05
   2   1   2 1384.41   21.94
   2   1   2 1393.80   21.41
   2   1   3  378.03    8.10
   2   1   3  378.98    7.52
  -2  -1  -3  389.27    7.66
  -2  -1  -3  372.98    8.08
  -2  -1  -3  383.60    9.12
   2   1   3  368.97    8.39
  -2  -1  -3  390.79    9.36
  -2  -1  -3  382.59    8.01
   2   1   3  381.03    8.89
   2   1   4 1209.57   18.74
   2   1   4 1223.93   18.96
  -2  -1  -4 1258.95   18.54
   2   1   4 1232.64   18.53
  -2  -1  -4 1220.33   18.98
  -2  -1  -4 1240.33   20.81
  -2  -1  -4 1224.64   20.77
  -2  -1  -4 1215.42   18.67
   2   1   4 1256.34   20.49
  -2  -1  -5    4.03    1.06
   2   1   5    3.43    0.66
   2   1   5    3.72    0.72
   2   1   5    3.93    0.93
  -2  -1  -5    4.31    0.76
  -2  -1  -5    4.72    1.19
  -2  -1  -5    4.36    0.71
  -2  -1  -5    5.56    0.90
   2   1   6  166.90    4.45
  -2  -1  -6  187.38    6.41
   2   1   6  173.36    5.72
   2   1   6  171.35    4.86
  -2  -1  -6  178.43    4.86
  -2  -1  -6  175.18    4.44
  -2  -1  -6  172.75    6.09
   2   1   7   83.08    4.03
   2   1   7   80.60    3.32
  -2  -1  -7   85.38    3.18
  -2  -1  -7   82.19    2.73
  -2  -1  -7   78.98    4.14
  -2  -1  -7   87.89    4.41
   2   1   8    3.42    0.97
  -2  -1  -8    4.01    1.09
  -2  -1  -8    1.14    0.66
  -2  -1  -8    4.10    0.73
   2   1   8    3.53    0.80
   2   1   9    9.70    1.58
  -2  -1  -9    6.43    1.31
  -2  -1  -9    6.62    1.34
   2   1   9    7.95    1.16
  -2  -1 -10    3.88    1.03
   2   1  10    3.10    1.00
  -2  -1 -10    4.03    1.20
   2   1  10    0.81    0.59
  -2  -1 -11    1.43    0.75
   2   1  11   -0.12    0.68
  -2  -1 -11    0.37    0.57
   2   1  11    0.49    0.61
  -2  -1 -12    5.01    1.34
   2   1  12    4.13    1.21
   2   1  12    5.09    1.17
  -2  -1 -12    5.74    1.41
  -2  -1 -13    8.68    1.71
   2   1  13    7.37    1.70
  -2  -1 -13    9.22    1.88
   2   1  13    8.17    1.50
  -2  -1 -14   10.66    2.02
   2   1  14   10.65    2.10
  -2  -1 -14    8.09    1.78
   2   1  15   26.00    3.25
  -2  -1 -15   30.00    3.35
  -2  -1 -15   24.11    3.03
   2   1  16    6.72    1.78
  -2  -1 -16    7.46    1.83
  -2  -1 -16    9.36    1.99
  -2  -2  15   27.40    3.32
  -2  -2  15   39.11    4.19
   2   2 -15   30.87    3.29
   2   2 -15   30.34    3.59
  -2  -2  14    0.36    0.83
  -2  -2  14    1.63    1.04
   2   2 -14    1.48    1.06
   2   2 -14    1.61    1.19
  -2  -2  13    1.43    1.00
  -2  -2  13    2.74    1.37
   2   2 -13    2.54    1.04
   2   2 -13    1.76    1.04
   2   2 -12    7.25    1.49
  -2  -2  12    6.52    1.55
  -2  -2  12    6.76    1.76
  -2  -2  12    8.38    1.60
   2   2 -12    8.58    1.60
   2   2 -12    6.44    1.63
  -2  -2  11   24.32    2.72
   2   2 -11   16.65    2.15
  -2  -2  11   23.46    2.54
   2   2 -11   20.40    2.28
   2   2 -11   20.33    2.59
   2   2 -10   52.15    3.73
  -2  -2  10   59.35    4.03
  -2  -2  10   61.38    3.94
   2   2 -10   62.98    3.76
   2   2 -10   61.66    4.29
   2   2  -9   19.39    2.25
   2   2  -9   19.77    2.34
  -2  -2   9   15.69    2.12
  -2  -2   9   17.24    2.25
   2   2  -9   17.53    1.85
  -2  -2   9   17.31    2.11
   2   2  -9   17.98    1.93
   2   2  -8   11.42    1.72
   2   2  -8   13.07    1.82
  -2  -2   8   12.98    1.85
  -2  -2   8   15.32    2.04
   2   2  -8   13.27    1.48
   2   2  -8   15.17    1.69
  -2  -2   8   12.15    1.67
   2   2  -7    1.12    0.66
   2   2  -7   -0.17    0.57
  -2  -2   7    1.31    0.83
  -2  -2   7    2.58    0.98
   2   2  -7    0.61    0.60
  -2  -2   7    1.28    0.75
  -2  -2   7    0.35    0.61
   2   2  -7    0.37    0.60
   2   2  -6    0.02    0.77
   2   2  -6    0.74    0.64
  -2  -2   6    0.84    0.69
  -2  -2   6    0.81    0.72
   2   2  -6    0.15    0.36
  -2  -2   6    0.36    0.62
  -2  -2   6    0.16    0.57
   2   2  -6    0.48    0.50
   2   2  -5   87.95    4.41
  -2  -2   5   87.04    3.91
  -2  -2   5   99.01    4.37
  -2  -2   5   91.55    4.40
   2   2  -5   90.77    3.48
   2   2  -5   95.40    3.73
  -2  -2   5   81.17    4.14
   2   2  -5   89.29    4.44
   2   2  -4   -0.15    0.42
   2   2  -4    0.17    0.44
  -2  -2   4    0.39    0.66
   2   2  -4    0.80    0.48
  -2  -2   4    0.62    0.69
  -2  -2   4    0.63    0.50
   2   2  -4    0.44    0.42
   2   2  -3    5.58    1.13
   2   2  -3    3.59    1.03
  -2  -2   3    5.47    1.00
  -2  -2   3    4.94    1.06
  -2  -2   3    4.33    0.97
   2   2  -3    4.00    0.80
   2   2  -2  658.37   13.67
  -2  -2   2  687.57   12.43
  -2  -2   2  666.33   13.67
   2   2  -2  675.14   11.52
  -2  -2   2  664.04   13.51
   2   2  -2  711.13   13.96
   2   2  -1    2.27    0.66
   2   2  -1    3.70    0.53
   2   2  -1    4.27    1.05
  -2  -2   1    4.42    0.99
  -2  -2   1    3.59    0.80
  -2  -2   1    4.94    1.07
   2   2  -1    2.99    0.58
   2   2   0  177.55    5.88
   2   2   0  177.04    4.18
  -2  -2   0  182.75    6.26
  -2  -2   0  181.83    4.71
  -2  -2   0  179.57    5.91
   2   2   0  167.81    4.40
  -2  -2   0  177.69    5.74
   2   2   0  182.99    6.12
   2   2   1   44.74    2.74
   2   2   1   43.45    2.02
   2   2   1   41.83    2.03
  -2  -2  -1   44.18    2.02
  -2  -2  -1   44.22    2.76
  -2  -2  -1   41.30    2.57
   2   2   1   41.44    2.81
   2   2   2  389.47    8.93
   2   2   2  377.45    7.60
  -2  -2  -2  378.01    6.93
  -2  -2  -2  378.53    9.01
   2   2   2  376.68    7.59
  -2  -2  -2  383.29    8.73
   2   2   2  385.74    9.50
   2   2   3  733.88   13.49
   2   2   3  713.21   12.45
  -2  -2  -3  739.34   11.08
   2   2   3  712.33   10.79
  -2  -2  -3  741.33   13.82
  -2  -2  -3  728.23   14.73
   2   2   3  706.52   12.22
  -2  -2  -3  708.93   13.19
   2   2   3  723.97   14.62
   2   2   4    0.37    0.25
   2   2   4    1.00    0.64
   2   2   4    0.65    0.44
   2   2   4    0.44    0.44
  -2  -2  -4    0.05    0.25
  -2  -2  -4    1.05    0.56
  -2  -2  -4    0.66    0.50
  -2  -2  -4    1.35    0.83
   2   2   5   16.21    1.51
   2   2   5   15.91    1.56
   2   2   5   15.97    1.04
  -2  -2  -5   17.40    1.70
  -2  -2  -5   16.96    1.50
  -2  -2  -5   13.66    1.71
  -2  -2  -5   15.45    1.84
   2   2   5   16.19    1.84
  -2  -2  -6    8.20    1.37
   2   2   6    7.99    1.06
   2   2   6    9.54    1.35
   2   2   6    9.45    0.88
  -2  -2  -6    9.31    1.48
  -2  -2  -6    9.19    1.07
  -2  -2  -6    9.11    1.22
   2   2   7   38.52    2.16
   2   2   7   41.55    2.87
  -2  -2  -7   43.20    2.64
  -2  -2  -7   38.56    2.97
  -2  -2  -7   43.59    2.28
  -2  -2  -7   44.27    3.19
   2   2   8    6.25    1.30
  -2  -2  -8    7.65    1.42
  -2  -2  -8    6.91    1.36
  -2  -2  -8    7.88    1.20
   2   2   9    0.18    0.60
  -2  -2  -9    0.55    0.70
  -2  -2  -9   -0.36    0.42
  -2  -2  -9    0.39    0.57
   2   2  10   10.95    1.79
  -2  -2 -10    9.04    1.64
  -2  -2 -10   13.14    1.99
   2   2  11   92.83    5.13
  -2  -2 -11   92.35    5.21
  -2  -2 -11   92.22    5.21
   2   2  12    6.32    1.46
  -2  -2 -12    8.29    1.66
  -2  -2 -12    6.28    1.55
   2   2  13   37.64    3.55
  -2  -2 -13   41.82    3.68
  -2  -2 -13   45.00    3.88
  -2  -2 -14   12.51    2.20
   2   2  14   11.09    2.18
  -2  -2 -14   10.59    2.07
   2   2  15   31.17    3.47
  -2  -2 -15   27.99    3.23
  -2  -2 -15   30.38    3.48
  -2  -2 -16   23.86    3.15
   2   2  16   25.39    3.27
  -2  -2 -16   20.37    2.84
  -2  -3  14    5.67    1.74
   2   3 -14    2.03    1.09
  -2  -3  13    9.23    1.87
   2   3 -13    5.47    1.71
   2   3 -12    1.30    0.74
   2   3 -12    1.81    0.81
  -2  -3  12    0.36    0.85
   2   3 -11    6.05    1.54
   2   3 -11    7.69    1.58
  -2  -3  11    8.70    1.77
  -2  -3  11    9.55    1.77
   2   3 -10    6.97    1.62
   2   3 -10    9.12    1.72
  -2  -3  10    8.27    1.61
  -2  -3  10    6.92    1.50
   2   3  -9   11.60    1.97
   2   3  -9    9.31    1.70
  -2  -3   9   10.13    1.73
   2   3  -9   10.16    1.67
  -2  -3   9   10.31    1.86
  -2  -3   9    9.31    1.67
   2   3  -8   19.38    2.40
  -2  -3   8   23.15    2.42
  -2  -3   8   19.67    2.37
   2   3  -8   24.10    2.36
  -2  -3   8   22.23    2.49
   2   3  -8   25.45    2.77
   2   3  -7   41.36    3.32
  -2  -3   7   38.25    2.90
  -2  -3   7   39.12    3.18
   2   3  -7   38.41    2.82
  -2  -3   7   44.53    3.36
   2   3  -7   38.44    3.34
   2   3  -6    0.59    0.73
   2   3  -6    3.24    1.04
   2   3  -6    1.37    0.79
  -2  -3   6    1.70    0.75
  -2  -3   6    0.22    0.69
  -2  -3   6    1.83    0.80
   2   3  -5   10.36    1.68
   2   3  -5    9.91    1.62
  -2  -3   5   10.79    1.44
   2   3  -5   11.30    1.51
  -2  -3   5   11.06    1.73
  -2  -3   5   11.17    1.64
   2   3  -4   78.84    4.43
  -2  -3   4   72.99    3.47
  -2  -3   4   77.29    4.28
  -2  -3   4   80.71    4.33
   2   3  -4   80.74    4.53
   2   3  -3  128.14    5.64
  -2  -3   3  127.51    4.36
  -2  -3   3  143.36    4.99
  -2  -3   3  126.27    5.52
  -2  -3   3  131.27    5.56
   2   3  -3  138.77    5.87
   2   3  -2   27.52    2.50
  -2  -3   2   27.30    1.94
  -2  -3   2   30.23    2.60
  -2  -3   2   29.07    2.49
   2   3  -2   29.83    2.67
   2   3  -1   50.10    3.34
   2   3  -1   48.78    2.48
  -2  -3   1   51.76    2.50
  -2  -3   1   49.15    3.27
  -2  -3   1   44.93    3.05
   2   3  -1   53.14    3.51
   2   3   0   65.59    3.76
   2   3   0   65.48    2.94
  -2  -3   0   63.81    3.83
  -2  -3   0   72.39    2.71
  -2  -3   0   61.21    3.67
  -2  -3   0   65.75    3.63
   2   3   0   69.79    3.98
   2   3   1    7.45    1.25
   2   3   1    9.57    1.12
   2   3   1   10.48    1.52
  -2  -3  -1    7.56    1.27
  -2  -3  -1    8.53    0.83
  -2  -3  -1   10.20    1.52
  -2  -3  -1    9.67    1.52
   2   3   2  180.52    6.26
   2   3   2  175.26    5.39
  -2  -3  -2  169.71    6.37
  -2  -3  -2  170.11    6.17
  -2  -3  -2  172.75    5.99
   2   3   2  182.26    6.68
   2   3   3   13.79    1.69
   2   3   3   11.14    1.76
   2   3   3   11.13    1.32
  -2  -3  -3   12.39    1.67
  -2  -3  -3   12.26    1.59
  -2  -3  -3   11.86    1.61
   2   3   4   32.91    2.52
   2   3   4   34.68    2.44
  -2  -3  -4   33.54    2.78
  -2  -3  -4   33.04    2.59
  -2  -3  -4   34.89    2.52
   2   3   4   32.56    2.79
   2   3   5    3.15    0.93
   2   3   5    4.63    1.06
   2   3   5    4.88    1.12
  -2  -3  -5    4.08    0.95
  -2  -3  -5    5.20    1.12
  -2  -3  -5    5.30    1.22
  -2  -3  -6    5.96    1.30
   2   3   6    7.60    1.46
   2   3   6    4.88    1.07
   2   3   6    7.09    1.11
  -2  -3  -6    8.21    1.22
   2   3   7    9.95    1.63
  -2  -3  -7    6.30    1.33
   2   3   7    7.96    1.37
   2   3   7    8.46    1.16
  -2  -3  -7    8.95    1.26
  -2  -3  -7   10.59    1.50
   2   3   8   13.79    2.11
   2   3   8   15.76    1.95
  -2  -3  -8   11.93    1.93
  -2  -3  -8   14.56    1.57
  -2  -3  -8   13.06    1.79
   2   3   9  123.97    5.79
  -2  -3  -9  119.11    5.20
  -2  -3  -9  117.46    5.83
   2   3  10   66.67    4.34
  -2  -3 -10   68.29    4.38
  -2  -3 -10   76.37    4.19
  -2  -3 -10   73.93    4.68
   2   3  11    4.02    1.37
  -2  -3 -11    6.67    1.57
  -2  -3 -11    6.02    1.35
  -2  -3 -12   -0.24    0.70
  -2  -3 -12    0.26    0.68
   2   3  13   11.19    2.09
  -2  -3 -13    9.15    1.80
  -2  -3 -13   13.78    2.31
   2   3  14   16.52    2.59
  -2  -3 -14   19.77    2.79
  -2  -3 -14   16.77    2.44
   2   3  15    3.37    1.33
  -2  -3 -15    3.01    1.21
  -2  -3 -15    3.65    1.38
   2   3  16    0.94    1.05
  -2  -3 -16    1.88    1.15
   2   4 -12    1.66    1.19
  -2  -4  12    0.35    0.89
   2   4 -11    6.27    1.70
   2   4 -11    6.14    1.63
  -2  -4  11    8.03    1.76
  -2  -4  11    1.64    1.13
   2   4 -10   10.57    2.13
   2   4 -10   12.78    2.09
  -2  -4  10   14.26    2.15
   2   4 -10   16.43    2.35
  -2  -4  10   10.69    1.86
  -2  -4  10    9.89    1.94
   2   4  -9   32.07    3.25
  -2  -4   9   31.72    3.05
  -2  -4   9   33.02    3.23
   2   4  -9   36.80    3.30
  -2  -4   9   34.39    3.31
   2   4  -9   31.27    3.41
   2   4  -8    2.10    1.12
   2   4  -8    3.94    1.33
  -2  -4   8    2.25    1.14
   2   4  -8    1.80    1.04
  -2  -4   8    0.91    0.94
  -2  -4   8    2.65    1.11
   2   4  -7    9.76    1.87
   2   4  -7   10.43    1.84
  -2  -4   7   10.10    1.56
   2   4  -7   11.27    1.81
  -2  -4   7   11.22    1.91
  -2  -4   7    6.37    1.45
   2   4  -6    3.72    1.17
   2   4  -6    2.46    1.21
  -2  -4   6    3.62    1.09
   2   4  -6    4.06    1.28
  -2  -4   6    3.24    1.11
  -2  -4   6    4.92    1.31
   2   4  -5    1.64    0.92
   2   4  -5    2.12    1.07
   2   4  -5    1.39    0.89
  -2  -4   5    3.24    1.11
  -2  -4   5    1.21    0.72
   2   4  -4    5.55    1.40
   2   4  -4    4.15    1.24
  -2  -4   4    5.82    1.34
  -2  -4   4    3.45    1.10
   2   4  -3   41.88    3.41
  -2  -4   3   47.34    3.57
  -2  -4   3   42.41    3.36
   2   4  -3   46.81    3.65
   2   4  -2    1.85    1.04
   2   4  -2    0.56    0.73
  -2  -4   2    1.72    1.05
  -2  -4   2    0.38    0.78
   2   4  -1   70.10    4.29
   2   4  -1   69.43    3.60
  -2  -4   1   67.97    4.26
  -2  -4   1   74.54    4.29
   2   4  -1   71.79    4.46
   2   4   0   18.41    2.22
   2   4   0   15.58    2.05
   2   4   0   13.61    1.62
  -2  -4   0   18.31    2.23
  -2  -4   0   17.28    2.07
   2   4   1   40.02    3.16
   2   4   1   39.85    2.75
  -2  -4  -1   39.07    3.19
  -2  -4  -1   37.82    3.14
  -2  -4  -1   43.45    3.19
   2   4   1   39.40    3.26
   2   4   2   25.09    2.48
   2   4   2   23.75    2.15
  -2  -4  -2   25.26    2.48
  -2  -4  -2   19.75    2.27
  -2  -4  -2   20.51    2.20
   2   4   2   21.83    2.46
   2   4   3   42.99    3.22
   2   4   3   41.40    2.90
  -2  -4  -3   44.72    3.38
  -2  -4  -3   45.48    3.43
  -2  -4  -3   50.15    3.37
   2   4   3   43.76    3.49
   2   4   4  108.17    5.10
   2   4   4  112.95    5.07
  -2  -4  -4  108.91    5.40
  -2  -4  -4  113.53    5.51
  -2  -4  -4  114.08    5.11
   2   4   4  116.80    5.77
   2   4   5    5.44    1.34
   2   4   5    1.97    0.90
   2   4   5    2.96    0.95
  -2  -4  -5    2.19    1.00
  -2  -4  -5    3.49    1.00
  -2  -4  -5    3.39    1.12
   2   4   6   27.12    2.45
   2   4   6   30.06    2.75
  -2  -4  -6   28.68    2.73
  -2  -4  -6   28.23    2.80
  -2  -4  -6   29.08    2.51
   2   4   6   31.48    3.02
   2   4   7   29.84    2.52
   2   4   7   29.50    2.79
  -2  -4  -7   33.64    2.99
  -2  -4  -7   29.32    2.86
  -2  -4  -7   36.27    2.78
   2   4   7   31.59    3.19
   2   4   8   28.33    2.36
   2   4   8   32.40    2.96
  -2  -4  -8   29.26    2.88
  -2  -4  -8   34.14    3.19
  -2  -4  -8   31.09    2.56
   2   4   8   31.49    3.21
   2   4   9    1.21    0.88
   2   4   9    0.78    0.93
  -2  -4  -9    0.56    0.79
  -2  -4  -9    2.56    1.08
   2   4  10   37.92    3.43
  -2  -4 -10   40.00    3.38
  -2  -4 -10   39.27    3.56
   2   4  10   46.15    4.01
   2   4  11    2.90    1.21
   2   4  11   -0.31    0.73
  -2  -4 -11    0.83    0.92
  -2  -4 -11    0.85    0.86
   2   4  12   10.66    2.06
  -2  -4 -12   10.93    2.06
   2   4  13    5.02    1.40
  -2  -4 -13    2.93    1.38
   2   4  14   13.37    2.43
  -2  -4 -14    8.85    2.02
   2   4  15    0.92    0.74
  -2  -4 -15    1.84    1.13
   2   5 -10    3.07    1.35
   2   5 -10    1.47    1.13
   2   5 -10    0.97    0.94
  -2  -5  10    0.90    1.01
   2   5  -9    2.04    1.25
   2   5  -9    1.74    1.03
   2   5  -9   -0.11    0.81
  -2  -5   9   -0.07    0.80
  -2  -5   9    0.89    0.90
   2   5  -8    0.09    0.66
   2   5  -8    1.25    0.85
   2   5  -8    2.58    1.20
  -2  -5   8    1.30    1.04
  -2  -5   8    0.84    0.68
   2   5  -7   -0.43    0.66
   2   5  -7    0.89    0.73
   2   5  -7   -0.24    0.76
  -2  -5   7   -0.22    0.79
  -2  -5   7    1.32    0.99
   2   5  -6    1.41    1.10
   2   5  -6    2.01    0.92
   2   5  -6    2.62    1.07
  -2  -5   6   -0.35    0.67
  -2  -5   6   -0.03    0.62
   2   5  -5    0.50    0.84
   2   5  -5    0.81    0.88
   2   5  -5   -0.04    0.69
  -2  -5   5    1.88    1.05
  -2  -5   5    0.85    0.89
   2   5  -4    5.31    1.57
   2   5  -4    7.80    1.69
  -2  -5   4    5.02    1.45
  -2  -5   4    6.61    1.60
   2   5  -3   40.06    3.61
  -2  -5   3   38.45    3.47
  -2  -5   3   40.64    3.57
   2   5  -3   42.89    3.81
   2   5  -2  145.34    6.81
  -2  -5   2  136.73    6.64
  -2  -5   2  137.75    6.63
   2   5  -2  134.53    6.76
   2   5  -1   77.74    4.92
   2   5  -1   82.48    4.55
  -2  -5   1   77.10    4.92
  -2  -5   1   80.32    4.92
   2   5  -1   83.12    5.22
   2   5   0    5.01    1.38
   2   5   0    3.81    1.06
   2   5   0    6.10    1.43
  -2  -5   0    3.90    1.31
  -2  -5   0    4.57    1.34
   2   5   1    9.69    1.91
  -2  -5  -1    9.94    1.76
   2   5   1    6.57    1.36
   2   5   1   10.08    1.68
  -2  -5  -1    6.88    1.48
  -2  -5  -1   11.33    1.92
   2   5   2   41.67    3.47
   2   5   2   51.05    3.58
  -2  -5  -2   41.14    3.51
  -2  -5  -2   45.17    3.72
  -2  -5  -2   48.22    3.65
   2   5   2   49.33    3.95
  -2  -5  -3    1.77    0.87
   2   5   3   -0.31    0.68
   2   5   3    0.19    0.54
   2   5   3    0.01    0.62
  -2  -5  -3    0.14    0.86
  -2  -5  -3    1.92    1.00
   2   5   4    1.46    0.95
   2   5   4    2.05    0.99
   2   5   4    2.96    1.10
  -2  -5  -4    0.25    0.57
  -2  -5  -4    3.63    1.21
  -2  -5  -4    2.30    0.87
   2   5   5   10.24    1.85
   2   5   5   12.40    1.96
   2   5   5    8.62    1.53
  -2  -5  -5    8.38    1.67
  -2  -5  -5   10.24    1.77
  -2  -5  -5   10.26    1.86
   2   5   6    4.71    1.31
   2   5   6    2.38    1.04
   2   5   6    3.48    1.07
  -2  -5  -6    4.77    1.34
  -2  -5  -6    2.54    1.04
  -2  -5  -6    2.82    1.08
   2   5   7    3.75    1.40
   2   5   7    1.43    1.01
   2   5   7    1.60    0.85
  -2  -5  -7    2.26    1.12
  -2  -5  -7    2.21    1.01
  -2  -5  -7    1.43    0.87
   2   5   8    5.30    1.56
   2   5   8    3.78    1.23
   2   5   8    6.72    1.37
  -2  -5  -8    5.84    1.40
  -2  -5  -8    5.66    1.52
  -2  -5  -8    2.60    1.05
  -2  -5  -9    7.17    1.57
   2   5   9    4.75    1.50
   2   5   9    8.92    1.87
  -2  -5  -9    5.22    1.46
   2   5  10   19.10    2.82
  -2  -5 -10   18.87    2.63
   2   5  10   21.18    2.92
  -2  -5 -10   20.85    2.73
   2   5  11   20.64    2.94
  -2  -5 -11   26.33    3.13
  -2  -5 -11   28.86    3.35
   2   5  11   27.67    3.42
   2   5  12    3.71    1.58
   2   5  12    4.78    1.49
  -2  -5 -12    3.65    1.52
  -2  -5 -12    4.58    1.52
   2   5  13    8.09    2.04
   2   5  13    7.27    1.87
  -2  -5 -13    5.22    1.76
   2   6  -7   18.73    2.90
   2   6  -7   12.97    2.34
   2   6  -7   16.52    2.64
  -2  -6   7   18.78    2.78
  -2  -6   7   13.55    2.48
   2   6  -6    3.17    1.51
   2   6  -6    4.76    1.41
   2   6  -6    1.64    1.18
  -2  -6   6    3.64    1.49
  -2  -6   6    0.16    0.95
   2   6  -5    4.45    1.51
   2   6  -5    3.82    1.54
   2   6  -5    0.85    0.93
  -2  -6   5    3.55    1.55
  -2  -6   5    4.76    1.42
   2   6  -4   35.34    3.73
  -2  -6   4   33.33    3.56
  -2  -6   4   38.49    3.82
   2   6  -4   36.31    3.82
   2   6  -3    6.82    1.83
   2   6  -3    9.89    2.11
  -2  -6   3    9.39    1.96
  -2  -6   3   11.01    2.15
   2   6  -2   47.68    4.13
  -2  -6   2   51.19    4.38
  -2  -6   2   52.83    4.36
   2   6  -2   51.71    4.47
   2   6  -1    6.73    1.76
   2   6  -1    5.48    1.56
  -2  -6   1    4.00    1.25
  -2  -6   1    7.10    1.77
   2   6   0    2.42    1.13
   2   6   0    1.64    1.11
   2   6   0    2.49    1.27
  -2  -6   0    4.48    1.38
  -2  -6   0    4.71    1.45
   2   6   1    1.63    1.23
   2   6   1    0.83    0.89
   2   6   1    0.34    0.67
  -2  -6  -1    0.75    0.83
  -2  -6  -1    0.95    0.72
   2   6   2   12.25    2.22
   2   6   2   12.15    2.11
   2   6   2    8.91    1.76
  -2  -6  -2   14.74    2.30
  -2  -6  -2   12.36    2.13
   2   6   3    0.09    0.77
   2   6   3    2.15    1.18
   2   6   3    1.52    1.06
  -2  -6  -3   -0.05    0.76
  -2  -6  -3    0.31    0.79
   2   6   4    0.73    0.81
   2   6   4   -0.05    0.65
   2   6   4   -0.53    0.65
  -2  -6  -4    1.20    0.87
  -2  -6  -4    1.13    1.15
   2   6   5    2.91    1.36
   2   6   5    3.84    1.38
   2   6   5    2.70    0.93
  -2  -6  -5    3.85    1.25
  -2  -6  -5    3.46    1.32
  -2  -6  -5    4.76    1.55
   2   6   6   22.72    3.07
   2   6   6   13.99    2.33
   2   6   6   17.37    2.41
  -2  -6  -6   13.98    2.26
  -2  -6  -6   16.67    2.45
  -2  -6  -6   13.78    2.35
   2   6   7    3.45    1.69
   2   6   7    1.93    1.14
   2   6   7    1.78    1.12
  -2  -6  -7    3.63    1.57
  -2  -6  -7   -0.01    0.84
  -2  -6  -7    1.80    1.13
   2   6   8   16.99    2.75
   2   6   8   15.11    2.49
   2   6   8   16.63    2.37
  -2  -6  -8   19.02    2.78
  -2  -6  -8   18.79    2.60
  -2  -6  -8   16.76    2.66
   2   6   9   37.09    3.97
  -2  -6  -9   32.85    3.69
  -2  -6  -9   31.87    3.50
   2   6   9   29.42    3.62
   2   6  10    5.68    1.98
   2   6  10    5.55    1.81
  -2  -6 -10    5.67    1.75
  -2  -6 -10    9.24    2.08
   2   6  11   20.17    3.14
   2   6  11   20.84    3.22
  -2  -6 -11   17.11    2.77
  -2  -6 -11   14.20    2.53
   2   7  -1    1.80    1.14
   2   7  -1    0.87    0.86
  -2  -7   1    0.91    1.13
  -2  -7   1    0.68    0.77
   2   7   0    1.60    1.25
   2   7   0    2.56    1.11
  -2  -7   0    1.91    1.06
  -2  -7   0   -0.65    0.72
   2   7   1   -1.52    1.09
   2   7   1    2.29    1.41
  -2  -7  -1    1.35    0.94
  -2  -7  -1    0.82    0.88
   2   7   2    1.17    1.07
   2   7   2    0.95    1.17
   2   7   2    1.98    1.08
  -2  -7  -2    2.43    1.16
  -2  -7  -2    1.21    0.81
   2   7   3    2.75    1.52
   2   7   3    6.37    1.82
   2   7   3    4.96    1.48
  -2  -7  -3    4.22    1.44
  -2  -7  -3    4.27    1.50
   2   7   4    7.98    2.04
   2   7   4    9.62    2.05
   2   7   4    6.85    1.83
  -2  -7  -4    8.88    2.02
  -2  -7  -4    7.14    1.88
   2   7   5   11.11    2.47
   2   7   5   12.61    2.31
   2   7   5   15.12    2.52
  -2  -7  -5   13.24    2.39
  -2  -7  -5    9.82    2.18
   2   7   6    1.37    1.33
   2   7   6    2.74    1.35
   2   7   6    2.71    1.29
  -2  -7  -6    2.89    1.24
  -2  -7  -6    2.77    1.28
  -3   5   7    1.71    1.24
   3  -5  -7    0.15    0.73
  -3   5   6    1.64    1.08
   3  -5  -6    2.08    1.12
  -3   5   5    3.00    1.41
   3  -5  -5    4.93    1.58
  -3   5   4    0.40    1.12
   3  -5  -4    1.60    1.35
  -3   5   3   33.36    3.78
   3  -5  -3   36.94    3.90
  -3   5   2    3.92    1.67
   3  -5  -2    5.98    1.83
   3  -5  -1    2.15    1.31
  -3   5   1    0.92    1.03
   3  -5  -1   -0.06    0.85
   3  -5   0    2.99    1.26
  -3   5   0   -0.23    1.19
   3  -5   0    1.73    1.15
   3  -5   1    0.51    0.83
  -3   5  -1    0.57    1.04
   3  -5   1    0.66    1.17
   3  -5   2    1.69    1.21
  -3   5  -2    0.55    0.85
   3  -5   2    2.33    1.32
   3  -5   3    2.19    1.10
  -3   5  -3    2.45    1.09
   3  -5   3    1.23    1.14
   3  -5   4   13.76    2.49
  -3   5  -4   15.90    2.66
   3  -5   4   13.99    2.69
  -3   4  10    3.66    1.59
   3  -4 -10    1.04    1.20
  -3   4   9    4.46    1.75
   3  -4  -9    6.02    1.73
  -3   4   8    6.32    1.76
   3  -4  -8    7.10    1.83
  -3   4   7   27.96    3.33
   3  -4  -7   23.78    3.07
  -3   4   6   15.32    2.51
   3  -4  -6   18.51    2.79
  -3   4   5    2.70    1.38
   3  -4  -5    4.67    1.40
  -3   4   4    2.27    1.17
   3  -4  -4    2.93    1.21
  -3   4   3    1.68    1.00
   3  -4  -3    0.14    0.90
  -3   4   2   26.58    3.06
   3  -4  -2   19.21    2.72
  -3   4   1   26.68    3.14
   3  -4  -1   22.89    2.98
  -3   4   0    1.16    0.92
   3  -4   0    0.33    0.84
   3  -4   1    4.24    1.38
  -3   4  -1    3.00    1.18
   3  -4   1    5.27    1.48
  -3   4  -2   49.65    4.29
   3  -4   2   39.02    3.79
   3  -4   2   46.22    4.35
   3  -4   3    1.72    1.10
  -3   4  -3    1.03    0.83
   3  -4   3    2.86    1.59
   3  -4   4    6.71    1.64
  -3   4  -4    7.16    1.76
   3  -4   4    8.12    2.01
   3  -4   5    1.13    1.02
  -3   4  -5    0.60    0.69
   3  -4   5    1.05    1.07
   3  -4   6    2.20    0.87
  -3   4  -6    2.81    1.35
  -3   4  -6    0.08    0.61
   3  -4   6    2.63    1.38
   3  -4   7    0.87    0.91
  -3   4  -7    2.13    1.13
   3  -4   7   -0.77    0.85
   3  -4   8    1.07    1.00
  -3   4  -8    2.12    1.20
  -3   3  12    2.18    1.18
   3  -3 -12    1.09    1.23
  -3   3  11    9.74    2.12
   3  -3 -11   12.72    2.37
  -3   3  10   24.85    3.14
   3  -3 -10   20.22    2.88
  -3   3   9   40.80    3.98
   3  -3  -9   45.29    4.10
  -3   3   8    3.86    1.41
   3  -3  -8    7.71    1.82
  -3   3   7   19.49    2.66
   3  -3  -7   21.43    2.73
  -3   3   6    8.38    1.84
   3  -3  -6    7.57    1.69
  -3   3   5    1.42    0.86
   3  -3  -5    2.10    0.93
  -3   3   4   44.29    3.77
   3  -3  -4   45.12    3.90
  -3   3   3    6.42    1.66
   3  -3  -3    6.02    1.79
  -3   3   2  255.80    9.36
   3  -3  -2  235.81    9.21
  -3   3   1    8.14    1.85
   3  -3  -1    8.69    2.01
  -3   3   0   17.41    2.45
   3  -3   0   15.15    2.39
  -3   3  -1    1.09    0.97
   3  -3   1   -0.20    1.09
   3  -3   2    7.02    1.65
  -3   3  -2    7.51    1.60
   3  -3   2    7.32    1.70
   3  -3   3    6.13    1.51
  -3   3  -3    5.37    1.53
  -3   3  -3    5.27    1.20
   3  -3   3    7.28    1.73
   3  -3   4   12.76    2.11
  -3   3  -4    8.22    1.78
  -3   3  -4    8.52    1.55
   3  -3   4    7.65    1.92
   3  -3   5    1.47    0.92
  -3   3  -5    2.24    1.14
  -3   3  -5    1.65    0.97
   3  -3   5    1.31    0.98
   3  -3   6    6.46    1.55
  -3   3  -6    3.68    1.15
  -3   3  -6    3.81    1.18
   3  -3   6    3.27    1.44
   3  -3   7    2.41    1.15
  -3   3  -7    1.19    1.23
  -3   3  -7    0.99    0.74
   3  -3   7    1.77    1.09
   3  -3   8    1.95    1.10
  -3   3  -8    1.32    0.78
   3  -3   8    2.29    1.33
   3  -3   9   13.16    2.38
  -3   3  -9    9.61    1.98
   3  -3   9   13.28    2.50
   3  -3  10    0.26    0.75
  -3   3 -10    2.53    1.47
   3  -3  10    2.07    1.65
  -3   3 -11   23.79    3.30
   3  -3  11   26.01    3.32
  -3   2  13   10.54    2.23
   3  -2 -13   13.17    2.45
  -3   2  12   39.37    4.06
   3  -2 -12   33.52    3.59
  -3   2  11   33.40    3.67
   3  -2 -11   25.71    3.13
  -3   2  10    3.52    1.28
   3  -2 -10    2.37    1.15
  -3   2   9    2.16    1.02
   3  -2  -9    1.48    1.15
  -3   2   8   17.90    2.48
   3  -2  -8   16.17    2.36
  -3   2   7   17.39    2.43
   3  -2  -7   14.97    2.22
  -3   2   6    2.96    1.02
   3  -2  -6    3.19    1.35
  -3   2   5   28.65    3.00
   3  -2  -5   32.18    3.24
  -3   2   4   95.59    5.37
   3  -2  -4   94.71    5.40
  -3   2   3  151.76    6.82
   3  -2  -3  149.35    6.87
  -3   2   2   13.11    2.02
   3  -2  -2    9.89    1.93
  -3   2   1    4.64    1.26
   3  -2  -1    2.65    1.10
  -3   2   0    9.90    1.68
   3  -2   0    7.50    1.52
  -3   2  -1   23.19    2.57
  -3   2  -1   22.58    2.12
   3  -2   1   21.77    2.60
  -3   2  -2   29.05    2.89
  -3   2  -2   22.56    2.21
   3  -2   2   28.17    3.03
   3  -2   3    0.48    0.71
  -3   2  -3    0.75    0.66
  -3   2  -3    1.79    0.68
   3  -2   3    1.51    0.94
   3  -2   4    5.75    1.40
  -3   2  -4    4.81    1.34
  -3   2  -4    5.75    1.30
   3  -2   4    4.13    1.31
  -3   2  -5   23.08    2.68
   3  -2   5   22.21    2.64
  -3   2  -5   20.63    2.35
   3  -2   5   19.31    2.64
   3  -2   6    4.64    1.44
  -3   2  -6    4.75    1.36
  -3   2  -6    3.52    1.09
   3  -2   6    7.44    1.86
   3  -2   7    9.57    1.95
  -3   2  -7   15.38    2.33
  -3   2  -7   10.79    1.90
   3  -2   7    9.79    1.97
   3  -2   8    2.44    1.05
  -3   2  -8    2.95    1.14
   3  -2   8    2.77    1.50
   3  -2   9   56.45    4.40
  -3   2  -9   54.98    4.48
   3  -2  10   24.91    2.99
  -3   2 -10   24.02    3.17
  -3   2 -11   17.46    2.76
   3  -2  11   17.25    2.64
  -3   2 -12    2.27    1.27
   3  -2  12    0.70    0.94
  -3   1  14   54.94    5.00
   3  -1 -14   52.71    4.60
  -3   1  13   20.23    2.97
   3  -1 -13   17.55    2.61
  -3   1  12    0.90    0.95
   3  -1 -12    2.84    1.36
  -3   1  11    2.88    1.23
   3  -1 -11    3.89    1.36
  -3   1  10    6.45    1.69
   3  -1 -10    7.04    1.73
  -3   1   9    2.22    1.20
   3  -1  -9    1.01    1.06
  -3   1   8  107.46    5.94
   3  -1  -8   97.49    5.49
  -3   1   7   71.90    4.75
   3  -1  -7   72.49    4.67
  -3   1   6   24.04    2.78
   3  -1  -6   25.99    2.75
  -3   1   5    5.11    1.40
   3  -1  -5    4.81    1.28
  -3   1   4   11.59    1.83
   3  -1  -4   12.21    1.92
  -3   1   3   12.99    1.89
   3  -1  -3   14.53    2.17
  -3   1   2    3.50    1.11
   3  -1  -2    1.25    0.86
  -3   1   1  161.28    6.49
   3  -1  -1  153.79    6.65
  -3   1   0   34.16    2.93
  -3   1   0   31.36    2.42
   3  -1   0   31.61    3.01
  -3   1  -1    2.46    0.80
  -3   1  -1    2.21    0.77
   3  -1   1    2.73    0.89
  -3   1  -2    7.86    1.44
  -3   1  -2    7.76    1.30
   3  -1   2    5.69    1.42
  -3   1  -3   21.30    2.36
  -3   1  -3   19.30    2.10
   3  -1   3   16.96    2.08
  -3   1  -3   20.85    2.18
   3  -1   3   17.86    2.31
   3  -1   4   15.36    2.01
  -3   1  -4   12.53    1.76
   3  -1   4   11.58    2.02
  -3   1  -4   12.54    1.77
  -3   1  -4   10.74    1.69
  -3   1  -5   91.55    4.84
   3  -1   5   82.29    4.61
  -3   1  -5   91.26    4.63
  -3   1  -5   83.14    4.65
   3  -1   5   84.23    5.10
   3  -1   6   15.35    2.10
  -3   1  -6   15.75    2.11
  -3   1  -6   14.38    1.89
  -3   1  -6   11.59    1.86
   3  -1   6   15.56    2.34
  -3   1  -7   25.85    2.66
   3  -1   7   24.42    2.64
  -3   1  -7   20.40    2.46
  -3   1  -7   18.41    2.23
   3  -1   7   19.20    2.65
   3  -1   8   14.10    2.08
  -3   1  -8   14.67    2.17
  -3   1  -8   17.60    2.16
   3  -1   9    1.26    0.89
  -3   1  -9    0.11    0.87
   3  -1  10   12.75    1.99
  -3   1 -10   12.93    2.24
  -3   1 -11    2.97    1.39
   3  -1  11    4.22    1.26
  -3   1 -12    3.40    1.40
   3  -1  12    3.30    1.26
  -3   1 -13    1.77    1.02
   3  -1  13    2.47    1.24
   3   0 -14    2.22    1.30
  -3   0  14    2.73    1.55
   3   0 -14    5.25    1.72
  -3   0  13    0.40    0.96
   3   0 -13    1.57    1.07
  -3   0  12   14.65    2.38
   3   0 -12   17.16    2.53
  -3   0  11   32.92    3.51
   3   0 -11   29.13    3.10
  -3   0  10   11.61    2.12
  -3   0  10    8.62    1.64
   3   0 -10    9.49    1.83
  -3   0   9   44.80    3.84
   3   0  -9   38.43    3.37
  -3   0   9   42.16    3.61
   3   0  -9   43.68    3.24
   3   0  -8    3.18    0.94
  -3   0   8    4.50    1.27
  -3   0   8    2.02    0.89
   3   0  -8    4.90    1.34
  -3   0   7   65.38    4.40
   3   0  -7   58.55    3.97
  -3   0   7   54.83    3.96
   3   0  -7   59.88    3.51
   3   0  -6    9.19    1.35
  -3   0   6    8.76    1.69
  -3   0   6    6.36    1.46
   3   0  -6   10.90    1.85
   3   0  -5    2.63    0.82
  -3   0   5    3.89    1.28
  -3   0   5    0.22    0.50
   3   0  -5    2.43    0.97
   3   0  -4    6.03    1.05
  -3   0   4    4.65    1.36
  -3   0   4    5.57    1.25
   3   0  -4    5.97    1.45
  -3   0   3  302.67    9.06
   3   0  -3  283.62    8.87
  -3   0   3  299.85    9.03
   3   0  -3  290.62    7.53
  -3   0   2  154.30    6.11
   3   0  -2  145.28    6.08
  -3   0   2  141.01    5.87
   3   0  -2  141.03    4.89
   3   0  -1    8.40    1.18
  -3   0   1   15.34    1.94
  -3   0   1   10.72    1.60
   3   0  -1   15.96    2.02
   3   0   0    6.53    1.04
  -3   0   0    6.96    1.28
  -3   0   0    7.76    1.31
   3   0   0    7.78    1.37
   3   0   1    3.78    0.91
  -3   0  -1    4.83    1.19
  -3   0  -1    3.48    0.99
  -3   0  -1    3.73    0.95
   3   0   1    5.60    1.20
   3   0   2    2.86    0.85
  -3   0  -2    2.43    0.87
  -3   0  -2    2.49    1.00
  -3   0  -2    3.11    0.95
  -3   0  -2    3.69    1.01
   3   0   2    1.99    0.92
  -3   0  -3   28.86    2.44
  -3   0  -3   31.15    2.74
  -3   0  -3   28.27    2.57
   3   0   3   29.29    2.83
  -3   0  -3   24.52    2.22
   3   0   3   27.05    2.19
  -3   0  -4  179.14    6.33
   3   0   4  171.57    6.21
  -3   0  -4  178.42    6.79
  -3   0  -4  175.14    6.75
   3   0   4  170.70    6.90
   3   0   4  163.49    5.88
   3   0   5    0.56    0.65
   3   0   5    0.88    0.63
  -3   0  -5    1.06    0.74
  -3   0  -5    2.20    0.99
  -3   0  -5    2.15    0.84
   3   0   5    1.36    0.93
  -3   0  -6   27.56    2.51
   3   0   6   19.98    2.11
  -3   0  -6   19.77    2.37
  -3   0  -6   24.72    2.55
   3   0   6   21.14    2.51
   3   0   6   18.95    2.07
   3   0   7   -0.25    0.60
  -3   0  -7    1.31    0.89
  -3   0  -7    1.59    0.79
  -3   0  -7    1.64    0.92
   3   0   8    2.22    1.01
   3   0   8    4.81    1.25
  -3   0  -8    1.43    0.64
  -3   0  -8    2.97    1.17
  -3   0  -9    4.65    1.32
   3   0   9    3.42    1.06
   3   0   9    2.68    1.03
  -3   0  -9    5.78    1.41
   3   0  10   23.28    2.73
   3   0  10   26.34    2.64
  -3   0 -10   22.41    2.87
  -3   0 -10   24.32    2.78
  -3   0 -11   13.84    2.20
   3   0  11    7.69    1.72
  -3   0 -11   14.95    2.42
   3   0  11   13.37    2.02
  -3   0 -12   -0.21    0.74
   3   0  12    0.74    1.04
  -3   0 -12    1.94    1.19
   3   0  13    4.47    1.54
  -3   0 -13    3.84    1.57
  -3   0 -13    2.04    1.12
   3   0  14    0.28    0.97
  -3   0 -14    2.18    1.26
  -3   0 -14    3.06    1.23
   3   1 -13    1.16    1.02
  -3  -1  13    1.99    1.01
  -3  -1  13    2.92    1.16
   3   1 -13    1.81    1.01
   3   1 -13    2.00    1.20
  -3  -1  12   15.18    2.50
  -3  -1  12    9.12    1.89
   3   1 -12   12.08    2.07
   3   1 -12   14.54    2.32
   3   1 -11    2.51    1.30
  -3  -1  11    3.23    1.27
  -3  -1  11   -0.28    0.80
   3   1 -11    1.83    0.87
   3   1 -11    0.44    0.78
   3   1 -10    4.45    1.33
   3   1 -10    4.75    1.45
  -3  -1  10    4.67    1.42
  -3  -1  10    2.90    1.07
   3   1 -10    5.55    1.28
  -3  -1   9   49.92    4.06
   3   1  -9   45.16    3.58
  -3  -1   9   36.04    3.36
   3   1  -9   46.59    3.63
   3   1  -9   39.69    3.66
  -3  -1   8   43.06    3.65
   3   1  -8   43.07    3.40
  -3  -1   8   31.70    3.11
   3   1  -8   37.41    3.15
   3   1  -8   32.67    3.25
  -3  -1   7  260.53    8.92
   3   1  -7  243.57    8.14
  -3  -1   7  235.74    8.59
   3   1  -7  249.14    8.23
   3   1  -6   13.41    1.88
   3   1  -6   14.83    2.21
  -3  -1   6   13.64    2.14
  -3  -1   6   14.08    2.07
   3   1  -6   17.19    2.09
  -3  -1   5   96.33    4.95
   3   1  -5   94.95    4.67
  -3  -1   5   83.63    4.77
   3   1  -5   91.57    4.63
  -3  -1   4   53.61    3.58
   3   1  -4   54.06    3.42
  -3  -1   4   55.62    3.74
   3   1  -4   54.22    3.46
   3   1  -3    6.93    1.30
  -3  -1   3    4.46    1.18
  -3  -1   3    6.82    1.43
   3   1  -3    5.82    1.22
   3   1  -2    3.23    0.94
  -3  -1   2    4.49    1.15
  -3  -1   2    4.16    1.08
  -3  -1   2    5.21    1.18
   3   1  -2    4.44    1.02
  -3  -1   1   31.17    2.52
  -3  -1   1   28.72    2.59
   3   1  -1   26.41    2.39
  -3  -1   1   31.42    2.70
   3   1  -1   26.31    2.39
   3   1  -1   29.16    2.71
   3   1   0   11.17    1.56
   3   1   0   11.63    1.69
  -3  -1   0   15.43    1.76
  -3  -1   0   15.32    1.90
   3   1   0   16.37    1.86
  -3  -1   0   14.69    1.86
  -3  -1  -1   28.09    2.29
  -3  -1  -1   32.04    2.90
  -3  -1  -1   28.05    2.45
   3   1   1   25.72    2.35
  -3  -1  -1   25.13    2.34
   3   1   1   25.10    2.34
   3   1   1   25.73    2.46
   3   1   2   11.68    1.62
   3   1   2   12.81    1.67
  -3  -1  -2   13.84    1.91
  -3  -1  -2   14.61    1.73
  -3  -1  -2   13.72    1.62
  -3  -1  -2   12.45    1.63
   3   1   2   11.51    1.52
   3   1   3   10.27    1.54
   3   1   3   11.08    1.56
  -3  -1  -3   10.17    1.75
  -3  -1  -3    9.13    1.39
  -3  -1  -3    8.04    1.34
  -3  -1  -3   10.86    1.48
   3   1   3   12.41    1.70
   3   1   4   57.08    3.34
  -3  -1  -4   69.01    3.49
  -3  -1  -4   56.71    3.27
   3   1   4   69.45    3.48
  -3  -1  -4   66.53    4.23
  -3  -1  -4   66.13    4.09
   3   1   4   69.63    3.99
  -3  -1  -4   57.79    3.35
   3   1   4   64.55    3.89
   3   1   5   22.97    2.07
   3   1   5   25.53    2.13
  -3  -1  -5   24.86    2.11
   3   1   5   23.68    2.06
  -3  -1  -5   25.89    2.18
  -3  -1  -5   26.74    2.73
  -3  -1  -5   30.42    2.84
   3   1   5   27.24    2.56
  -3  -1  -5   24.28    2.11
   3   1   5   21.85    2.37
   3   1   6  128.32    5.11
  -3  -1  -6  145.88    5.19
   3   1   6  138.58    5.08
  -3  -1  -6  130.35    6.16
   3   1   6  137.19    5.93
  -3  -1  -6  137.56    6.29
   3   1   6  123.47    5.67
   3   1   7    1.54    0.91
   3   1   7    0.59    0.74
  -3  -1  -7    1.41    0.97
  -3  -1  -7    2.07    1.10
   3   1   8   65.98    3.98
  -3  -1  -8   69.19    4.70
  -3  -1  -8   61.48    4.26
   3   1   9   25.39    2.62
  -3  -1  -9   29.59    3.13
  -3  -1  -9   26.95    2.91
  -3  -1 -10    2.93    1.17
   3   1  10    3.35    1.21
  -3  -1 -10    2.65    1.19
  -3  -1 -11    2.65    1.22
   3   1  11   -0.61    0.76
  -3  -1 -11    2.72    1.22
  -3  -1 -12    0.90    1.11
   3   1  12    1.78    0.97
  -3  -1 -12    1.21    0.94
   3   1  13   -1.16    0.82
  -3  -1 -13    1.43    1.10
  -3  -1 -13    0.80    0.80
   3   1  14    4.71    1.59
  -3  -1 -14    2.05    1.26
  -3  -1 -14    1.47    1.03
   3   2 -13   13.31    2.48
  -3  -2  13   18.85    2.92
  -3  -2  13   13.51    2.47
   3   2 -13   10.84    1.98
   3   2 -13   16.66    2.66
   3   2 -12    4.70    1.45
  -3  -2  12    3.73    1.58
  -3  -2  12    2.50    1.08
   3   2 -12    3.29    1.21
   3   2 -12    3.76    1.43
   3   2 -11    3.75    1.32
   3   2 -11    1.23    0.83
  -3  -2  11    3.78    1.46
  -3  -2  11    3.50    1.37
   3   2 -11    3.40    1.13
   3   2 -10    5.30    1.56
   3   2 -10    1.36    0.83
  -3  -2  10    6.48    1.66
  -3  -2  10    1.42    1.10
   3   2 -10    4.77    1.32
   3   2  -9   40.29    3.71
  -3  -2   9   52.84    4.20
   3   2  -9   51.57    3.60
  -3  -2   9   41.50    3.73
   3   2  -9   44.87    3.83
   3   2  -8  100.15    5.80
  -3  -2   8  117.05    6.06
   3   2  -8  113.42    5.26
  -3  -2   8  108.94    5.91
   3   2  -8  112.26    5.94
   3   2  -7    1.82    0.95
   3   2  -7    3.23    1.28
  -3  -2   7    1.19    1.16
  -3  -2   7    1.20    0.94
   3   2  -7    1.29    0.87
   3   2  -6    2.07    1.03
   3   2  -6    1.20    1.00
  -3  -2   6    1.41    0.99
  -3  -2   6    3.07    1.11
  -3  -2   6    0.46    0.56
   3   2  -6    1.34    0.79
   3   2  -5    4.27    1.26
   3   2  -5    5.21    1.46
  -3  -2   5    5.74    1.29
  -3  -2   5    5.00    1.34
  -3  -2   5    4.98    1.31
   3   2  -5    6.06    1.16
   3   2  -4    2.27    0.93
   3   2  -4    0.62    0.86
  -3  -2   4    3.07    1.08
  -3  -2   4    2.63    1.04
  -3  -2   4    1.42    0.95
   3   2  -4    3.09    1.00
   3   2  -3   34.68    3.19
  -3  -2   3   38.53    2.87
  -3  -2   3   40.08    3.26
   3   2  -3   41.04    2.73
  -3  -2   3   39.53    3.25
   3   2  -3   38.41    3.12
   3   2  -2    9.57    1.48
   3   2  -2   10.66    1.81
  -3  -2   2   10.54    1.54
  -3  -2   2    9.36    1.60
  -3  -2   2   11.08    1.70
   3   2  -2   11.29    1.46
   3   2  -1    1.99    0.74
   3   2  -1    3.67    1.14
  -3  -2   1    4.73    1.16
  -3  -2   1    3.84    1.02
  -3  -2   1    2.92    1.03
   3   2  -1    2.16    0.66
   3   2   0   84.60    4.66
  -3  -2   0   95.23    4.11
  -3  -2   0   91.79    4.76
   3   2   0   89.12    3.97
  -3  -2   0   91.42    4.72
   3   2   0   89.73    4.78
   3   2   1    4.66    1.08
   3   2   1    3.35    1.20
  -3  -2  -1    2.85    0.93
  -3  -2  -1    4.86    0.98
  -3  -2  -1    6.00    1.25
  -3  -2  -1    4.64    1.23
   3   2   1    1.92    0.59
   3   2   2   60.82    3.79
  -3  -2  -2   69.20    4.50
  -3  -2  -2   65.38    3.89
   3   2   2   64.22    3.44
  -3  -2  -2   73.38    4.04
   3   2   2   74.37    4.41
   3   2   3   30.01    2.60
  -3  -2  -3   30.47    3.01
  -3  -2  -3   26.47    2.57
   3   2   3   28.57    2.33
  -3  -2  -3   35.23    2.77
   3   2   3   29.50    2.85
   3   2   4  199.72    6.86
  -3  -2  -4  203.25    6.96
  -3  -2  -4  225.76    8.35
   3   2   4  217.58    6.87
  -3  -2  -4  209.13    6.83
   3   2   4  210.38    7.81
   3   2   5  201.93    6.82
  -3  -2  -5  222.92    7.25
  -3  -2  -5  233.68    8.56
   3   2   5  223.71    7.11
  -3  -2  -5  222.96    6.91
   3   2   5  218.25    8.12
   3   2   6   10.16    1.82
   3   2   6    9.60    1.51
  -3  -2  -6   12.14    1.97
   3   2   6   10.94    1.60
  -3  -2  -6    9.59    1.53
  -3  -2  -6   10.10    1.48
   3   2   7   11.23    1.86
   3   2   7   13.08    1.74
  -3  -2  -7   13.19    2.10
   3   2   7   11.07    1.68
  -3  -2  -7   12.75    2.09
  -3  -2  -7    9.45    1.45
   3   2   8    0.56    0.91
   3   2   8    1.02    0.89
  -3  -2  -8    1.99    0.99
  -3  -2  -8    0.43    0.74
   3   2   9    0.90    0.67
   3   2   9    0.80    0.90
  -3  -2  -9    2.00    1.19
  -3  -2  -9    0.76    0.73
  -3  -2 -10    1.45    0.96
   3   2  10    1.02    0.91
  -3  -2 -10    2.66    1.21
  -3  -2 -11    2.06    1.11
   3   2  11   -0.17    0.84
  -3  -2 -11    0.23    0.81
  -3  -2 -12    3.46    1.26
   3   2  12    2.60    1.27
  -3  -2 -12    2.20    1.14
   3   2  13    6.68    1.77
  -3  -2 -13    7.59    1.87
  -3  -2 -13   10.66    2.16
   3   2  14    1.70    1.28
  -3  -2 -14    1.73    1.12
  -3  -2 -14    1.45    1.02
   3   3 -12    3.66    1.36
   3   3 -12    0.86    0.76
  -3  -3  12    2.90    1.36
  -3  -3  12    0.71    0.92
   3   3 -11    9.14    2.07
   3   3 -11   11.13    2.18
  -3  -3  11    8.44    2.00
  -3  -3  11    3.43    1.30
   3   3 -10    0.44    0.89
   3   3 -10    0.75    0.95
  -3  -3  10   -0.05    0.86
  -3  -3  10    1.21    0.97
   3   3  -9    6.13    1.67
   3   3  -9    5.06    1.42
  -3  -3   9    6.04    1.52
  -3  -3   9    5.16    1.50
   3   3  -8    3.81    1.42
   3   3  -8    1.17    0.89
  -3  -3   8    1.89    1.15
  -3  -3   8    3.60    1.33
  -3  -3   8    2.02    1.28
   3   3  -7    1.67    1.19
   3   3  -7   -0.32    0.62
  -3  -3   7    0.89    0.93
  -3  -3   7   -0.09    0.54
  -3  -3   7    0.34    0.65
   3   3  -6    8.96    1.79
   3   3  -6    9.50    1.83
  -3  -3   6    9.56    1.78
  -3  -3   6   11.39    2.05
  -3  -3   6    7.18    1.65
   3   3  -5   16.70    2.41
  -3  -3   5   23.38    2.46
  -3  -3   5   19.39    2.50
  -3  -3   5   16.45    2.29
   3   3  -5   23.04    2.75
   3   3  -4    3.10    1.13
   3   3  -4    3.30    1.31
  -3  -3   4    4.32    1.23
  -3  -3   4    2.04    1.04
  -3  -3   4    3.13    1.12
   3   3  -3    0.32    0.73
   3   3  -3    0.17    0.72
  -3  -3   3    0.75    0.83
  -3  -3   3    1.05    0.73
  -3  -3   3    1.73    0.90
   3   3  -2   31.26    3.06
  -3  -3   2   29.85    2.98
  -3  -3   2   33.60    3.14
   3   3  -2   33.02    3.10
   3   3  -1   38.32    3.34
  -3  -3   1   43.65    3.52
  -3  -3   1   38.30    3.25
   3   3  -1   37.93    3.31
   3   3   0   32.53    3.07
  -3  -3   0   32.19    3.03
  -3  -3   0   31.91    2.96
   3   3   0   35.18    3.21
   3   3   1   -0.14    0.71
  -3  -3  -1    1.45    1.02
   3   3   1    4.62    1.29
  -3  -3  -1    3.74    1.21
  -3  -3  -1    2.79    1.08
   3   3   2   47.09    3.53
  -3  -3  -2   49.74    4.02
  -3  -3  -2   48.20    3.62
  -3  -3  -2   50.68    3.58
   3   3   2   50.70    4.04
   3   3   3   72.25    4.36
  -3  -3  -3   73.58    4.85
  -3  -3  -3   79.11    4.58
  -3  -3  -3   74.25    4.27
   3   3   3   73.26    4.77
   3   3   4   12.99    2.11
   3   3   4   13.74    1.92
  -3  -3  -4   14.54    2.26
  -3  -3  -4   17.72    2.21
  -3  -3  -4   19.54    2.18
   3   3   5   28.55    2.63
  -3  -3  -5   24.39    2.52
  -3  -3  -5   25.81    2.96
  -3  -3  -5   23.63    2.39
   3   3   5   29.20    3.05
   3   3   6    4.51    1.37
   3   3   6    5.75    1.19
  -3  -3  -6    5.05    1.47
  -3  -3  -6    7.61    1.36
  -3  -3  -6    6.21    1.39
   3   3   7    0.30    0.59
   3   3   7    0.96    0.72
  -3  -3  -7    0.88    0.69
  -3  -3  -7    0.93    0.84
   3   3   8    0.46    0.68
   3   3   8    2.53    1.09
  -3  -3  -8    2.17    0.94
  -3  -3  -8    2.38    1.03
   3   3   9    6.06    1.66
   3   3   9    5.87    1.47
  -3  -3  -9    6.17    1.60
   3   3  10    1.37    0.87
   3   3  10    2.60    1.19
  -3  -3 -10    2.05    1.12
  -3  -3 -11   17.22    2.59
   3   3  11   18.18    2.77
   3   3  11   13.60    2.19
   3   3  12    7.65    2.00
  -3  -3 -12    9.55    2.04
   3   3  12    5.12    1.52
  -3  -3 -12    7.30    1.92
  -3  -3 -13    2.54    1.25
   3   3  13    0.93    1.03
  -3  -3 -13    2.28    1.25
  -3  -3 -14    1.07    1.10
   3   3  14    3.10    1.47
  -3  -3 -14    3.00    1.30
   3   4 -10    1.31    1.12
   3   4 -10    1.15    0.74
  -3  -4  10    1.99    1.35
  -3  -4  10   -0.48    0.76
   3   4  -9    4.78    1.66
   3   4  -9    2.77    1.33
  -3  -4   9    4.31    1.46
  -3  -4   9    2.72    1.28
  -3  -4   9    2.49    1.29
   3   4  -8    9.13    2.07
   3   4  -8   11.25    2.25
  -3  -4   8   13.50    2.33
  -3  -4   8    9.32    2.01
   3   4  -7   23.61    3.07
  -3  -4   7   28.51    3.35
  -3  -4   7   27.47    3.24
   3   4  -7   27.33    3.35
   3   4  -6    1.45    1.14
   3   4  -6    0.12    0.57
  -3  -4   6    1.93    1.01
  -3  -4   6    1.00    0.99
   3   4  -5   -0.60    0.71
   3   4  -5    0.74    0.86
  -3  -4   5   -0.73    0.68
  -3  -4   5    0.97    0.88
   3   4  -4    2.88    1.14
   3   4  -4    3.31    1.20
  -3  -4   4    1.74    0.96
  -3  -4   4    2.86    1.13
   3   4  -3    1.14    0.54
   3   4  -3    2.40    1.03
  -3  -4   3    2.27    0.98
  -3  -4   3    0.56    0.83
   3   4  -2    0.45    0.80
   3   4  -2    1.18    1.10
  -3  -4   2    2.89    1.19
  -3  -4   2    1.95    1.02
   3   4  -1   61.99    4.55
  -3  -4   1   68.06    4.72
  -3  -4   1   67.74    4.57
   3   4  -1   70.66    4.96
   3   4   0   -0.34    0.64
   3   4   0    1.53    1.03
  -3  -4   0    1.32    1.05
  -3  -4   0    0.63    0.69
   3   4   1    7.80    1.82
   3   4   1   10.30    1.89
  -3  -4  -1    8.25    1.65
  -3  -4  -1    9.91    1.83
   3   4   2    2.50    1.01
  -3  -4  -2    2.86    1.26
   3   4   2    0.52    0.80
  -3  -4  -2    2.68    1.22
  -3  -4  -2    1.37    0.92
   3   4   3    5.11    1.46
   3   4   3    7.64    1.67
  -3  -4  -3    8.38    1.84
  -3  -4  -3    5.93    1.53
  -3  -4  -3    6.24    1.52
   3   4   4    0.64    0.71
   3   4   4    1.35    0.94
  -3  -4  -4    1.89    1.19
  -3  -4  -4    0.50    0.94
  -3  -4  -4    2.30    1.11
   3   4   5    9.17    1.91
   3   4   5    9.23    1.66
  -3  -4  -5   10.19    2.01
  -3  -4  -5   10.00    1.83
  -3  -4  -5    9.63    1.92
   3   4   6   18.94    2.29
  -3  -4  -6   25.36    3.07
  -3  -4  -6   24.20    2.57
  -3  -4  -6   20.32    2.60
   3   4   6   26.95    3.16
   3   4   7    0.71    0.88
  -3  -4  -7    1.03    0.98
  -3  -4  -7    1.48    0.94
   3   4   8    6.76    1.69
  -3  -4  -8    5.21    1.56
  -3  -4  -8    4.57    1.32
   3   4   9    7.19    1.79
   3   4   9    7.26    1.66
  -3  -4  -9    6.66    1.81
  -3  -4  -9    7.52    1.69
   3   4  10    7.35    1.92
   3   4  10    9.13    1.83
  -3  -4 -10   10.11    2.07
   3   4  11    3.77    1.66
   3   4  11    2.38    1.30
  -3  -4 -11    3.28    1.51
  -3  -4 -12   15.35    2.61
   3   4  12   12.59    2.46
   3   4  12   14.93    2.45
   3   5  -7    0.17    0.83
  -3  -5   7   -0.16    0.73
  -3  -5   7    0.30    0.69
   3   5  -6   -0.57    0.66
  -3  -5   6    0.05    0.83
  -3  -5   6    1.30    1.10
   3   5  -5    0.17    0.75
   3   5  -5    0.91    0.91
  -3  -5   5   -0.03    0.72
  -3  -5   5    1.73    1.09
   3   5  -4   -0.06    0.85
   3   5  -4    1.15    1.12
  -3  -5   4    0.67    0.86
  -3  -5   4    0.85    1.03
   3   5  -3    2.54    1.20
   3   5  -3    1.55    1.15
  -3  -5   3    2.02    1.17
  -3  -5   3    2.75    1.23
   3   5  -2    3.73    1.35
   3   5  -2    1.42    1.12
  -3  -5   2    1.99    1.03
  -3  -5   2    0.66    0.98
   3   5  -1    3.55    1.41
   3   5  -1    3.05    1.26
  -3  -5   1    4.72    1.55
  -3  -5   1    2.11    1.02
   3   5   0   22.54    3.00
   3   5   0   24.10    2.99
  -3  -5   0   21.88    2.87
  -3  -5   0   29.51    3.23
   3   5   1   14.80    2.52
   3   5   1   17.85    2.58
  -3  -5  -1   21.40    2.81
  -3  -5  -1   20.52    2.65
   3   5   2    2.06    1.21
  -3  -5  -2    5.33    1.65
   3   5   2    2.02    1.23
  -3  -5  -2    3.38    1.30
  -3  -5  -2    5.57    1.56
   3   5   3   15.90    2.56
  -3  -5  -3   13.36    2.50
   3   5   3   12.36    2.14
  -3  -5  -3   14.89    2.29
  -3  -5  -3   13.29    2.26
   3   5   4   24.37    2.93
  -3  -5  -4   29.12    3.34
  -3  -5  -4   23.51    2.99
  -3  -5  -4   25.20    2.96
   3   5   4   27.52    3.39
   3   5   5   -1.22    1.22
   3   5   5    1.78    0.95
  -3  -5  -5   -1.16    0.91
  -3  -5  -5    0.40    0.98
  -3  -5  -5    1.43    1.13
   3   5   6    0.77    0.81
   3   5   6    1.67    0.90
  -3  -5  -6   -1.85    1.31
  -3  -5  -6    0.81    0.92
  -3  -5  -6    4.16    1.38
   3   5   7    4.86    1.57
  -3  -5  -7    5.10    1.62
  -3  -5  -7    6.75    1.73
   3   5   8    1.18    0.98
  -3  -5  -8    1.34    1.09
  -3  -5  -8    0.87    0.95
   3   5   9    0.18    0.79
  -3  -5  -9    0.00    0.96
  -3  -5  -9    2.51    1.37
   3   5  10    8.87    2.21
  -3  -5 -10    8.36    2.06
  -3  -5 -10    8.44    1.97
   3   5  11    3.89    1.64
   3   5  11    2.39    1.39
  -3  -5 -11    4.19    1.70
   3   6  -3    4.21    1.54
   3   6  -3    2.94    1.36
  -3  -6   3    3.33    1.53
  -3  -6   3    4.34    1.61
   3   6  -2   25.04    3.41
   3   6  -2   26.96    3.49
  -3  -6   2   26.43    3.37
  -3  -6   2   24.26    3.29
   3   6  -1    7.83    2.15
   3   6  -1    8.51    2.01
  -3  -6   1    8.12    2.03
  -3  -6   1   11.89    2.34
   3   6   0   33.31    3.73
  -3  -6   0   33.49    3.81
  -3  -6   0   32.60    3.67
   3   6   0   31.90    3.83
   3   6   1    5.48    2.03
   3   6   1    4.38    1.67
  -3  -6  -1    9.43    2.13
  -3  -6  -1    6.94    1.70
   3   6   2    5.10    1.64
   3   6   2    3.78    1.39
  -3  -6  -2    6.65    1.78
  -3  -6  -2    5.85    1.69
   3   6   3    1.38    1.09
  -3  -6  -3    0.23    1.10
   3   6   3   -0.29    0.63
  -3  -6  -3    0.56    0.75
  -3  -6  -3    2.52    1.31
   3   6   4    0.64    0.80
  -3  -6  -4    1.34    1.16
   3   6   4    0.54    0.98
  -3  -6  -4    1.36    1.12
  -3  -6  -4    2.97    1.25
   3   6   5    0.58    1.05
   3   6   5    0.12    0.79
  -3  -6  -5   -0.76    0.87
  -3  -6  -5    0.22    0.82
   3   6   6    0.82    0.90
   3   6   6    1.80    1.05
  -3  -6  -6    1.40    1.21
  -3  -6  -6    0.81    1.05
  -3  -6  -6    1.77    1.06
   3   6   7    0.70    1.19
  -3  -6  -7    1.27    1.44
  -3  -6  -7    0.70    0.87
  -4   3   6    5.16    1.77
   4  -3  -6    4.26    1.64
  -4   3   5    1.17    1.10
   4  -3  -5    2.61    1.49
  -4   3   4    3.99    1.47
   4  -3  -4    8.61    2.10
  -4   3   3    1.93    1.11
   4  -3  -3    1.25    1.15
  -4   3   2    5.61    1.60
   4  -3  -2    4.31    1.59
  -4   3   1    0.60    0.88
   4  -3  -1    0.45    1.48
  -4   3   0   41.36    4.18
   4  -3   0   31.84    3.87
   4  -3   1    4.80    1.69
  -4   3  -1    2.14    1.24
   4  -3   1    3.68    1.56
   4  -3   2    8.47    1.98
  -4   3  -2    6.85    1.83
   4  -3   2    6.90    2.04
   4  -3   3    2.03    1.25
  -4   3  -3    1.23    1.09
   4  -3   3    1.17    1.30
   4  -3   4    6.87    1.84
  -4   3  -4    5.60    1.75
   4  -3   4    5.22    1.70
   4  -3   5    3.07    1.31
  -4   3  -5    1.77    1.36
   4  -3   5    0.48    1.13
  -4   2   9    5.24    1.77
   4  -2  -9   10.25    2.34
  -4   2   8    0.35    0.65
   4  -2  -8    2.90    1.50
  -4   2   7    1.26    1.16
   4  -2  -7    0.14    1.03
  -4   2   6    2.51    1.24
   4  -2  -6    3.36    1.23
  -4   2   5   10.56    2.23
   4  -2  -5   16.16    2.65
  -4   2   4    1.16    1.24
   4  -2  -4    1.78    1.05
  -4   2   3    0.11    0.75
   4  -2  -3    3.48    1.63
  -4   2   2   52.88    4.54
   4  -2  -2   62.83    5.04
  -4   2   1   41.66    4.03
   4  -2  -1   38.11    4.06
  -4   2   0   18.10    2.78
   4  -2   0   19.25    2.93
  -4   2  -1    2.64    1.18
   4  -2   1    1.98    1.22
   4  -2   2    7.44    1.81
  -4   2  -2    7.92    1.88
   4  -2   2    8.37    1.96
   4  -2   3    5.72    1.61
  -4   2  -3    6.88    1.74
   4  -2   3    3.08    1.33
   4  -2   4    1.79    1.16
  -4   2  -4    3.88    1.51
   4  -2   4    2.33    1.28
   4  -2   5   -0.07    0.89
  -4   2  -5    2.34    1.26
  -4   2  -5    0.73    0.87
   4  -2   5    1.83    1.32
   4  -2   6    0.69    0.97
  -4   2  -6    1.03    1.07
  -4   2  -6    1.11    0.87
   4  -2   6    0.17    1.04
   4  -2   7    0.69    0.85
  -4   2  -7    2.07    1.16
  -4   2  -7    0.62    1.03
   4  -2   7    0.54    0.95
   4  -2   8    0.48    0.89
  -4   2  -8    3.94    1.56
  -4   2  -8    0.78    1.16
   4  -2   8    2.27    1.38
  -4   1  10    0.34    0.92
   4  -1 -10    0.84    0.83
  -4   1   9    0.84    0.78
   4  -1  -9    1.55    1.21
  -4   1   8    1.26    1.05
   4  -1  -8    2.98    1.41
  -4   1   7    0.00    0.65
   4  -1  -7    1.21    1.21
  -4   1   6   37.19    3.80
   4  -1  -6   34.14    3.64
  -4   1   5    4.05    1.31
   4  -1  -5    8.93    2.01
  -4   1   4    9.80    2.02
   4  -1  -4   11.46    2.09
  -4   1   3    6.99    1.58
   4  -1  -3    7.98    1.87
  -4   1   2    1.41    1.06
   4  -1  -2    3.05    1.34
  -4   1   1   36.57    3.67
   4  -1  -1   36.90    3.72
  -4   1   0    1.38    1.02
   4  -1   0    1.65    1.26
  -4   1  -1   15.34    2.39
   4  -1   1   13.64    2.33
  -4   1  -2    5.04    1.51
  -4   1  -2    4.67    1.31
   4  -1   2    2.81    1.28
   4  -1   3    0.70    0.71
  -4   1  -3    1.54    1.06
  -4   1  -3    2.04    0.84
   4  -1   3   -0.47    1.04
   4  -1   4    0.61    0.82
  -4   1  -4    0.88    0.97
  -4   1  -4    1.37    1.02
   4  -1   4    0.40    0.89
   4  -1   5    1.28    0.99
  -4   1  -5    2.17    1.28
  -4   1  -5    2.06    1.00
   4  -1   5    2.20    1.28
   4  -1   6    2.89    1.30
  -4   1  -6    0.21    1.05
  -4   1  -6    0.98    0.78
   4  -1   6   -0.13    0.71
   4  -1   7   11.36    2.05
  -4   1  -7    9.07    1.96
  -4   1  -7    7.20    1.79
   4  -1   7   11.85    2.40
   4  -1   8    2.57    1.26
  -4   1  -8    0.90    1.15
  -4   1  -8    1.45    1.06
   4  -1   8    2.45    1.07
   4  -1   9   10.32    2.10
  -4   1  -9   11.89    2.27
   4  -1   9   13.70    2.60
  -4   0  10    9.02    2.22
   4   0 -10    7.58    1.95
  -4   0   9    5.01    1.75
   4   0  -9    4.01    1.46
  -4   0   8    3.64    1.26
   4   0  -8    6.77    1.84
  -4   0   7   39.83    3.98
   4   0  -7   38.15    3.68
  -4   0   6    4.26    1.51
   4   0  -6    4.81    1.63
  -4   0   5    1.68    1.10
  -4   0   5    0.59    0.63
   4   0  -5    2.95    1.33
  -4   0   4    6.82    1.70
  -4   0   4    8.65    1.83
   4   0  -4    9.65    1.98
  -4   0   3    0.56    0.94
  -4   0   3    3.07    0.93
   4   0  -3    2.34    1.16
  -4   0   2    6.85    1.64
  -4   0   2    6.92    1.68
   4   0  -2    8.31    1.76
  -4   0   1   39.59    3.53
   4   0  -1   34.22    3.42
  -4   0   1   31.95    3.27
  -4   0   0   22.04    2.63
   4   0   0   17.18    2.51
  -4   0  -1    8.87    1.76
   4   0   1   10.20    1.96
  -4   0  -2    1.57    1.22
   4   0   2    0.45    0.72
   4   0   3    1.51    1.02
  -4   0  -3    3.34    1.36
  -4   0  -3    1.29    0.83
   4   0   3    0.04    0.80
  -4   0  -4    0.23    0.94
   4   0   4    0.50    0.75
  -4   0  -4    0.71    0.99
  -4   0  -4    1.94    0.96
   4   0   4    0.71    1.12
   4   0   5   12.20    2.01
  -4   0  -5   12.25    2.22
  -4   0  -5   11.70    2.02
  -4   0  -5   10.87    2.05
   4   0   5    9.01    1.98
  -4   0  -6   31.50    3.42
  -4   0  -6   28.70    3.35
   4   0   6   29.33    3.42
  -4   0  -7    2.01    1.23
  -4   0  -7    1.94    1.37
   4   0   7    3.68    1.38
  -4   0  -8    2.14    1.29
  -4   0  -8    3.80    1.43
   4   0   8    6.82    1.83
  -4   0  -9    1.34    1.26
  -4   0  -9    1.12    1.23
   4   0   9    2.44    1.37
  -4   0 -10    1.98    1.15
   4   0  10    4.42    1.60
   4   1 -10    4.28    1.56
  -4  -1  10    4.35    1.79
  -4  -1  10    3.93    1.38
   4   1 -10    5.07    1.63
   4   1  -9    1.99    1.14
  -4  -1   9    1.19    0.93
  -4  -1   9   -0.45    0.65
   4   1  -9    2.04    1.26
   4   1  -8    0.35    0.85
  -4  -1   8    1.06    1.01
  -4  -1   8    2.13    1.02
   4   1  -8    1.67    1.02
   4   1  -7    1.65    1.24
  -4  -1   7    1.33    1.05
  -4  -1   7    0.90    1.19
   4   1  -7    3.54    1.25
   4   1  -6    5.39    1.62
  -4  -1   6    7.24    1.88
  -4  -1   6    3.61    1.36
   4   1  -6    5.31    1.52
  -4  -1   5   56.07    4.42
   4   1  -5   57.82    4.25
  -4  -1   5   49.98    4.29
   4   1  -5   47.48    4.38
   4   1  -4    4.40    1.72
  -4  -1   4    1.35    1.11
  -4  -1   4    0.96    1.07
   4   1  -4    1.95    1.18
  -4  -1   3   34.85    3.37
   4   1  -3   30.79    3.04
  -4  -1   3   30.38    3.24
   4   1  -3   30.70    3.35
  -4  -1   2   25.30    2.84
  -4  -1   2   20.98    2.67
   4   1  -2   20.85    2.53
   4   1  -2   20.15    2.79
   4   1  -1   10.79    2.12
  -4  -1   1   11.11    2.01
   4   1  -1   14.34    2.15
   4   1   0    8.48    1.83
  -4  -1   0    9.09    1.80
  -4  -1   0   12.15    2.02
   4   1   0   14.37    2.16
   4   1   1    3.43    1.14
  -4  -1  -1    2.42    1.24
  -4  -1  -1    3.75    1.33
   4   1   1    4.23    1.33
   4   1   2    3.90    1.25
  -4  -1  -2    2.79    1.19
   4   1   2    3.21    1.23
   4   1   3    3.74    1.20
  -4  -1  -3    6.18    1.51
   4   1   3    4.08    1.23
  -4  -1  -4   11.02    2.16
   4   1   4    6.71    1.56
  -4  -1  -5    1.92    1.05
   4   1   5    4.23    1.35
  -4  -1  -6    2.92    1.35
  -4  -1  -6    2.68    1.04
   4   1   6    4.75    1.48
  -4  -1  -7    1.82    1.14
  -4  -1  -7    1.38    1.10
   4   1   7    1.74    1.13
  -4  -1  -8   11.83    2.28
  -4  -1  -8   12.58    2.34
   4   1   8    8.66    1.89
  -4  -1  -9    1.69    1.22
  -4  -1  -9    1.92    1.09
   4   1   9    0.47    0.86
  -4  -1 -10    9.15    2.17
  -4  -1 -10    8.55    2.10
   4   1  10    8.73    2.03
  -4  -1 -11    1.19    0.99
  -4  -1 -11    2.21    1.39
   4   1  11    3.37    1.47
   4   2  -9    2.64    1.26
   4   2  -9    3.61    1.40
  -4  -2   9    4.47    1.72
  -4  -2   9    3.52    1.50
   4   2  -8    6.15    1.72
   4   2  -8    3.31    1.49
  -4  -2   8    8.07    2.06
  -4  -2   8    5.08    1.62
   4   2  -7   22.83    3.20
  -4  -2   7   30.94    3.50
  -4  -2   7   32.60    3.67
   4   2  -7   33.44    3.49
   4   2  -6   47.50    4.46
  -4  -2   6   62.92    4.68
  -4  -2   6   49.25    4.43
   4   2  -6   60.23    4.64
   4   2  -5    3.81    1.50
   4   2  -5    5.55    1.76
  -4  -2   5    2.64    1.38
  -4  -2   5    5.41    1.54
   4   2  -4    1.97    0.92
   4   2  -4    1.15    1.25
  -4  -2   4    2.65    1.41
  -4  -2   4    2.52    1.11
   4   2  -3    6.58    1.69
   4   2  -3    7.85    1.82
  -4  -2   3    6.61    1.74
   4   2  -2    9.10    1.75
   4   2  -2    9.99    2.05
  -4  -2   2    8.66    1.83
  -4  -2   2   10.21    1.99
   4   2  -1    4.76    1.46
   4   2  -1    9.59    1.99
  -4  -2   1    8.47    1.81
  -4  -2   1    7.31    1.64
   4   2   0    1.99    1.08
   4   2   0    2.93    1.16
  -4  -2   0    4.78    1.43
  -4  -2   0    2.23    1.33
   4   2   1    1.24    0.81
   4   2   1    0.70    0.65
  -4  -2  -1    1.44    1.10
  -4  -2  -1    0.80    0.94
   4   2   2    4.93    1.42
   4   2   2    4.87    1.37
  -4  -2  -2    6.76    1.56
  -4  -2  -2    4.75    1.39
   4   2   3    2.87    1.23
  -4  -2  -3    4.21    1.40
   4   2   3    3.91    1.30
  -4  -2  -3    3.31    1.30
  -4  -2  -3    2.30    1.01
   4   2   4   10.89    2.09
   4   2   4    9.30    1.76
  -4  -2  -4    9.23    2.05
  -4  -2  -4    8.43    1.69
  -4  -2  -4    6.05    1.48
   4   2   5    3.43    1.38
  -4  -2  -5    4.12    1.63
  -4  -2  -6   30.68    3.60
   4   2   6   30.43    3.29
  -4  -2  -7   22.89    3.21
   4   2   7   26.04    3.14
   4   2   8    5.87    1.67
  -4  -2  -8    4.76    1.65
   4   2   9    2.63    1.35
  -4  -2  -9    7.00    1.93
   4   2  10    3.03    1.46
  -4  -2 -10    3.26    1.31
  -4  -2 -10    5.87    1.93
   4   3  -7    2.23    1.33
   4   3  -7    0.14    0.87
  -4  -3   7    1.91    1.10
   4   3  -6   10.77    2.21
   4   3  -6   11.83    2.37
  -4  -3   6   14.52    2.57
   4   3  -5    0.80    0.92
   4   3  -5    1.86    1.25
  -4  -3   5    1.69    1.24
  -4  -3   5    0.86    0.76
   4   3  -4    3.15    1.38
   4   3  -4    3.11    1.29
  -4  -3   4    6.20    1.63
  -4  -3   4    4.42    1.56
   4   3  -3    3.75    1.31
   4   3  -3    4.20    1.40
  -4  -3   3    3.48    1.50
  -4  -3   3    3.90    1.42
   4   3  -2    1.76    1.30
   4   3  -2    2.93    1.34
  -4  -3   2    1.50    1.01
  -4  -3   2   -0.66    0.86
   4   3  -1    1.69    0.98
   4   3  -1   -0.14    0.57
  -4  -3   1    0.69    0.97
  -4  -3   1    0.67    0.79
   4   3   0    2.91    1.16
   4   3   0    2.42    1.15
  -4  -3   0    3.55    1.26
  -4  -3   0    3.82    1.36
   4   3   1    2.88    1.29
   4   3   1    2.21    1.20
  -4  -3  -1    4.24    1.36
  -4  -3  -1    4.38    1.50
   4   3   2    6.26    1.64
   4   3   2    7.99    1.79
  -4  -3  -2    8.57    1.90
  -4  -3  -2    7.35    1.78
   4   3   3    3.87    1.51
  -4  -3  -3    4.59    1.61
   4   3   3    4.89    1.47
  -4  -3  -3    2.33    1.07
  -4  -3  -3    2.44    1.16
   4   3   4   20.38    2.63
   4   3   4   23.32    3.09
  -4  -3  -4   28.62    3.55
  -4  -3  -4   25.85    3.04
  -4  -3  -4   22.14    2.74
  -4  -3  -5   38.31    4.10
  -4  -3  -5   35.44    3.53
   4   3   5   44.29    4.27
   4   3   6    0.52    0.84
  -4  -3  -6    1.46    1.26
   4   3   7   21.11    3.02
  -4  -3  -7   16.82    2.80
   4   3   8    2.45    1.32
  -4  -3  -8    3.18    1.44
   4   3   9    2.42    1.30
  -4  -3  -9    2.11    0.90
   4   3  10    3.35    1.49
   4   4  -5    6.64    1.88
   4   4  -5    6.24    1.89
  -4  -4   5    9.25    2.25
  -4  -4   5    5.67    1.66
   4   4  -4    2.02    1.22
   4   4  -4    0.88    0.94
  -4  -4   4    1.67    1.24
  -4  -4   4   -0.09    0.78
   4   4  -3    0.33    0.82
   4   4  -3    1.37    1.01
  -4  -4   3   -0.29    0.83
  -4  -4   3    1.23    1.06
   4   4  -2    1.94    1.26
   4   4  -2    0.25    0.81
  -4  -4   2    0.24    0.89
  -4  -4   2    1.44    1.04
   4   4  -1    2.35    1.25
   4   4  -1    1.88    1.05
  -4  -4   1    1.81    1.12
  -4  -4   1    1.55    1.15
   4   4   0    4.82    1.69
   4   4   0    2.96    1.18
  -4  -4   0    0.81    0.84
  -4  -4   0    4.24    1.42
   4   4   1   25.28    3.24
   4   4   1   23.34    3.20
  -4  -4  -1   22.63    3.07
  -4  -4  -1   26.61    3.21
   4   4   2    0.05    1.04
   4   4   2    2.67    1.24
  -4  -4  -2    2.97    1.44
  -4  -4  -2    1.90    1.19
   4   4   3    9.89    2.28
  -4  -4  -3    7.16    1.96
   4   4   3    6.41    1.79
  -4  -4  -3    7.14    1.87
  -4  -4  -3    5.87    1.78
   4   4   4   -0.30    0.80
  -4  -4  -4    0.20    0.91
   4   4   4    1.16    1.08
  -4  -4  -4    1.84    1.31
  -4  -4  -4    1.95    1.29
   4   4   5    5.42    1.70
  -4  -4  -5    3.89    1.48
  -4  -4  -5    3.62    1.39
   4   4   6    1.97    1.27
  -4  -4  -6    3.63    1.43
  -4  -4  -6    1.04    0.99
   4   4   7    0.36    0.86
  -4  -4  -7    1.47    1.21
   4   4   8    3.43    1.48
  -4  -4  -8    4.66    1.82
   4   5   2    2.15    1.26
  -4  -5  -2    2.69    1.23
   0   0   0    0.00    0.00
;
_shelx_hkl_checksum     31333
_shelx_res_file
;
TITL dc1_a.res in P-1
 (1).res created by SHELXL-2016/4 at 14:36:58 on 31-Jan-2018
REM Old TITL
REM SHELXT solution in P-1
REM R1 0.323, Rweak 0.083, Alpha 0.048, Orientation as input
REM Formula found by SHELXT: C8 O2
CELL 0.71073 3.9455 6.0809 14.6836 82.653 88.638 84.601
ZERR 1 0.0003 0.0005 0.0011 0.006 0.006 0.007
LATT 1
SFAC C H Cl O
UNIT 16 10 2 2
L.S. 4 0 0
PLAN  4
BOND $H
LIST 6
MORE -1
CONF
fmap 2 53
acta 52
REM <olex2.extras>
REM <HklSrc "%.\\(1).hkl">
REM </olex2.extras>
WGHT    0.033500    0.118000
FVAR       1.17016
C1    1    0.380035    0.494884    0.308315    11.00000    0.03888    0.04294 =
         0.04192   -0.00384   -0.00049   -0.00807
C2    1    0.514577    0.273231    0.318646    11.00000    0.05654    0.04212 =
         0.04496   -0.00035    0.00166   -0.00665
AFIX  43
H2    2    0.493021    0.185559    0.374837    11.00000   -1.20000
AFIX   0
C3    1    0.678823    0.182608    0.246749    11.00000    0.05583    0.04473 =
         0.05871   -0.01150   -0.00092   -0.00127
AFIX  43
H3    2    0.771626    0.035173    0.254438    11.00000   -1.20000
AFIX   0
C4    1    0.704755    0.311129    0.163689    11.00000    0.04627    0.05951 =
         0.04715   -0.01641    0.00211   -0.00759
C5    1    0.574916    0.531390    0.150961    11.00000    0.06163    0.06224 =
         0.04131    0.00168    0.00493   -0.00542
AFIX  43
H5    2    0.595485    0.617285    0.094315    11.00000   -1.20000
AFIX   0
C6    1    0.414885    0.621384    0.223413    11.00000    0.05395    0.04366 =
         0.04813    0.00168    0.00308   -0.00085
AFIX  43
H6    2    0.327970    0.770037    0.215556    11.00000   -1.20000
AFIX   0
C7    1    0.204736    0.600388    0.384152    11.00000    0.04796    0.04400 =
         0.04501   -0.00174    0.00217   -0.00665
C8    1    0.081954    0.458170    0.466048    11.00000    0.04767    0.04305 =
         0.04395   -0.00232    0.00146   -0.00459
AFIX  43
H8    2    0.123290    0.304322    0.469025    11.00000   -1.20000
AFIX   0
CL1   3    0.903534    0.192443    0.072523    11.00000    0.07989    0.09262 =
         0.06212   -0.03258    0.01479   -0.00215
O1    4    0.155787    0.802146    0.380031    11.00000    0.10342    0.04102 =
         0.06168   -0.00147    0.02447   -0.00062
HKLF 4
REM  dc1_a.res in P-1
REM R1 =  0.0475 for    1256 Fo > 4sig(Fo)  and  0.0549 for all    1416 data
REM     91 parameters refined using      0 restraints
END
WGHT      0.0335      0.1180
REM Highest difference peak  0.178,  deepest hole -0.195,  1-sigma level  0.033
Q1    1   0.1813  0.5044  0.4205  11.00000  0.05    0.18
Q2    1   0.3425  0.3795  0.3040  11.00000  0.05    0.18
Q3    1   0.7300  0.1167  0.0632  11.00000  0.05    0.17
Q4    1   0.2789  0.5423  0.3402  11.00000  0.05    0.16
;
_shelx_res_checksum     45840
data_2
_database_code_depnum_ccdc_archive 'CCDC 1822698'
_audit_creation_method
;
Olex2 1.2
(compiled 2016.09.09 svn.r3337 for OlexSys, GUI svn.r5227)
;
_chemical_name_systematic
;
(2<i>E</i>)-1,4-Bis(4-bromophenyl)but-2-ene-1,4-dione
;
_chemical_name_common     ?
_chemical_formula_moiety     'C16 H10 Br2 O2'
_chemical_formula_sum     'C16 H10 Br2 O2'
_chemical_formula_iupac     'C16 H10 Br2 O2'
_chemical_formula_weight     394.06
_chemical_melting_point     ?
_shelx_space_group_comment
;
The symmetry employed for this shelxl refinement is uniquely defined
by the following loop, which should always be used as a source of
symmetry information in preference to the above space-group names.
They are only intended as comments.
;
_space_group_crystal_system     monoclinic
_space_group_name_H-M_alt     'P 1 21/c 1'
_space_group_name_Hall     '-P 2ybc'
loop_
    _space_group_symop_operation_xyz
    'x, y, z'
    '-x, y+1/2, -z+1/2'
    '-x, -y, -z'
    'x, -y-1/2, z-1/2'
_cell_length_a     14.4391(7)
_cell_length_b     3.9937(2)
_cell_length_c     12.7244(7)
_cell_angle_alpha     90
_cell_angle_beta     97.827(5)
_cell_angle_gamma     90
_cell_volume     726.92(7)
_cell_formula_units_Z     2
_cell_measurement_reflns_used     2527
_cell_measurement_theta_min     2.8490
_cell_measurement_theta_max     26.2050
_cell_measurement_temperature     298.00(10)
_exptl_crystal_description     irregular
_exptl_crystal_colour     yellow
_exptl_crystal_size_max     0.35
_exptl_crystal_size_mid     0.14
_exptl_crystal_size_min     0.12
_exptl_crystal_density_diffrn     1.800
_exptl_crystal_density_meas     ?
_exptl_crystal_density_method     ?
_exptl_crystal_F_000     384
_exptl_absorpt_coefficient_mu     5.573
_exptl_absorpt_correction_type     multi-scan
_exptl_absorpt_process_details
;
(CrysAlisPro; Bourhis <i>et al.</i>,  2015)
;
_shelx_estimated_absorpt_T_min     ?
_shelx_estimated_absorpt_T_max     ?
_exptl_absorpt_correction_T_min     0.37033
_exptl_absorpt_correction_T_max     1.00000
_diffrn_ambient_temperature     298.00(10)
_diffrn_radiation_type     MoK\a
_diffrn_radiation_wavelength     0.71073
_diffrn_measurement_device_type     'Agilent SuperNova, Dualflex, EosS2'
_diffrn_measurement_device     'four-circle diffractometer'
_diffrn_measurement_method     '\w scans'
_diffrn_detector_area_resol_mean     8.0945
_diffrn_reflns_number     6231
_diffrn_reflns_av_R_equivalents     0.0313
_diffrn_reflns_theta_min     2.848
_diffrn_reflns_theta_max     26.369
_diffrn_reflns_theta_full     26.000
_diffrn_measured_fraction_theta_max     0.999
_diffrn_measured_fraction_theta_full     0.999
_diffrn_reflns_limit_h_min     -18
_diffrn_reflns_limit_h_max     18
_diffrn_reflns_limit_k_min     -4
_diffrn_reflns_limit_k_max     4
_diffrn_reflns_limit_l_min     -15
_diffrn_reflns_limit_l_max     15
_refine_special_details     ?
_reflns_number_total     1470
_reflns_number_gt     1228
_reflns_threshold_expression     'I > 2\s(I)'
_refine_ls_structure_factor_coef     Fsqd
_refine_ls_matrix_type     full
_refine_ls_R_factor_all     0.0395
_refine_ls_R_factor_gt     0.0292
_refine_ls_wR_factor_gt     0.0602
_refine_ls_wR_factor_ref     0.0650
_refine_ls_goodness_of_fit_ref     1.078
_refine_ls_restrained_S_all     1.078
_refine_ls_number_reflns     1470
_refine_ls_number_parameters     92
_refine_ls_number_restraints     0
_refine_ls_hydrogen_treatment     constr
_refine_ls_weighting_scheme     calc
_refine_ls_weighting_details
              'w=1/[\s^2^(Fo^2^)+(0.0234P)^2^+0.4382P] where P=(Fo^2^+2Fc^2^)/3'
_atom_sites_solution_hydrogens     geom
_atom_sites_solution_primary     ?
_atom_sites_solution_secondary     ?
_refine_ls_shift/su_max     0.000
_refine_ls_shift/su_mean     0.000
_refine_diff_density_max     0.355
_refine_diff_density_min     -0.430
_refine_ls_extinction_method
;
SHELXL-2016/4 (Sheldrick, 2015b)
;
_refine_ls_extinction_coef     0.0047(8)
_refine_ls_extinction_expression
                                  'Fc^*^=kFc[1+0.001xFc^2^\l^3^/sin(2\q)]^-1/4^'
loop_
    _atom_type_symbol
    _atom_type_description
    _atom_type_scat_dispersion_real
    _atom_type_scat_dispersion_imag
    _atom_type_scat_source
    'C' 'C' 0.0033 0.0016
                         'International Tables Vol C Tables 4.2.6.8 and 6.1.1.4'
    'H' 'H' 0.0000 0.0000
                         'International Tables Vol C Tables 4.2.6.8 and 6.1.1.4'
    'Br' 'Br' -0.2901 2.4595
                         'International Tables Vol C Tables 4.2.6.8 and 6.1.1.4'
    'O' 'O' 0.0106 0.0060
                         'International Tables Vol C Tables 4.2.6.8 and 6.1.1.4'
_computing_data_collection
;
CrysAlisPro (Rigaku OD, 2015)
;
_computing_cell_refinement
;
CrysAlisPro (Rigaku OD, 2015)
;
_computing_data_reduction
;
CrysAlisPro (Rigaku OD, 2015)
;
_computing_structure_solution
;
SHELXT (Sheldrick, 2015a)
;
_computing_structure_refinement
;
SHELXL (Sheldrick, 2015b)
;
_computing_molecular_graphics
;
<i>OLEX2</i> (Dolomanov et al., 2009)
;
_computing_publication_material
;
<i>OLEX2</i> (Dolomanov et al., 2009)
;
loop_
    _atom_site_type_symbol
    _atom_site_label
    _atom_site_fract_x
    _atom_site_fract_y
    _atom_site_fract_z
    _atom_site_U_iso_or_equiv
    _atom_site_adp_type
    _atom_site_calc_flag
    _atom_site_occupancy
    _atom_site_disorder_assembly
    _atom_site_disorder_group
    Br Br1 0.06905(2) 0.86344(8) 0.66837(3) 0.05337(16) Uani d 1 . .
    C C1 0.31059(19) 0.3876(7) 0.5110(2) 0.0355(6) Uani d 1 . .
    C C2 0.3212(2) 0.4543(8) 0.6188(2) 0.0444(7) Uani d 1 . .
    H H2 0.377230 0.400535 0.660470 0.053 Uiso calc 1 . .
    C C3 0.2503(2) 0.5990(8) 0.6653(2) 0.0471(8) Uani d 1 . .
    H H3 0.258517 0.646056 0.737543 0.057 Uiso calc 1 . .
    C C4 0.1673(2) 0.6726(6) 0.6034(2) 0.0391(7) Uani d 1 . .
    C C5 0.1538(2) 0.6073(7) 0.4962(2) 0.0463(7) Uani d 1 . .
    H H5 0.097052 0.657253 0.455312 0.056 Uiso calc 1 . .
    C C6 0.2258(2) 0.4666(8) 0.4507(2) 0.0422(7) Uani d 1 . .
    H H6 0.217497 0.423632 0.378154 0.051 Uiso calc 1 . .
    C C7 0.3859(2) 0.2399(8) 0.4570(2) 0.0418(7) Uani d 1 . .
    C C8 0.4672(2) 0.0760(7) 0.5218(2) 0.0410(7) Uani d 1 . .
    H H8 0.471561 0.081856 0.595399 0.049 Uiso calc 1 . .
    O O1 0.38162(17) 0.2478(7) 0.36132(17) 0.0665(7) Uani d 1 . .
loop_
    _atom_site_aniso_label
    _atom_site_aniso_U_11
    _atom_site_aniso_U_22
    _atom_site_aniso_U_33
    _atom_site_aniso_U_12
    _atom_site_aniso_U_13
    _atom_site_aniso_U_23
    Br1 0.0433(2) 0.0504(2) 0.0706(3) 0.00725(15) 0.02309(16) 0.00106(17)
    C1 0.0354(15) 0.0380(14) 0.0334(15) -0.0010(12) 0.0057(12) 0.0011(12)
    C2 0.0380(17) 0.0601(19) 0.0340(16) 0.0088(14) 0.0012(13) -0.0001(14)
    C3 0.0465(18) 0.0598(19) 0.0359(16) 0.0119(15) 0.0082(13) -0.0026(15)
    C4 0.0371(16) 0.0344(15) 0.0487(18) 0.0009(12) 0.0158(13) 0.0028(13)
    C5 0.0371(16) 0.0514(18) 0.0487(18) 0.0054(14) 0.0002(13) 0.0034(15)
    C6 0.0439(17) 0.0491(17) 0.0328(15) 0.0031(14) 0.0030(13) -0.0006(13)
    C7 0.0395(16) 0.0480(16) 0.0382(17) -0.0016(13) 0.0060(13) -0.0057(13)
    C8 0.0364(16) 0.0514(18) 0.0357(15) -0.0005(13) 0.0060(12) -0.0064(14)
    O1 0.0591(15) 0.109(2) 0.0322(12) 0.0232(14) 0.0078(11) -0.0071(12)
_geom_special_details
;
 All esds (except the esd in the dihedral angle between two l.s. planes)
 are estimated using the full covariance matrix.  The cell esds are taken
 into account individually in the estimation of esds in distances, angles
 and torsion angles; correlations between esds in cell parameters are only
 used when they are defined by crystal symmetry.  An approximate (isotropic)
 treatment of cell esds is used for estimating esds involving l.s. planes.
;
loop_
    _geom_bond_atom_site_label_1
    _geom_bond_atom_site_label_2
    _geom_bond_site_symmetry_2
    _geom_bond_distance
    _geom_bond_publ_flag
    Br1 C4 . 1.896(3) ?
    C1 C2 . 1.385(4) ?
    C1 C6 . 1.390(4) ?
    C1 C7 . 1.485(4) ?
    C2 H2 . 0.9300 ?
    C2 C3 . 1.378(4) ?
    C3 H3 . 0.9300 ?
    C3 C4 . 1.374(4) ?
    C4 C5 . 1.376(4) ?
    C5 H5 . 0.9300 ?
    C5 C6 . 1.377(4) ?
    C6 H6 . 0.9300 ?
    C7 C8 . 1.492(4) ?
    C7 O1 . 1.211(3) ?
    C8 C8 3_656 1.310(5) ?
    C8 H8 . 0.9300 ?
loop_
    _geom_angle_atom_site_label_1
    _geom_angle_atom_site_label_2
    _geom_angle_atom_site_label_3
    _geom_angle_site_symmetry_1
    _geom_angle_site_symmetry_3
    _geom_angle
    _geom_angle_publ_flag
    C2 C1 C6 . . 118.3(3) ?
    C2 C1 C7 . . 123.1(3) ?
    C6 C1 C7 . . 118.7(3) ?
    C1 C2 H2 . . 119.4 ?
    C3 C2 C1 . . 121.2(3) ?
    C3 C2 H2 . . 119.4 ?
    C2 C3 H3 . . 120.5 ?
    C4 C3 C2 . . 119.0(3) ?
    C4 C3 H3 . . 120.5 ?
    C3 C4 Br1 . . 118.8(2) ?
    C3 C4 C5 . . 121.5(3) ?
    C5 C4 Br1 . . 119.7(2) ?
    C4 C5 H5 . . 120.6 ?
    C4 C5 C6 . . 118.8(3) ?
    C6 C5 H5 . . 120.6 ?
    C1 C6 H6 . . 119.4 ?
    C5 C6 C1 . . 121.3(3) ?
    C5 C6 H6 . . 119.4 ?
    C1 C7 C8 . . 119.3(2) ?
    O1 C7 C1 . . 121.0(3) ?
    O1 C7 C8 . . 119.7(3) ?
    C7 C8 H8 . . 119.0 ?
    C8 C8 C7 3_656 . 121.9(4) ?
    C8 C8 H8 3_656 . 119.0 ?
loop_
    _geom_torsion_atom_site_label_1
    _geom_torsion_atom_site_label_2
    _geom_torsion_atom_site_label_3
    _geom_torsion_atom_site_label_4
    _geom_torsion_site_symmetry_1
    _geom_torsion_site_symmetry_2
    _geom_torsion_site_symmetry_3
    _geom_torsion_site_symmetry_4
    _geom_torsion
    _geom_torsion_publ_flag
    Br1 C4 C5 C6 . . . . -179.6(2) ?
    C1 C2 C3 C4 . . . . 1.0(5) ?
    C1 C7 C8 C8 . . . 3_656 175.8(3) ?
    C2 C1 C6 C5 . . . . -0.1(4) ?
    C2 C1 C7 C8 . . . . 16.0(4) ?
    C2 C1 C7 O1 . . . . -164.7(3) ?
    C2 C3 C4 Br1 . . . . 178.8(2) ?
    C2 C3 C4 C5 . . . . -0.5(5) ?
    C3 C4 C5 C6 . . . . -0.4(5) ?
    C4 C5 C6 C1 . . . . 0.6(5) ?
    C6 C1 C2 C3 . . . . -0.8(5) ?
    C6 C1 C7 C8 . . . . -164.8(3) ?
    C6 C1 C7 O1 . . . . 14.5(4) ?
    C7 C1 C2 C3 . . . . 178.4(3) ?
    C7 C1 C6 C5 . . . . -179.3(3) ?
    O1 C7 C8 C8 . . . 3_656 -3.5(6) ?
_shelx_hkl_file
;
  -2   0   0  204.75    8.66
  -3   0   0  574.41   18.14
  -4   0   0  839.86   25.76
   4   0   0  837.52   20.00
   5   0   0  942.95   23.58
  -5   0   0  981.72   30.68
  -6   0   0 2281.25   53.82
   6   0   0 2249.75   42.62
   7   0   0 4058.73   65.81
  -7   0   0 3980.80   79.75
   8   0   0 1896.98   43.09
  -8   0   0 1934.12   54.97
   9   0   0 1927.42   45.27
  -9   0   0 1904.60   57.14
 -10   0   0  370.85   25.40
  10   0   0  320.66   18.30
 -11   0   0    7.52    4.85
  11   0   0   14.63    5.37
  12   0   0  246.36   17.80
 -12   0   0  248.63   22.80
  13   0   0 1711.61   50.18
 -13   0   0 1621.39   61.20
 -14   0   0  166.78   20.52
  14   0   0  174.95   16.29
  15   0   0  304.56   22.44
 -15   0   0  317.79   28.81
 -16   0   0  188.30   23.55
  16   0   0  191.62   18.43
 -17   0   0   24.47   10.48
  17   0   0   27.99    8.52
   0  -1   0   -0.55    1.00
   0   1   0   -0.24    0.82
   0  -1   0   -0.11    0.78
   0   1   0   -1.33    1.06
   0  -1   0   -0.10    0.67
  -1   1   0  275.94    8.85
   1   1   0  258.59    9.59
   1  -1   0  251.81    8.11
   1   1   0  256.69   10.43
   1  -1   0  270.44    8.49
  -1  -1   0  248.49    9.21
  -1  -1   0  263.09    9.62
  -1   1   0  270.31   10.39
   1  -1   0  269.92   11.21
  -1   1   0  265.79    6.63
   2   1   0 9632.44  119.50
   2  -1   0 9715.96  105.13
   2  -1   0 9912.64  106.87
   2   1   0 9761.93  109.36
  -2  -1   0 9567.84  112.83
  -2  -1   0 9999.00  102.78
  -2  -1   0 9896.29  107.63
  -2   1   0 9480.07  114.61
  -3  -1   0 1047.22   22.78
  -3  -1   0 1085.73   26.66
   3   1   0 1097.17   21.41
   3   1   0 1093.09   30.01
  -3   1   0 1068.99   27.81
   3  -1   0 1069.03   20.79
  -4  -1   0 2037.14   42.76
   4  -1   0 1894.21   32.59
   4   1   0 1907.63   30.93
   4   1   0 1895.74   45.48
  -4   1   0 1962.57   43.69
  -4  -1   0 1998.40   37.82
  -5   1   0 1976.90   47.94
  -5  -1   0 2017.70   42.67
   5   1   0 1937.48   31.58
   5  -1   0 2002.67   36.51
   6   1   0  122.62    6.77
  -6  -1   0  134.86   12.39
  -6   1   0  115.16   11.73
  -6  -1   0  130.91   10.83
   6  -1   0  123.91    8.83
   7  -1   0  183.63   11.70
   7   1   0  179.97    8.75
  -7  -1   0  212.87   16.93
  -7   1   0  200.80   16.26
  -7  -1   0  192.60   14.19
   8  -1   0   16.06    4.31
  -8  -1   0   15.03    4.73
  -8   1   0   16.85    5.97
   8   1   0   19.34    3.31
   9   1   0  365.50   14.23
  -9  -1   0  374.48   23.07
   9  -1   0  405.24   20.04
  -9   1   0  357.68   24.46
 -10   1   0  669.14   35.23
 -10  -1   0  628.31   31.49
  10  -1   0  627.36   27.24
  10   1   0  625.18   20.36
  11   1   0 1790.75   48.52
 -11  -1   0 1669.95   54.74
 -11   1   0 1695.10   59.53
  11  -1   0 1755.91   49.40
  12  -1   0  171.49   15.74
  12   1   0  179.57   15.19
 -12   1   0  169.55   19.60
 -12  -1   0  168.99   17.70
 -13   1   0  110.36   16.21
  13   1   0   95.99   11.90
 -13  -1   0   93.70   14.20
  13  -1   0  131.77   14.68
  14   1   0   39.46    8.34
  14  -1   0   45.92   10.11
 -14  -1   0   45.19   11.44
 -14   1   0   27.09    9.02
  15  -1   0   47.06    9.80
  15   1   0   32.04    8.34
 -15   1   0   35.72   11.02
 -15  -1   0   51.60   11.33
  16   1   0   13.83    6.52
 -16   1   0   13.61    8.75
 -16  -1   0    2.43    5.90
  16  -1   0   23.38    8.00
 -17   1   0   43.10   12.55
  17  -1   0   55.62   11.52
 -17  -1   0   31.08    9.41
   0  -2   0   51.81    5.30
   0   2   0   55.16    5.62
   0  -2   0   54.14    5.72
   0   2   0   51.16    6.46
   0  -2   0   55.32    6.52
   1  -2   0   21.12    3.31
  -1   2   0   21.79    2.37
  -1  -2   0   17.69    3.54
   1  -2   0   23.76    3.81
  -1   2   0   20.51    2.86
   1  -2   0   16.47    4.22
   1   2   0   20.50    4.23
  -1   2   0   23.05    4.48
  -1  -2   0   21.90    3.95
   1   2   0   15.51    3.49
  -1  -2   0   27.05    4.38
   2  -2   0  207.09   10.64
  -2   2   0  211.05   13.05
  -2   2   0  207.52    8.16
   2   2   0  190.93   13.33
   2   2   0  204.52   11.74
   2  -2   0  220.01   13.85
  -2   2   0  209.50    9.89
  -2  -2   0  207.22   12.28
   2  -2   0  215.51   10.28
  -2  -2   0  215.95   11.76
  -2  -2   0  208.93   11.96
   3   2   0   81.69    9.34
  -3  -2   0   78.75    6.87
   3   2   0   88.27    7.76
  -3   2   0   85.35    7.38
   3  -2   0   79.43    8.51
   3  -2   0  100.35    6.97
  -3  -2   0   74.50    7.99
  -3   2   0   85.30    8.55
   3  -2   0   83.73    6.91
  -3   2   0   86.41    4.55
  -4   2   0  372.61   17.92
  -4  -2   0  389.91   10.67
   4   2   0  376.19   21.25
  -4  -2   0  381.61   18.90
   4  -2   0  364.36   14.68
  -4   2   0  362.71    9.35
  -4   2   0  387.62   18.27
   4   2   0  384.94   15.87
  -5  -2   0  121.44    7.28
   5   2   0  118.54    8.65
  -5  -2   0  112.17   11.39
   5   2   0  117.81   12.88
   5  -2   0  114.44    8.54
   5  -2   0  108.08   10.43
  -5   2   0  109.88   10.71
   6   2   0   44.55    5.58
  -6  -2   0   34.09    4.37
   6  -2   0   37.94    5.24
  -6   2   0   38.93    7.45
  -6  -2   0   48.62    8.19
  -7   2   0   21.41    5.72
   7   2   0   33.19    5.06
  -7  -2   0   22.92    5.83
   7  -2   0   26.44    5.07
  -7  -2   0   23.41    4.09
   8  -2   0    2.13    2.63
  -8  -2   0   -0.44    3.21
  -8   2   0   -0.62    3.03
   8   2   0    3.18    2.43
  -8  -2   0    3.42    3.02
   9  -2   0  379.90   20.46
  -9   2   0  364.80   24.92
  -9  -2   0  353.31   19.90
  -9  -2   0  429.38   28.03
   9   2   0  391.12   16.02
 -10  -2   0    1.23    2.93
  10   2   0    4.35    2.69
  10  -2   0    0.74    2.76
 -10   2   0    1.49    3.97
 -10  -2   0   -3.04    5.88
  11  -2   0    9.73    4.62
  11   2   0   14.41    4.26
 -11  -2   0   12.58    4.33
 -11   2   0    8.62    5.62
  12   2   0   12.35    4.15
  12  -2   0    9.98    4.95
 -13   2   0    1.97    4.93
  13   2   0    0.72    3.02
  13  -2   0   -2.85    4.41
 -14   2   0    6.21    6.31
  14   2   0   -0.65    5.06
  14  -2   0   -3.34    5.72
  15   2   0   10.46    5.87
  15  -2   0   -4.51    6.44
 -15   2   0   19.42   10.27
  16   2   0   24.61    8.21
  16  -2   0   25.71    8.53
 -16   2   0   28.61   12.20
   0  -3   0   -2.45    2.33
   0  -3   0   -6.28    4.33
   0  -3   0   -4.68    3.00
   1  -3   0   67.66    9.06
   1  -3   0   96.50    8.99
  -1  -3   0   80.38    8.86
  -1  -3   0   74.12    9.01
  -1  -3   0   84.30    9.02
  -1   3   0   76.59    9.76
   1  -3   0   95.62    9.05
   1   3   0   90.53    9.91
   2   3   0  258.90   17.88
   2  -3   0  251.77   14.54
   2  -3   0  255.18   14.16
  -2  -3   0  271.23   16.64
   2  -3   0  217.89   16.34
  -2   3   0  267.98   18.15
   2   3   0  239.88   15.80
  -2  -3   0  272.69   16.32
  -2  -3   0  260.89   16.57
  -3  -3   0  480.39   23.73
   3   3   0  471.89   25.95
   3  -3   0  438.56   24.01
   3  -3   0  459.84   19.96
  -3   3   0  479.66   24.39
   3   3   0  489.20   22.25
   3  -3   0  507.03   19.85
  -3  -3   0  507.48   22.11
  -3  -3   0  514.42   23.32
  -4  -3   0  161.74   12.10
  -4   3   0  154.04   14.11
  -4  -3   0  171.42   14.60
  -4  -3   0  155.18   13.26
   4  -3   0  138.82   13.80
   4   3   0  155.58   12.46
   4  -3   0  143.93   10.90
  -5  -3   0   73.89    9.57
  -5   3   0   58.29    9.44
  -5  -3   0   73.83   10.56
   5  -3   0   62.68    9.66
   5   3   0   68.35    7.98
   5  -3   0   84.19    8.71
   6  -3   0  179.67   12.90
  -6   3   0  177.82   15.67
   6   3   0  191.43   13.25
  -6  -3   0  181.43   17.15
   6  -3   0  170.32   16.27
  -6  -3   0  201.61   16.12
  -7  -3   0  155.93   16.87
  -7   3   0  134.17   13.81
   7  -3   0  144.94   15.44
   7   3   0  146.18   11.67
  -8   3   0    3.85    4.23
   8  -3   0    1.84    4.12
   8   3   0    5.71    3.71
  -8  -3   0    0.43    4.08
   9   3   0   37.77    6.71
  -9   3   0   20.18    8.00
  -9  -3   0   26.29    8.61
   9  -3   0   21.85    7.90
 -10  -3   0  222.10   23.38
  10   3   0  244.66   14.80
  10  -3   0  233.15   22.65
 -10   3   0  238.10   22.58
 -11   3   0  137.44   17.95
  11   3   0  155.55   11.94
 -11  -3   0  152.53   21.10
  11  -3   0  141.77   18.75
  12  -3   0   18.83    8.07
  12   3   0   22.02    5.22
 -12   3   0   32.18   10.00
  13   3   0   25.25    5.77
  13  -3   0   13.70    8.36
 -13   3   0    3.65    5.92
 -14   3   0    5.29    5.75
  14  -3   0    0.16    7.40
  14   3   0   11.58    4.75
   0   4   0  418.45   25.74
   0  -4   0  427.20   25.59
  -1  -4   0  348.11   22.71
   1  -4   0  303.94   21.93
  -1   4   0  364.10   24.43
   1   4   0  355.84   23.16
  -2  -4   0   95.73   11.93
  -2   4   0  113.32   13.90
  -2  -4   0  104.28   11.95
   2  -4   0   85.24   11.82
   2   4   0   92.16   11.58
  -3  -4   0    7.80    4.14
  -3  -4   0    7.65    4.86
  -3   4   0   22.71    7.76
   3   4   0    7.34    4.70
  -4  -4   0    3.10    4.22
  -4   4   0    5.66    5.73
   4   4   0    7.22    4.77
   4  -4   0   -8.77    5.62
  -4  -4   0   -3.40    3.72
  -5   4   0  182.15   18.07
  -5  -4   0  164.00   16.64
   5   4   0  168.43   14.41
   5  -4   0  156.04   16.75
   6  -4   0  115.16   15.32
  -6   4   0  110.71   14.56
  -6  -4   0   99.07   12.93
   6   4   0   96.27   11.29
   7  -4   0   96.46   14.57
  -7   4   0  118.73   15.65
   7   4   0  125.21   12.68
  -7  -4   0  118.01   14.70
   8  -4   0  180.64   20.61
  -8  -4   0  193.88   19.54
   8   4   0  217.83   16.19
  -8   4   0  185.21   19.36
   9   4   0   92.67   11.14
   9  -4   0   68.83   14.23
  -9  -4   0   94.96   14.45
  -9   4   0   76.64   12.82
 -10   4   0   28.57    8.84
  10  -4   0   30.93   11.46
  10   4   0   44.01    8.05
 -10  -4   0   30.30    9.88
  17   0  -1    2.98    5.74
 -17   0   1   -1.71    6.27
 -16   0   1   -2.05    4.90
  16   0  -1   -1.70    3.63
 -15   0   1    6.68    7.78
  15   0  -1   -1.79    4.34
  14   0  -1    3.90    4.98
 -14   0   1    5.34    7.07
  13   0  -1   -0.02    4.09
 -13   0   1    5.29    5.09
 -12   0   1    0.78    4.55
  12   0  -1    1.21    3.22
  11   0  -1    2.43    4.00
 -11   0   1    5.05    4.55
 -10   0   1    4.43    4.87
  10   0  -1    0.66    2.60
  -9   0   1   -3.11    3.94
   9   0  -1   -1.93    3.01
   8   0  -1   -0.77    1.95
  -8   0   1    0.68    2.38
  -7   0   1    3.13    3.11
   7   0  -1   -1.60    2.39
  -6   0   1    5.86    3.11
   6   0  -1   -0.49    1.65
   5   0  -1    0.26    1.71
   5   0  -1   -0.78    1.73
  -5   0   1   -0.38    1.59
  -4   0   1    0.94    0.45
   4   0  -1   -0.55    1.24
  -4   0   1    0.67    1.61
   4   0  -1    0.23    1.18
   3   0  -1    2.89    1.70
  -3   0   1    0.81    0.55
   3   0  -1    1.29    1.12
  -3   0   1    0.62    1.29
   2   0  -1    0.75    0.53
  -2   0   1    0.32    0.42
   2   0  -1    0.06    0.69
  -2   0   1   -0.01    0.53
  -1   0   1   -0.35    0.61
   1   0  -1    5.99    0.83
   0   0   1   -0.51    0.37
  -1   0  -1    0.17    0.51
  -1   0  -1    1.02    0.76
   1   0   1   -0.04    0.35
   1   0   1   -0.12    0.47
  -2   0  -1    2.55    1.32
  -2   0  -1   -1.56    1.15
   2   0   1   -0.83    0.95
   2   0   1    1.20    0.65
   3   0   1    0.60    0.49
  -3   0  -1    1.20    1.46
  -3   0  -1   -0.17    1.29
   4   0   1    0.54    0.44
  -4   0  -1    0.29    1.75
  -4   0  -1    1.87    1.69
  -5   0  -1   -2.32    2.81
  -6   0  -1   -0.44    2.19
  -7   0  -1   -3.12    3.57
   8   0   1    4.82    3.10
  -8   0  -1   -2.23    2.95
  -9   0  -1   -4.19    5.19
   9   0   1   -0.16    2.69
 -10   0  -1    8.76    5.39
  10   0   1    4.22    3.42
 -11   0  -1   -3.89    5.72
  11   0   1   -2.48    3.62
 -12   0  -1    7.02    6.01
  12   0   1    7.69    4.79
  13   0   1    5.61    4.60
 -13   0  -1    1.43    4.90
  14   0   1    2.24    5.13
 -14   0  -1   -7.06    7.20
 -15   0  -1   -1.84    7.33
  15   0   1    5.87    5.78
  16   0   1    8.11    6.69
 -16   0  -1    3.41    7.21
  17   0   1   -3.87    5.37
 -17   0  -1   -2.56    5.68
 -17  -1   1   82.67   15.38
  17   1  -1  136.80   16.79
 -17   1   1   99.97   17.80
  17  -1  -1  107.64   15.97
 -16  -1   1   71.55   13.20
  16   1  -1   85.41   12.74
 -16   1   1   90.83   16.70
  16  -1  -1   73.41   13.15
  15  -1  -1  317.35   24.65
 -15   1   1  292.72   28.22
  15   1  -1  293.24   21.82
 -15  -1   1  253.56   24.73
  14   1  -1   24.94    6.63
  14  -1  -1   38.38    9.60
 -14   1   1   27.71    9.81
 -14  -1   1   14.29    5.14
  13  -1  -1  114.23   14.23
  13   1  -1  101.33   12.42
 -13   1   1   87.43   14.52
 -13  -1   1   93.87   13.69
  12   1  -1  243.94   17.57
 -12   1   1  254.56   23.10
 -12  -1   1  262.65   21.90
  12  -1  -1  263.42   19.61
 -11   1   1   27.83    7.95
  11  -1  -1   21.86    5.52
 -11  -1   1   30.79    7.73
  11   1  -1   24.20    6.14
 -10  -1   1  655.67   31.80
  10  -1  -1  716.63   29.44
  10   1  -1  734.81   27.76
 -10   1   1  646.42   33.53
   9  -1  -1 1099.59   34.14
   9   1  -1 1057.59   32.29
  -9  -1   1 1021.96   37.24
  -9   1   1  953.16   38.95
   9   1  -1  993.48   24.36
  -8   1   1  552.05   27.30
   8   1  -1  575.97   29.81
  -8  -1   1  542.17   25.12
   8   1  -1  572.05   16.42
   8  -1  -1  578.74   22.67
  -7  -1   1  416.64   20.25
   7   1  -1  421.89   12.89
  -7   1   1  408.04   21.97
   7  -1  -1  410.20   17.68
   6   1  -1   19.78    2.70
  -6  -1   1   19.94    4.30
   6  -1  -1   13.53    3.24
  -6   1   1   21.12    4.76
  -5  -1   1  438.53   17.03
   5   1  -1  441.37   12.04
  -5  -1   1  458.00   21.21
  -5   1   1  407.50   18.82
   5  -1  -1  423.77   15.35
   4  -1  -1  949.46   22.38
   4   1  -1  972.68   18.91
  -4   1   1  994.99   27.57
  -4  -1   1  991.02   23.08
   4   1  -1  935.39   29.79
   3  -1  -1 2464.62   38.59
   3   1  -1 2438.72   35.45
  -3  -1   1 2378.07   36.14
  -3  -1   1 2430.50   43.40
   3   1  -1 2503.38   47.14
  -3   1   1 2457.49   42.46
   2   1  -1 9679.57  107.69
   2  -1  -1 9711.56  110.50
  -2  -1   1 9549.54  111.44
  -2   1   1 9811.63  113.36
  -2   1   1 9771.70  110.27
  -2  -1   1 9745.43  109.66
   2   1  -1 9893.43  117.26
   2  -1  -1 9775.00  100.68
   1   1  -1  165.29    7.23
  -1  -1   1  153.54    6.31
   1   1  -1  163.39    8.16
  -1  -1   1  149.54    7.67
   1  -1  -1  161.52    7.66
  -1  -1   1  160.17    7.87
  -1   1   1  172.21    6.24
  -1   1   1  184.89    8.58
   1  -1  -1  159.25    5.46
   0  -1   1  185.39    5.81
   0  -1   1  175.91    7.84
   0   1  -1  179.18    6.27
   0   1   1  187.80    8.53
   0  -1  -1  180.04    8.32
   0   1  -1  171.32    7.74
   0   1  -1  188.50    7.61
   0  -1  -1  195.75    8.58
   1  -1   1   22.83    2.84
  -1  -1  -1   20.92    2.50
  -1  -1  -1   18.56    1.93
  -1  -1  -1   25.25    3.37
  -1   1  -1   25.07    2.98
   1  -1   1   21.49    1.90
   1   1   1   21.56    2.86
   2   1   1  368.02   11.93
  -2  -1  -1  364.41   13.81
  -2  -1  -1  357.87   11.12
  -2   1  -1  386.10   14.46
  -2  -1  -1  372.72    9.94
   2  -1   1  367.47    9.03
   3   1   1 2252.17   35.28
   3  -1   1 2229.89   40.85
   3  -1   1 2263.60   32.34
  -3  -1  -1 2335.25   39.12
  -3   1  -1 2245.90   44.78
  -4  -1  -1  967.96   28.22
  -4  -1  -1  997.05   26.92
   4  -1   1  974.52   20.96
  -4   1  -1  946.13   30.22
   4   1   1  983.49   20.78
   5  -1   1 2122.79   37.89
  -5   1  -1 2025.33   50.29
  -5  -1  -1 2180.05   48.70
  -5  -1  -1 2117.73   46.43
   5   1   1 2097.45   33.86
  -6  -1  -1 1601.88   42.56
   6  -1   1 1579.82   34.65
  -6  -1  -1 1622.61   44.44
   6   1   1 1615.07   29.13
  -6   1  -1 1599.83   46.38
  -7  -1  -1  419.00   22.64
   7   1   1  427.47   14.17
  -7  -1  -1  449.41   24.52
   7  -1   1  453.03   18.64
  -7   1  -1  444.81   25.32
  -8  -1  -1   10.17    4.60
  -8   1  -1    4.25    3.66
  -8  -1  -1    7.31    4.56
   8   1   1    7.56    2.81
   8  -1   1    8.39    3.76
   9   1   1   42.97    5.21
  -9   1  -1   39.20    8.23
  -9  -1  -1   45.90    8.75
   9  -1   1   42.90    7.09
  -9  -1  -1   47.25    9.70
  10  -1   1  252.98   17.21
  10   1   1  257.52   12.99
 -10   1  -1  317.88   24.96
 -10  -1  -1  283.51   22.14
 -11   1  -1  613.07   36.64
  11  -1   1  624.89   28.88
 -11  -1  -1  663.78   35.36
  12  -1   1  163.50   15.22
 -12   1  -1  154.41   19.33
 -12  -1  -1  143.10   17.03
 -13   1  -1  148.33   19.76
  13  -1   1  147.25   15.47
 -13  -1  -1  118.12   16.67
  13   1   1  155.05   15.30
  14  -1   1   72.44   11.81
  14   1   1   54.26    9.77
 -14   1  -1   56.15   12.66
 -14  -1  -1   63.54   12.57
  15  -1   1   23.25    8.57
  15   1   1   25.63    7.92
 -15   1  -1   12.05    7.13
 -15  -1  -1    7.42    6.48
 -16  -1  -1   14.78    8.45
  16  -1   1   11.27    7.37
 -16   1  -1    3.99    7.92
  16   1   1    4.35    5.78
 -17   1  -1   -2.45    6.86
 -17  -1  -1    2.08    6.23
  17   1   1   -0.35    4.16
  17  -1   1    9.17    8.05
  16  -2  -1   13.28    5.82
 -16   2   1   23.60    9.39
  15  -2  -1  168.50   19.54
 -15   2   1  173.54   22.35
  15   2  -1  230.40   20.98
 -14   2   1  331.26   29.30
  14  -2  -1  312.88   25.43
 -13   2   1  487.65   34.40
  13   2  -1  494.57   20.70
  13   2  -1  565.54   30.52
  13  -2  -1  529.37   30.91
 -12   2   1  370.53   28.96
  12  -2  -1  371.84   24.94
  12   2  -1  414.07   25.20
  12   2  -1  367.25   16.64
  11   2  -1   83.69    7.75
 -11  -2   1   73.66   10.19
  11  -2  -1   87.80   11.66
 -11   2   1   90.21   13.70
 -10  -2   1    5.27    3.91
 -10   2   1   13.25    5.70
  10  -2  -1    6.46    4.65
  10   2  -1    8.76    3.51
   9   2  -1   13.88    3.50
  -9   2   1   25.26    7.39
   9  -2  -1   16.98    5.02
  -9  -2   1   13.56    4.09
   8  -2  -1  572.27   23.89
   8   2  -1  604.54   19.23
   8   2  -1  587.76   33.68
  -8  -2   1  652.31   32.76
  -8  -2   1  562.40   22.93
  -8   2   1  541.96   28.57
  -7   2   1 1443.76   44.50
   7   2  -1 1440.82   51.46
  -7  -2   1 1433.26   34.47
   7  -2  -1 1373.92   36.61
   7   2  -1 1416.25   31.28
  -7  -2   1 1508.57   47.64
  -6  -2   1 1871.02   36.39
   6   2  -1 1969.57   37.92
   6   2  -1 1992.90   57.46
  -6  -2   1 1929.53   51.28
  -6   2   1 1848.59   48.17
   6  -2  -1 1819.02   40.94
   5  -2  -1 2165.66   44.78
  -5   2   1 2283.80   50.63
   5   2  -1 2334.87   42.53
  -5  -2   1 2204.94   36.59
   5   2  -1 2355.05   60.12
  -5  -2   1 2386.70   53.71
   4   2  -1 3034.32   66.14
  -4  -2   1 3174.40   60.11
   4   2  -1 3042.30   51.66
  -4   2   1 2990.57   58.08
  -4   2   1 3029.58   55.85
   4  -2  -1 3060.47   53.46
  -4  -2   1 3133.67   58.17
  -3  -2   1   11.86    3.40
   3  -2  -1   12.58    3.06
   3  -2  -1   14.90    2.56
  -3   2   1   12.48    3.73
   3   2  -1   12.23    3.18
  -3  -2   1   12.14    3.31
   3   2  -1   18.97    4.70
  -3  -2   1    9.96    2.94
   3  -2  -1    8.43    3.24
  -3   2   1   14.46    2.94
  -2  -2   1  825.12   24.64
  -2   2   1  854.33   27.18
   2  -2  -1  823.39   19.63
   2  -2  -1  859.92   24.51
  -2  -2   1  816.56   23.42
   2   2  -1  836.62   24.20
  -2  -2   1  831.78   25.17
   2  -2  -1  807.86   26.39
   2   2  -1  835.45   27.75
  -2   2   1  840.80   19.77
  -1  -2   1 1143.95   26.52
   1  -2  -1 1123.00   31.34
  -1  -2   1 1061.19   29.60
  -1   2   1 1142.94   31.07
   1   2  -1 1108.55   28.85
   1  -2  -1 1101.20   24.44
   1   2  -1 1072.41   29.29
  -1  -2   1 1116.91   28.83
   1  -2  -1 1097.71   28.55
   0  -2  -1 1783.42   39.59
   0  -2   1 1666.93   35.58
   0  -2  -1 1697.06   33.10
   0  -2   1 1740.43   40.53
   0  -2  -1 1716.24   37.88
   0   2  -1 1655.15   35.12
   0  -2   1 1802.60   32.96
   0   2   1 1651.82   38.18
   0   2  -1 1685.36   37.66
   0   2  -1 1723.62   26.63
  -1   2  -1 2466.68   42.23
  -1  -2  -1 2562.49   49.55
  -1  -2  -1 2571.35   47.61
   1   2   1 2521.85   47.99
  -1   2  -1 2557.46   49.10
  -1  -2  -1 2563.98   44.80
  -1   2  -1 2562.66   41.56
   1  -2   1 2521.16   44.73
   1  -2   1 2489.25   40.67
   1  -2   1 2621.15   52.78
  -2   2  -1 1889.58   38.66
  -2   2  -1 1824.53   31.82
   2  -2   1 1770.46   32.50
  -2   2  -1 1890.51   41.65
   2  -2   1 1849.98   36.34
  -2  -2  -1 1880.04   42.93
  -2  -2  -1 1822.39   36.77
   2   2   1 1863.59   39.63
  -3  -2  -1 1287.46   35.41
   3  -2   1 1222.43   26.08
   3   2   1 1281.78   31.66
  -3   2  -1 1231.92   33.30
  -3  -2  -1 1219.05   27.66
   3  -2   1 1304.50   29.22
  -3   2  -1 1249.05   23.58
  -3  -2  -1 1213.83   20.32
  -3   2  -1 1295.95   34.68
  -4   2  -1  729.10   27.81
  -4  -2  -1  737.89   27.03
  -4  -2  -1  709.23   18.16
   4  -2   1  697.19   19.69
   4   2   1  708.02   22.60
   5  -2   1   38.13    4.57
  -5  -2  -1   34.29    4.67
  -5   2  -1   36.49    6.73
  -5  -2  -1   45.74    7.45
   5  -2   1   37.03    6.57
   6   2   1  238.63   12.39
  -6   2  -1  208.54   17.07
   6  -2   1  211.51   11.56
   6  -2   1  192.12   14.82
  -6  -2  -1  239.90   17.71
  -6  -2  -1  211.54   12.54
  -7  -2  -1 1167.12   42.28
   7  -2   1 1091.12   30.24
   7   2   1 1122.36   28.29
   7  -2   1 1042.60   36.68
  -7   2  -1 1167.16   43.87
  -7  -2  -1 1013.53   31.62
   8  -2   1 1676.12   41.18
  -8  -2  -1 1730.55   54.89
   8   2   1 1755.17   36.73
  -8   2  -1 1674.80   55.85
  -9  -2  -1 1482.80   53.77
  -9   2  -1 1520.43   55.36
   9  -2   1 1475.61   41.22
  -9  -2  -1 1332.83   41.71
   9   2   1 1431.60   33.50
  10   2   1  101.51    8.50
  10  -2   1   76.64   10.06
 -10  -2  -1   78.59   10.30
 -10   2  -1   85.59   13.98
 -10  -2  -1   96.62   14.16
  11   2   1   52.71    6.82
  11  -2   1   60.46    9.79
 -11  -2  -1   41.28   10.65
 -11   2  -1   45.99   11.28
 -11  -2  -1   46.49    8.35
  12  -2   1   19.00    7.26
 -12   2  -1   15.25    6.84
  12   2   1   18.03    4.63
  13   2   1   16.70    4.63
 -13   2  -1   26.11    9.58
  13  -2   1   32.51    8.24
 -14   2  -1  183.62   22.83
  14  -2   1  162.74   18.37
  14   2   1  144.83   12.18
 -15   2  -1  103.23   18.58
  15   2   1  128.19   16.96
  15  -2   1  122.58   16.80
 -16   2  -1  119.35   19.54
  16   2   1  146.95   18.24
  16  -2   1  154.89   20.11
  14  -3  -1    3.76    7.54
 -14   3   1    3.37    6.65
  14   3  -1    3.65    3.39
  14   3  -1   11.51    6.70
  13   3  -1   23.57    7.19
  13  -3  -1   17.30    8.58
  13   3  -1   23.91    5.84
 -13   3   1   22.13    8.07
  12  -3  -1  135.29   19.86
 -12   3   1  120.95   17.26
  12   3  -1  139.98   11.45
  11   3  -1  240.59   14.56
  11  -3  -1  199.67   22.16
  11  -3  -1  217.04   18.80
 -11   3   1  217.40   21.86
  10  -3  -1  234.26   22.99
 -10   3   1  202.71   20.42
  10   3  -1  224.41   13.74
 -10  -3   1  248.54   24.26
  10  -3  -1  206.97   17.51
  -9   3   1  204.52   17.55
   9   3  -1  236.94   14.35
   9  -3  -1  208.53   21.08
  -9   3   1  196.21   20.09
  -9  -3   1  259.83   23.59
   9  -3  -1  237.31   17.80
   8  -3  -1  169.29   17.52
   8   3  -1  215.78   13.78
   8  -3  -1  147.79   13.11
  -8  -3   1  201.17   20.06
  -8   3   1  188.66   16.76
   7   3  -1  147.30   17.84
  -7  -3   1  180.55   15.96
  -7   3   1  162.68   15.03
   7   3  -1  172.04   12.33
   7  -3  -1  149.47   15.73
  -7  -3   1  187.88   17.71
   7  -3  -1  155.90   13.18
   6   3  -1    6.81    2.80
   6  -3  -1   11.05    5.31
  -6   3   1   12.06    5.54
  -6  -3   1    9.87    4.85
   6  -3  -1    6.92    3.78
   6   3  -1    9.47    5.16
  -6  -3   1   11.17    4.89
   5   3  -1  194.83   18.83
   5   3  -1  186.92   12.90
  -5  -3   1  220.01   17.42
  -5  -3   1  220.33   16.38
  -5   3   1  168.78   15.39
   5  -3  -1  176.21   15.90
   5  -3  -1  182.42   13.43
   4  -3  -1  736.34   27.22
  -4   3   1  742.04   31.39
   4   3  -1  754.10   27.37
   4  -3  -1  675.39   30.01
   4   3  -1  734.40   35.32
  -4  -3   1  799.92   31.20
  -4  -3   1  732.20   27.17
  -4  -3   1  701.43   28.88
  -3  -3   1 1130.48   36.22
   3  -3  -1 1107.37   33.74
   3   3  -1 1105.52   34.12
  -3  -3   1 1118.66   34.68
  -3   3   1 1142.73   38.99
   3   3  -1 1127.21   41.58
  -3  -3   1 1150.98   35.51
   3  -3  -1 1018.44   36.83
  -2  -3   1  738.48   26.49
   2  -3  -1  702.73   26.59
   2  -3  -1  725.86   23.16
   2   3  -1  694.25   26.88
  -2  -3   1  699.80   27.41
  -2   3   1  697.44   30.09
  -2  -3   1  717.02   28.29
   2  -3  -1  677.84   28.80
   2   3  -1  745.67   31.49
   1   3  -1  385.23   20.78
   1  -3  -1  348.92   19.97
  -1  -3   1  373.57   19.29
  -1  -3   1  396.94   18.46
  -1   3   1  346.84   20.42
   1  -3  -1  363.75   19.14
   1   3  -1  370.79   19.97
  -1  -3   1  369.34   20.76
   1  -3  -1  351.15   16.40
   0  -3  -1  131.77   11.62
   0   3  -1  129.48   11.98
   0  -3  -1  129.63   11.79
   0   3   1  134.89   12.60
   0  -3  -1  127.62   10.15
   0  -3   1  133.09   11.11
   0  -3   1  139.86   13.03
   1  -3   1   14.14    3.88
   1   3   1   11.46    3.88
  -1   3  -1   16.30    5.35
   1  -3   1    1.00    3.88
  -1  -3  -1   14.70    3.82
  -1  -3  -1   12.11    3.51
  -1  -3  -1    6.70    2.46
  -2   3  -1   49.59    8.26
   2  -3   1   23.48    5.48
   2   3   1   41.35    6.84
  -2  -3  -1   37.83    7.09
   2  -3   1   42.65    6.56
  -2  -3  -1   31.45    5.65
  -2  -3  -1   31.05    5.84
  -3  -3  -1  272.82   15.69
   3   3   1  284.63   17.36
   3  -3   1  269.01   18.56
  -3   3  -1  267.30   18.31
  -3  -3  -1  300.76   19.19
   3  -3   1  275.22   15.35
  -3  -3  -1  271.50   16.71
   4  -3   1  541.03   27.73
  -4  -3  -1  596.77   28.44
   4   3   1  605.02   24.84
  -4   3  -1  549.56   26.99
  -4  -3  -1  609.77   26.13
  -4  -3  -1  579.91   22.86
  -5  -3  -1  549.84   28.61
   5  -3   1  518.10   27.61
   5   3   1  538.38   22.84
  -5   3  -1  500.79   25.99
  -6   3  -1  589.02   28.29
   6  -3   1  546.80   29.45
  -6  -3  -1  643.30   32.46
   6   3   1  577.54   23.77
  -7  -3  -1  344.07   25.20
   7  -3   1  300.79   22.37
  -7   3  -1  332.95   21.81
   7   3   1  373.77   18.68
   8   3   1    6.99    4.29
   8  -3   1    1.88    4.16
  -8  -3  -1    4.75    5.49
  -9  -3  -1   87.74   14.29
   9   3   1   81.74    9.16
   9  -3   1   64.00   11.84
  -9   3  -1   53.66   12.29
  10  -3   1   48.21   10.68
 -10   3  -1   56.99   12.00
 -10  -3  -1   34.15   10.15
  10   3   1   47.18    6.84
 -11   3  -1  100.08   16.08
 -11  -3  -1   95.45   17.47
  11  -3   1   93.54   15.10
  11   3   1   77.50    8.66
 -12   3  -1  118.02   17.85
  12   3   1  129.98   11.63
  12  -3   1  128.15   17.94
 -12  -3  -1  156.06   21.42
  13   3   1  102.21   10.55
 -13   3  -1   97.38   17.58
  13  -3   1   68.35   14.06
  14   3   1   87.60   10.31
  14  -3   1   89.63   16.74
 -14   3  -1   94.56   17.43
 -10  -4   1    4.26    5.42
  10  -4  -1   15.33    8.73
 -10   4   1   -0.32    6.64
  10   4  -1   15.30    6.01
  -9  -4   1   11.87    6.96
   9  -4  -1   18.28    8.83
  -9   4   1   21.82    7.46
   9   4  -1   35.53    7.77
  -8  -4   1    2.71    4.36
   8   4  -1    5.06    3.73
  -8   4   1   -4.12    4.28
   8  -4  -1    1.97    5.48
   7   4  -1   18.98    5.53
   7  -4  -1   28.25    8.20
  -7  -4   1   19.96    6.35
  -7   4   1   24.79    7.01
   6   4  -1   19.82    5.28
  -6  -4   1   27.04    7.84
  -6   4   1   25.61    8.41
   6  -4  -1   25.75    8.20
   5  -4  -1   34.49    8.03
  -5  -4   1   36.36    8.02
  -5   4   1   46.67   10.04
   5   4  -1   33.04    7.45
  -4  -4   1   10.38    5.57
  -4   4   1    8.59    6.36
   4  -4  -1    1.43    3.56
   4   4  -1    5.19    4.70
  -4  -4   1   -1.09    3.78
   3   4  -1    9.85    5.25
  -3   4   1   21.68    7.72
   3  -4  -1   -7.74    5.07
  -3  -4   1    6.33    4.52
  -3  -4   1    3.99    4.54
   2  -4  -1   -1.80    4.80
  -2   4   1   12.30    6.19
  -2  -4   1    7.06    4.49
   2   4  -1    0.72    3.33
  -2  -4   1   11.41    6.35
  -1  -4   1   52.90    8.99
  -1   4   1   43.70    8.31
   1  -4  -1   42.01    8.19
   1   4  -1   43.13    8.50
  -1  -4   1   51.99    9.83
   0   4  -1    7.76    4.01
   0  -4   1   17.77    5.65
   0  -4  -1    7.61    4.14
   0  -4   1   21.05    6.90
   0   4   1   16.54    6.24
  -1  -4  -1   13.23    5.84
   1   4   1    2.55    3.65
   1  -4   1    0.99    3.96
  -1   4  -1   19.13    7.78
  -2  -4  -1   30.51    7.23
   2   4   1   25.83    6.63
  -2   4  -1   20.88    6.94
   2  -4   1   26.19    7.45
   3   4   1   48.86    9.09
   3  -4   1   36.27    8.27
  -3  -4  -1   47.95    8.64
  -3  -4  -1   44.86    8.28
  -3   4  -1   48.69    9.50
  -4   4  -1   23.90    8.11
   4  -4   1    6.91    5.15
   4   4   1    9.55    5.00
  -4  -4  -1   17.38    6.11
  -5  -4  -1   20.48    6.17
   5   4   1   13.72    3.69
   5  -4   1   11.05    4.91
  -6   4  -1   21.27    7.50
   6  -4   1   20.25    7.46
   6   4   1   27.46    6.24
  -6  -4  -1   31.60    8.17
  -7  -4  -1   13.53    6.48
   7   4   1   16.80    5.56
  -7   4  -1   13.95    7.35
   7  -4   1   23.98    8.24
  -8   4  -1    1.15    5.21
   8  -4   1   15.29    8.39
  -8  -4  -1    5.74    5.42
   8   4   1    9.37    5.77
  -9  -4  -1    2.45    5.12
   9  -4   1    2.23    5.37
  -9   4  -1    2.14    6.10
   9   4   1    4.37    5.69
  10  -4   1   18.45    8.14
  10   4   1   45.39    8.69
 -10   4  -1   22.71    8.55
 -10  -4  -1   26.93    9.84
 -18   0   2  127.05   20.24
  18   0  -2  138.35   17.95
 -17   0   2   87.24   16.49
  17   0  -2   85.42   13.89
 -16   0   2    3.44    4.96
  16   0  -2   15.02    6.94
 -15   0   2   96.50   16.19
  15   0  -2  112.58   14.37
 -14   0   2  523.79   35.06
  14   0  -2  494.14   27.55
 -13   0   2   55.38   11.26
  13   0  -2   58.40    9.20
 -12   0   2 1402.96   53.22
  12   0  -2 1299.54   41.85
  11   0  -2 2771.01   61.02
 -11   0   2 2625.16   71.91
  10   0  -2  531.39   23.74
 -10   0   2  513.98   28.79
  -9   0   2  146.75   14.58
   9   0  -2  162.36   12.35
   8   0  -2   38.14    5.94
  -8   0   2   29.56    5.75
   8   0  -2   33.06    6.42
   7   0  -2 4443.06   81.17
   7   0  -2 4551.50   71.03
  -7   0   2 4644.91   52.23
  -7   0   2 4430.38   80.56
  -6   0   2 2565.79   53.03
   6   0  -2 2564.60   53.09
   6   0  -2 2578.33   45.79
  -6   0   2 2545.79   32.16
  -5   0   2 5277.68   79.99
   5   0  -2 5358.32   80.02
  -5   0   2 5418.90   60.41
   5   0  -2 5335.54   71.98
   4   0  -2 5603.85   77.18
   4   0  -2 5703.10   71.47
  -4   0   2 5790.48   65.30
  -4   0   2 5489.05   77.90
  -3   0   2  392.19   13.46
  -3   0   2  420.50   11.65
   3   0  -2  405.20   11.59
   3   0  -2  408.48   13.35
  -2   0   2 1800.28   24.49
   2   0  -2 1788.21   26.35
   2   0  -2 1801.16   28.43
   1   0  -2  105.23    4.65
  -1   0   2  110.31    4.24
   0   0   2  307.29    5.41
   0   0  -2  304.70    8.14
   1   0   2 9160.35   90.14
   1   0   2 9054.92   90.90
  -1   0  -2 8949.91   97.27
  -2   0  -2 9808.51  107.50
   2   0   2 9103.02   98.23
   2   0   2 9196.41  104.32
  -2   0  -2 9528.40  111.33
   2   0   2 9493.21   99.78
  -3   0  -2 4911.48   69.20
  -3   0  -2 4715.94   71.48
   3   0   2 4869.91   57.93
  -4   0  -2 5268.11   78.52
   4   0   2 5155.33   58.87
  -5   0  -2 1104.13   33.32
   5   0   2 1061.31   17.90
  -5   0  -2 1051.30   33.84
  -6   0  -2 1916.23   50.11
   6   0   2 1866.86   26.41
   7   0   2    6.52    1.19
  -7   0  -2    8.75    3.66
  -8   0  -2  938.39   39.02
  -9   0  -2 1635.52   55.60
 -10   0  -2 1168.05   49.17
  10   0   2 1211.61   37.38
 -11   0  -2 1014.55   47.81
  11   0   2 1054.53   36.17
 -12   0  -2   79.52   14.17
  12   0   2   95.06   11.11
 -13   0  -2   42.36   11.13
  13   0   2   27.16    6.39
 -14   0  -2   55.91   13.54
  14   0   2   40.57    8.68
  15   0   2  123.45   14.56
 -15   0  -2  107.22   18.82
  16   0   2  209.11   19.59
 -16   0  -2  254.65   28.26
  17   0   2  172.93   18.40
 -17   0  -2  175.94   24.35
  17   1  -2  139.82   16.51
 -17  -1   2  102.14   16.82
  17  -1  -2  110.77   15.86
 -17   1   2  115.63   19.09
 -16   1   2  228.23   25.22
  16  -1  -2  242.17   22.56
 -16  -1   2  212.24   23.18
  16   1  -2  236.78   20.64
  15   1  -2   83.27   11.70
  15  -1  -2   89.86   14.21
 -15  -1   2   70.07   12.66
 -15   1   2   99.94   16.87
  14  -1  -2  116.57   14.75
 -14   1   2  103.84   15.71
 -14  -1   2   97.20   14.23
  14   1  -2   93.05   12.15
 -13  -1   2  146.30   16.71
 -13   1   2  132.18   16.96
  13   1  -2  142.46   14.26
  13  -1  -2  139.14   15.23
  12   1  -2   39.55    7.75
  12  -1  -2   25.56    7.50
 -12  -1   2   25.71    7.63
 -12   1   2   24.46    7.36
  11   1  -2   25.54    6.15
 -11   1   2   14.78    5.46
 -11  -1   2   13.67    5.36
  11  -1  -2   25.50    6.74
 -10  -1   2  674.56   31.25
  10  -1  -2  681.86   28.60
  10   1  -2  702.96   26.94
  10   1  -2  675.51   36.02
 -10   1   2  665.38   33.61
  -9  -1   2 2249.90   56.37
  -9   1   2 2173.49   60.00
   9  -1  -2 2257.15   51.84
   9   1  -2 2258.23   65.43
   9   1  -2 2216.91   48.83
   8   1  -2 1048.25   40.39
  -8  -1   2 1012.83   34.02
   8   1  -2 1013.28   29.58
  -8   1   2  952.64   36.19
   8   1  -2  989.34   22.22
   8  -1  -2 1037.94   31.43
  -7  -1   2 1506.86   39.26
   7  -1  -2 1520.56   36.79
   7   1  -2 1454.75   34.82
   7   1  -2 1514.00   26.75
  -7   1   2 1515.82   43.83
  -6   1   2  652.38   25.82
   6  -1  -2  698.99   22.27
  -6  -1   2  705.56   23.72
   6   1  -2  641.36   20.72
   6   1  -2  671.45   15.15
  -5  -1   2  976.15   25.73
  -5   1   2 1016.92   29.92
   5   1  -2  932.94   23.72
   5  -1  -2 1004.13   25.47
   5   1  -2  961.82   18.20
  -4   1   2  155.82   10.09
   4  -1  -2  141.17    8.57
   4   1  -2  135.35   10.61
   4   1  -2  152.44    6.33
  -4  -1   2  155.83    8.54
   4  -1  -2  138.93    6.70
  -3   1   2 1484.75   30.57
   3   1  -2 1482.45   23.79
   3  -1  -2 1448.54   21.08
   3  -1  -2 1464.42   29.89
   3   1  -2 1505.42   34.34
  -3   1   2 1497.75   30.18
   2  -1  -2  561.67   16.71
   2   1  -2  566.43   13.44
   2   1  -2  556.71   18.22
  -2   1   2  531.12   16.35
   1  -1  -2 3891.13   56.03
   1   1  -2 3933.14   50.03
   1   1  -2 3943.94   56.15
  -1   1   2 3879.95   54.70
   0  -1  -2 6603.99   85.30
   0  -1   2 6712.84   82.77
   0   1  -2 6863.61   79.48
   0   1   2 6716.19   82.67
   0   1  -2 6817.72   81.74
  -1  -1  -2  250.01   11.65
  -1   1  -2  243.12   10.84
   1   1   2  268.40   10.63
   1  -1   2  257.26   10.57
   2  -1   2  495.13    9.93
  -2  -1  -2  501.58   17.96
   2   1   2  533.20   14.94
   2  -1   2  562.84   18.66
  -2  -1  -2  517.82   15.24
  -2   1  -2  530.26   18.23
  -2  -1  -2  506.40   10.75
  -3  -1  -2  105.87    8.61
   3  -1   2  104.79    5.39
   3   1   2  106.85    6.51
  -3  -1  -2  116.13    7.99
   3  -1   2  106.03    8.43
  -3   1  -2  106.18    9.18
   4  -1   2 2617.21   48.44
  -4  -1  -2 2485.95   50.05
  -4  -1  -2 2695.90   49.99
  -4   1  -2 2552.31   53.96
   4  -1   2 2577.25   39.66
   4   1   2 2482.79   39.27
   5  -1   2  874.56   22.43
  -5  -1  -2  892.41   29.24
  -5   1  -2  858.89   31.60
  -5  -1  -2  857.78   29.37
   5   1   2  862.36   20.18
   5  -1   2  848.16   25.80
  -6  -1  -2 1982.51   50.24
   6  -1   2 1875.77   38.81
  -6   1  -2 1856.09   52.18
  -6  -1  -2 1961.62   49.19
   6   1   2 1898.62   33.66
  -7   1  -2 1111.61   41.61
   7   1   2 1155.29   25.05
  -7  -1  -2 1114.18   38.85
  -7  -1  -2 1165.36   40.25
   7  -1   2 1121.59   31.03
   8  -1   2   64.92    7.63
  -8   1  -2   55.81    9.73
  -8  -1  -2   61.24    9.69
   8   1   2   60.05    5.85
  -8  -1  -2   54.31    9.09
   9   1   2  336.72   14.36
  -9   1  -2  353.05   26.02
  -9  -1  -2  362.43   24.38
   9  -1   2  371.45   19.72
  -9  -1  -2  359.00   25.16
  10  -1   2    6.14    3.81
  10   1   2    0.38    2.55
 -10  -1  -2    2.15    4.61
 -10  -1  -2   -0.45    4.01
 -10   1  -2   -0.50    5.05
 -11  -1  -2   77.35   13.05
  11  -1   2   94.08   11.20
 -11   1  -2   76.38   13.22
 -12  -1  -2  350.83   28.02
  12  -1   2  360.06   22.55
 -12   1  -2  332.64   29.61
 -13  -1  -2  337.13   28.09
 -13   1  -2  324.54   29.70
  13  -1   2  367.36   24.24
  14  -1   2  113.77   13.83
 -14  -1  -2  108.51   17.08
  14   1   2  128.76   14.91
 -14   1  -2   88.66   15.94
 -15   1  -2  101.62   17.50
  15  -1   2  115.21   14.63
 -15  -1  -2  110.00   16.97
  15   1   2  128.85   15.78
  16   1   2   23.45    7.90
 -16  -1  -2   25.57    9.30
  16  -1   2   34.70    9.41
 -16   1  -2   29.46   11.44
 -17   1  -2    3.49    6.53
 -17  -1  -2   -2.95    5.81
  17  -1   2   10.61    6.83
  17   1   2   21.53    9.53
 -16   2   2    9.80    7.48
  16  -2  -2   -4.02    8.31
  16   2  -2   18.36    7.60
  15   2  -2   -3.12    3.94
 -15   2   2    3.91    6.31
  15  -2  -2   -2.73    5.92
  14  -2  -2   21.17    8.31
 -14   2   2   18.92    7.54
  14   2  -2   22.73    7.30
  13   2  -2   42.73    8.36
 -13   2   2   48.60   11.69
  13   2  -2   37.38    5.91
  13  -2  -2   42.09   10.15
  12   2  -2    4.45    4.52
  12   2  -2    3.47    2.86
  12  -2  -2    0.46    5.57
 -12   2   2   -7.45    6.42
  11   2  -2   29.23    6.68
  11  -2  -2   22.29    6.15
 -11  -2   2   32.42    6.73
 -11   2   2   14.15    5.69
  11   2  -2   24.90    4.54
 -10   2   2    9.61    5.39
  10  -2  -2   16.11    5.87
  10   2  -2   11.96    3.44
  10   2  -2    5.61    4.81
  10   2  -2    8.19    3.73
 -10  -2   2   13.67    4.63
   9   2  -2   23.14    3.98
  -9   2   2   18.51    6.07
   9  -2  -2   20.63    5.20
  -9  -2   2   22.86    4.85
   9   2  -2   22.87    7.69
  -8  -2   2   41.79    6.07
   8  -2  -2   46.41    7.39
   8   2  -2   37.78    9.09
  -8   2   2   29.09    6.15
   8   2  -2   35.32    4.42
   7   2  -2  126.01    8.41
  -7   2   2  117.96   12.15
   7   2  -2  131.29   15.40
   7  -2  -2  119.56   10.49
  -7  -2   2  122.02    9.20
   6   2  -2    6.98    2.48
   6  -2  -2    6.00    2.83
   6   2  -2    8.06    4.56
  -6   2   2    8.72    3.28
  -6  -2   2    6.26    3.39
  -5  -2   2  245.76   16.00
  -5  -2   2  245.67   15.18
   5  -2  -2  236.56   13.92
  -5   2   2  253.71   14.96
  -5   2   2  231.49   14.91
   5   2  -2  246.92   11.76
   5   2  -2  244.26   18.05
  -4   2   2   62.65    6.67
   4  -2  -2   59.80    6.93
  -4  -2   2   78.87    8.15
   4   2  -2   51.86    7.55
  -4  -2   2   50.15    6.47
   4   2  -2   69.72    6.55
  -4   2   2   58.98    7.50
  -3  -2   2    4.31    2.85
   3  -2  -2    0.68    1.05
   3   2  -2    2.59    1.96
   3   2  -2    3.86    3.02
  -3   2   2    1.74    2.89
  -3   2   2    1.84    1.96
  -3  -2   2   -0.02    2.83
   3  -2  -2    1.68    2.54
  -3  -2   2    0.69    2.01
   2  -2  -2  563.48   21.20
  -2   2   2  545.02   21.85
   2  -2  -2  561.26   14.45
  -2  -2   2  541.29   17.59
   2   2  -2  568.74   22.53
  -2  -2   2  566.10   20.90
   2  -2  -2  510.70   20.23
   2   2  -2  546.34   18.97
  -2  -2   2  544.72   20.23
   1  -2  -2   61.65    6.72
  -1   2   2   71.74    7.59
  -1  -2   2   66.83    5.26
   1   2  -2   70.26    6.74
  -1  -2   2   68.83    7.07
   1  -2  -2   66.40    5.15
   1   2  -2   73.12    7.53
   1  -2  -2   59.73    7.00
   1   2  -2   58.22    4.63
  -1  -2   2   71.91    7.49
   0   2  -2   80.29    7.56
   0  -2   2   88.54    8.67
   0  -2  -2   71.64    7.79
   0  -2   2   86.74    5.50
   0  -2  -2   82.80    6.25
   0   2   2   74.92    7.67
   0   2  -2   78.63    7.24
   0   2  -2   76.49    6.00
   0  -2  -2   84.45    7.84
   0  -2   2   71.10    7.06
  -1  -2  -2   -1.48    1.91
   1  -2   2    3.25    1.29
   1  -2   2    0.58    1.60
  -1  -2  -2    4.72    2.81
   1   2   2    0.47    1.94
  -1   2  -2    0.84    1.28
  -1   2  -2    1.08    1.73
  -1   2  -2    3.35    2.32
  -1  -2  -2    0.89    0.86
   2  -2   2  616.38   14.86
   2   2   2  604.48   21.49
  -2  -2  -2  594.28   19.16
  -2  -2  -2  636.55   24.69
  -2   2  -2  585.52   17.70
  -2  -2  -2  587.66   14.33
   2  -2   2  608.20   20.61
  -2   2  -2  612.46   22.31
  -2   2  -2  593.70   21.85
   3  -2   2   60.84    4.67
  -3  -2  -2   58.34    5.19
  -3  -2  -2   56.20    4.93
   3   2   2   70.59    7.25
   3  -2   2   68.16    6.59
  -3  -2  -2   67.83    8.33
  -3   2  -2   62.20    7.60
  -4  -2  -2   58.44    5.86
   4  -2   2   72.03    9.37
  -4  -2  -2   58.38    8.35
   4  -2   2   72.89    5.52
  -4   2  -2   79.39    9.43
   4   2   2   68.72    6.89
  -4  -2  -2   66.74    5.55
   5  -2   2   33.52    4.25
  -5  -2  -2   20.89    3.81
   5  -2   2   29.28    6.33
  -5   2  -2   28.86    6.77
  -5  -2  -2   25.19    5.71
   5   2   2   27.65    5.02
   6  -2   2    4.01    3.86
  -6   2  -2   -1.57    4.08
   6   2   2    3.95    2.82
  -6  -2  -2    5.07    3.94
  -6  -2  -2   -0.68    1.86
   6  -2   2    5.82    2.74
   7   2   2   15.07    4.73
   7  -2   2    8.58    3.09
  -7   2  -2    4.70    3.51
  -7  -2  -2    7.40    3.14
  -7  -2  -2   12.75    6.43
   7  -2   2    9.18    4.69
  -8  -2  -2   25.95    7.25
   8   2   2   14.63    3.63
  -8   2  -2   13.78    5.03
   8  -2   2   14.74    3.86
   8  -2   2   17.49    5.65
  -8  -2  -2   15.67    4.42
   9  -2   2   -1.35    2.48
   9  -2   2    2.42    3.88
   9   2   2    1.23    2.96
  -9  -2  -2    4.91    3.60
  -9  -2  -2    9.77    6.20
  -9   2  -2   -3.35    4.02
  10   2   2   26.40    5.23
 -10  -2  -2   22.06    7.42
  10  -2   2   18.49    5.49
  10  -2   2   17.59    5.69
 -10   2  -2   28.23    9.00
 -10  -2  -2   19.32    5.84
  11  -2   2   67.11   11.49
  11   2   2   90.43    8.88
 -11   2  -2   78.70   14.17
  11  -2   2   60.28    9.70
 -11  -2  -2   85.38   12.01
 -11  -2  -2   89.22   14.68
 -12  -2  -2   -1.28    6.54
  12   2   2   10.97    4.04
 -12   2  -2    7.14    6.09
  12  -2   2   -3.82    4.72
  12  -2   2    4.29    3.96
  13  -2   2    0.85    4.31
  13   2   2   -1.64    3.09
 -13   2  -2    1.92    5.27
  13  -2   2   11.26    4.89
  14  -2   2   -1.98    5.33
  14  -2   2    2.06    5.70
 -14   2  -2    4.80    7.25
  14   2   2   -0.76    4.21
  15  -2   2   22.38    9.08
 -15   2  -2    3.80    6.09
  14  -3  -2   62.29   13.23
 -14   3   2   67.44   15.10
  14   3  -2   76.78   13.85
  13  -3  -2   13.90    7.10
  13   3  -2   24.39    7.80
 -13   3   2   10.83    7.28
  12   3  -2    9.64    5.00
 -12   3   2    4.83    4.68
  12  -3  -2    4.36    4.54
  12   3  -2   10.00    4.21
  11  -3  -2    7.47    6.44
 -11   3   2    1.71    3.90
  11   3  -2    4.55    3.07
 -11   3   2   -9.35    5.94
  10   3  -2   79.76    8.06
  10  -3  -2   84.82   11.78
 -10  -3   2   67.87   11.81
 -10   3   2   65.74   10.95
 -10   3   2   68.02   11.05
   9   3  -2  111.51    9.70
  -9   3   2   95.22   12.51
  -9  -3   2   88.09   12.24
   9   3  -2  106.35   16.74
   9  -3  -2   95.17   11.55
   8  -3  -2  322.46   20.25
  -8  -3   2  324.60   22.31
  -8  -3   2  383.28   26.56
   8   3  -2  341.16   17.07
   8   3  -2  334.68   28.12
  -8   3   2  291.10   20.90
   8  -3  -2  318.73   24.72
  -7  -3   2   82.71   11.95
   7  -3  -2   72.52    9.57
   7   3  -2   77.64   13.26
  -7   3   2   71.79   10.69
   7  -3  -2   84.59   12.74
   7   3  -2   76.68    8.27
  -7  -3   2   79.89   10.83
  -6   3   2  252.35   19.05
   6  -3  -2  267.47   17.54
   6  -3  -2  255.15   20.21
  -6  -3   2  309.94   20.82
   6   3  -2  303.21   16.42
   6   3  -2  317.79   25.30
  -6  -3   2  275.58   19.16
   5   3  -2   13.22    4.15
   5  -3  -2   19.37    4.92
  -5  -3   2   20.20    6.08
   5  -3  -2   18.09    5.30
  -5   3   2   22.54    6.47
   5   3  -2   14.19    5.49
  -4   3   2  209.23   16.62
   4  -3  -2  163.34   14.79
  -4  -3   2  205.39   15.77
   4  -3  -2  186.33   14.33
   4   3  -2  214.56   18.72
  -4  -3   2  229.69   15.33
   4   3  -2  205.34   13.96
  -3  -3   2    8.83    4.06
   3   3  -2   15.82    5.79
   3  -3  -2    9.32    4.16
  -3  -3   2   15.03    4.65
   3  -3  -2    7.28    3.84
   3   3  -2   12.54    4.13
  -3   3   2   11.94    5.37
  -2   3   2  104.92   11.93
   2   3  -2   97.44    9.96
   2  -3  -2   94.16   10.56
   2  -3  -2  113.81   11.56
   2   3  -2  122.05   12.38
  -2  -3   2  102.08   10.69
  -2  -3   2  113.57   11.67
   1  -3  -2  692.50   28.29
  -1   3   2  722.96   29.66
   1  -3  -2  696.45   28.34
   1   3  -2  677.47   27.23
  -1  -3   2  738.77   29.95
   1  -3  -2  747.50   23.36
   1   3  -2  723.02   29.20
  -1  -3   2  701.20   27.76
   0  -3  -2  105.18   11.24
   0   3  -2  104.34   11.03
   0   3  -2  105.14   10.29
   0  -3  -2  110.65    9.33
   0  -3  -2  105.54   10.41
   0  -3   2  103.14   10.06
   0  -3   2  105.57   11.33
   0   3   2  101.16   10.76
  -1  -3  -2  142.36   13.33
  -1   3  -2  145.20   12.86
  -1  -3  -2  158.12   11.66
   1  -3   2  132.70   11.38
   1  -3   2  130.28   12.82
  -1  -3  -2  138.17   11.86
   1   3   2  155.37   13.14
   2  -3   2   12.51    4.28
  -2  -3  -2    2.85    2.59
   2  -3   2   -4.61    4.61
  -2  -3  -2    7.49    3.08
  -2   3  -2    2.15    3.01
  -2  -3  -2    6.06    4.46
   2   3   2    0.48    2.94
   3   3   2   23.14    5.56
   3  -3   2   24.10    5.78
  -3  -3  -2   21.58    5.57
  -3  -3  -2   20.30    5.00
   3  -3   2   22.26    5.15
  -3  -3  -2   27.90    5.25
  -3   3  -2   22.40    5.44
   4   3   2   53.02    7.67
  -4   3  -2   60.55    9.10
  -4  -3  -2   55.34    6.77
   4  -3   2   48.30    8.72
  -4  -3  -2   59.11    9.36
  -5  -3  -2  476.50   26.95
   5  -3   2  410.25   24.90
  -5   3  -2  436.71   23.93
   5   3   2  429.64   20.91
  -6  -3  -2  231.26   20.06
   6  -3   2  184.76   17.11
  -6   3  -2  196.42   16.53
   6   3   2  197.70   14.16
  -7  -3  -2  227.16   20.45
   7  -3   2  219.41   19.21
   7   3   2  218.18   14.34
   8   3   2   11.06    4.41
   8  -3   2    6.51    4.50
  -8  -3  -2    7.03    6.44
   9  -3   2    3.07    4.22
  -9   3  -2    1.36    4.10
  -9  -3  -2    9.34    7.68
   9   3   2   18.53    5.76
 -10   3  -2    0.75    5.16
  10   3   2   -7.34    4.45
 -10  -3  -2   -0.64    5.67
  10  -3   2    8.16    6.21
 -11   3  -2   34.36   10.97
  11   3   2   24.48    5.69
 -11  -3  -2   10.15    6.63
  11  -3   2   16.87    6.73
  12   3   2  100.86   10.44
 -12   3  -2   98.82   16.61
 -12  -3  -2  120.82   19.51
  12  -3   2   91.67   15.82
  13  -3   2   12.47    8.07
  13   3   2   18.76    5.74
 -13   3  -2    2.66    6.38
 -13  -3  -2   19.04   10.54
  10  -4  -2  105.77   18.41
 -10   4   2   78.32   13.62
 -10  -4   2   92.15   14.55
  -9  -4   2    5.65    6.04
  -9   4   2   -1.63    4.66
   9   4  -2   16.39    5.80
   9  -4  -2    6.70    8.29
  -8   4   2   -2.61    4.23
   8   4  -2    0.97    3.34
   8  -4  -2    3.48    5.36
  -8  -4   2   -1.42    3.88
  -7   4   2   80.32   13.20
   7  -4  -2   85.89   14.15
  -7  -4   2   83.34   13.14
   7   4  -2   78.02    9.88
  -6   4   2  364.48   26.15
   6   4  -2  375.11   21.44
   6  -4  -2  364.56   27.14
  -6  -4   2  373.64   25.66
   5  -4  -2  155.48   17.03
   5   4  -2  190.67   15.34
  -5  -4   2  208.24   18.85
  -5   4   2  184.23   18.74
   4  -4  -2  165.60   16.95
  -4   4   2  196.11   19.05
  -4  -4   2  216.58   17.76
  -4  -4   2  208.26   18.44
   4   4  -2  223.48   17.12
   3  -4  -2  105.80   13.18
   3   4  -2  120.60   12.92
  -3   4   2  136.17   15.58
  -3  -4   2  137.69   14.76
  -3  -4   2  133.03   14.64
   2   4  -2   26.62    6.78
   2  -4  -2   26.04    7.08
  -2   4   2   23.33    6.65
  -2  -4   2   27.41    6.74
  -2  -4   2   41.07    8.85
  -1  -4   2    0.15    3.78
   1  -4  -2   -1.47    4.48
   1   4  -2    2.43    4.60
  -1   4   2   -3.00    5.49
  -1  -4   2    8.44    5.32
   0  -4  -2   65.77    9.63
   0   4  -2   59.10    9.81
   0   4   2   58.99   10.01
   0  -4   2   60.64    9.52
   0  -4   2   55.95    9.89
   1  -4   2  332.98   21.17
   1   4   2  317.12   21.78
  -1  -4  -2  298.13   20.38
  -1   4  -2  305.21   22.34
   1  -4   2  295.68   22.15
   2   4   2  299.71   20.99
   2  -4   2  270.28   21.34
  -2   4  -2  293.53   22.09
  -2  -4  -2  272.29   19.21
   3   4   2  261.85   19.32
  -3   4  -2  297.14   22.66
   3  -4   2  240.52   20.29
  -4   4  -2  122.78   15.02
   4  -4   2  100.85   13.36
   4   4   2  146.27   14.43
   5  -4   2   76.04   11.76
  -5   4  -2   88.97   12.77
  -5  -4  -2   79.82   11.70
   5   4   2   98.31   11.83
  -5  -4  -2   95.85   14.30
  -6  -4  -2   13.50    7.51
   6  -4   2    4.96    4.95
  -6   4  -2   14.77    6.72
   6   4   2    1.07    4.02
  -6  -4  -2    1.91    4.08
   7   4   2   90.97   10.90
  -7  -4  -2  111.47   16.48
  -7   4  -2   74.68   12.62
   7  -4   2   87.29   13.74
  -7  -4  -2  127.95   15.66
   8   4   2   26.65    6.46
  -8  -4  -2   25.09    8.12
  -8  -4  -2   24.44    9.53
  -8   4  -2   36.40    9.47
   8  -4   2   25.75    8.66
  -9   4  -2   70.35   12.91
   9   4   2   91.69   11.05
   9  -4   2   82.18   14.30
  -9  -4  -2   95.80   16.81
  -9  -4  -2   99.65   15.75
  10  -4   2  102.66   16.38
 -10   4  -2  104.34   15.78
 -10  -4  -2   78.12   15.63
  10   4   2  137.92   13.56
  18   0  -3    1.28    5.11
 -18   0   3   -9.54    7.48
 -17   0   3    0.87    6.12
  17   0  -3    2.68    5.25
  16   0  -3    4.73    5.49
 -16   0   3   -2.06    5.57
  15   0  -3    8.95    6.91
 -15   0   3   14.00    8.36
 -14   0   3    2.74    4.04
  14   0  -3    7.46    5.94
  13   0  -3    7.49    5.10
 -13   0   3   -6.08    6.68
  12   0  -3    8.72    5.18
 -12   0   3   -2.40    5.25
  11   0  -3   -0.08    3.44
 -11   0   3   -6.51    6.19
  10   0  -3    1.06    3.35
 -10   0   3   -2.75    4.23
  10   0  -3   -0.91    3.98
   9   0  -3   -2.13    2.39
   9   0  -3   -0.27    2.79
  -8   0   3    1.38    3.11
   8   0  -3    2.55    2.47
   8   0  -3    8.72    4.24
  -8   0   3    0.68    0.95
   7   0  -3   -0.32    2.39
  -7   0   3    0.98    1.13
   7   0  -3   -1.19    2.49
  -7   0   3   -1.81    2.99
   6   0  -3   -0.87    1.61
  -6   0   3    1.64    1.31
  -6   0   3   -1.85    2.47
   6   0  -3   -1.24    2.45
   5   0  -3   -1.32    1.46
   5   0  -3    1.60    1.87
  -5   0   3    1.68    1.51
  -5   0   3    5.29    3.03
  -4   0   3    1.32    1.33
   4   0  -3    0.14    1.07
   4   0  -3   -0.01    1.23
  -4   0   3    1.08    1.77
  -3   0   3    0.52    0.68
  -3   0   3   -0.58    1.22
   3   0  -3   -0.79    1.14
   3   0  -3   -2.14    1.52
  -2   0   3    0.46    1.72
   2   0  -3    0.45    0.93
   2   0  -3    2.23    1.09
  -2   0   3   -0.26    0.75
   1   0  -3   -0.39    0.73
  -1   0   3   -1.49    2.15
  -1   0   3   -0.39    0.63
  -1   0   3    0.03    0.30
   0   0   3    0.47    0.42
   0   0  -3    0.28    0.67
   0   0   3    1.28    1.36
   1   0   3    0.21    1.37
  -1   0  -3   -0.45    0.84
   1   0   3    0.61    0.70
  -2   0  -3    0.67    1.75
   2   0   3    1.68    1.12
  -2   0  -3    3.52    1.67
   2   0   3   -0.41    0.76
   2   0   3   -0.28    0.46
   3   0   3   -0.60    1.52
  -3   0  -3   -0.59    1.61
   3   0   3    0.45    1.36
  -3   0  -3   -0.96    1.42
   3   0   3    0.56    0.80
  -4   0  -3    0.16    1.74
  -4   0  -3   -3.44    2.90
   4   0   3    0.33    0.90
   4   0   3   -0.73    1.07
  -5   0  -3   -3.25    3.40
  -5   0  -3    3.67    3.13
   5   0   3    1.48    1.33
  -6   0  -3   -0.27    2.81
  -6   0  -3    0.64    2.59
   6   0   3    1.86    1.62
  -7   0  -3   -1.54    3.46
   7   0   3    0.59    1.18
  -7   0  -3   -2.03    4.44
  -8   0  -3    2.91    4.29
   8   0   3   -1.33    1.28
  -8   0  -3   -3.04    3.82
  -9   0  -3    3.04    4.79
 -10   0  -3   -0.79    4.23
  11   0   3    1.69    3.94
 -11   0  -3   -5.31    6.42
  12   0   3    6.00    4.42
 -12   0  -3   -2.26    7.08
 -13   0  -3   -0.89    5.20
  13   0   3   -1.47    3.43
  14   0   3    0.61    4.12
 -14   0  -3  -11.54    9.20
  15   0   3    3.60    5.29
 -15   0  -3    7.49    7.59
  16   0   3   -1.30    4.53
 -16   0  -3   -4.48    7.64
  17   0   3   -0.80    4.49
 -17   0  -3  -15.37    9.68
  17   1  -3   18.54    7.65
  17  -1  -3    7.78    5.08
 -17   1   3   22.05   10.36
 -17  -1   3    2.27    4.39
  16   1  -3   79.11   12.51
  16  -1  -3  103.68   15.27
 -16   1   3   79.22   15.34
 -16  -1   3   82.95   14.60
  15  -1  -3   49.71   10.62
  15   1  -3   42.91    9.51
 -15   1   3   44.87   11.71
 -15  -1   3   38.78   10.09
 -14  -1   3  494.88   32.48
 -14   1   3  459.40   33.11
  14  -1  -3  464.89   28.83
  14   1  -3  491.64   27.08
 -13  -1   3  416.03   28.43
 -13   1   3  388.12   29.12
  13   1  -3  435.60   24.13
  13  -1  -3  395.39   25.75
  12  -1  -3  101.53   12.85
  12   1  -3  101.17   15.80
 -12   1   3   98.03   14.33
  12   1  -3  109.10   11.86
 -12  -1   3  103.88   13.59
  11   1  -3   26.78    7.16
 -11   1   3   14.83    6.05
  11   1  -3   24.49    5.65
 -11  -1   3   38.17    8.27
  11  -1  -3   32.80    7.01
  10   1  -3   39.10    6.50
  10  -1  -3   42.70    7.70
 -10   1   3   45.04    8.67
 -10  -1   3   41.33    7.54
  10   1  -3   41.75    9.04
  -9   1   3  718.30   32.60
  -9  -1   3  742.38   30.51
   9   1  -3  764.59   36.46
   9  -1  -3  730.19   28.52
   9   1  -3  730.66   26.11
  -8  -1   3  780.37   29.19
   8   1  -3  777.78   25.54
  -8   1   3  790.53   32.29
   8   1  -3  790.27   35.22
   8   1  -3  748.83   18.64
   8  -1  -3  810.99   28.33
   7  -1  -3  622.23   23.07
   7  -1  -3  553.34   21.09
  -7  -1   3  585.56   23.23
  -7   1   3  624.52   26.62
   7   1  -3  603.19   14.82
   7   1  -3  577.68   20.56
   6  -1  -3  976.19   27.83
  -6   1   3  973.15   31.60
  -6  -1   3  993.52   28.35
   6   1  -3 1001.38   18.48
   6  -1  -3  929.17   25.76
   6   1  -3  957.39   25.27
   5  -1  -3 1477.94   33.80
   5  -1  -3 1478.97   29.51
   5   1  -3 1488.39   30.07
  -5  -1   3 1539.78   35.06
  -5   1   3 1542.27   37.43
   5   1  -3 1440.38   22.61
   4  -1  -3   28.43    4.36
  -4   1   3   23.90    3.82
  -4  -1   3   25.36    4.04
   4   1  -3   28.04    2.49
   4  -1  -3   25.47    3.04
   4   1  -3   27.66    3.35
  -4   1   3   30.55    4.76
   3  -1  -3  230.99   11.71
   3   1  -3  226.10    7.27
  -3   1   3  255.37   11.60
   3   1  -3  230.10   13.17
   3  -1  -3  240.18    7.92
   3   1  -3  229.48    8.36
  -2   1   3  323.34   12.53
   2   1  -3  315.29    8.16
   2   1  -3  330.99    9.25
   2   1  -3  308.88   14.19
   2  -1  -3  333.86   13.84
   1  -1  -3 3520.73   55.23
   1   1  -3 3571.06   54.43
   1   1  -3 3521.39   45.00
  -1   1   3 3537.08   51.67
   1   1  -3 3473.29   38.38
   0   1   3 1892.03   33.17
   0  -1  -3 1809.72   36.87
   0  -1   3 1789.13   33.88
   1  -1   3 2777.60   46.33
  -1  -1  -3 2781.60   49.19
  -1   1  -3 2825.54   47.64
   1   1   3 2853.63   43.38
  -2  -1  -3  636.79   11.44
   2   1   3  635.28   17.28
   2  -1   3  680.29   20.63
  -2  -1  -3  654.10   21.88
  -2  -1  -3  625.70   19.55
  -2   1  -3  632.94   21.46
   2  -1   3  661.18   12.62
  -3  -1  -3   24.55    4.28
  -3  -1  -3   27.01    4.25
  -3   1  -3   26.99    4.83
   3   1   3   28.57    3.49
   3  -1   3   30.10    3.04
   3  -1   3   35.28    5.09
   4   1   3  806.74   19.63
  -4  -1  -3  853.43   27.88
  -4   1  -3  835.75   29.72
   4  -1   3  913.14   27.40
  -4  -1  -3  872.61   27.64
   4  -1   3  823.14   20.50
   5  -1   3   32.38    5.41
   5  -1   3   33.05    4.48
  -5  -1  -3   31.60    5.95
  -5   1  -3   30.49    6.11
  -5  -1  -3   34.73    6.11
   5   1   3   30.65    3.78
  -6  -1  -3  372.41   21.09
  -6  -1  -3  372.86   21.28
   6  -1   3  386.61   16.44
  -6   1  -3  404.39   23.48
   6  -1   3  386.94   18.57
   6   1   3  386.91   13.47
  -7   1  -3 1023.83   40.73
  -7  -1  -3 1018.12   37.89
   7  -1   3 1064.20   30.32
   7   1   3  972.30   23.86
   7  -1   3 1013.36   32.12
  -7  -1  -3 1041.18   38.32
   8   1   3  991.06   25.06
  -8  -1  -3 1024.40   40.30
  -8   1  -3 1072.34   44.01
  -8  -1  -3  978.31   39.96
   8  -1   3 1031.24   32.03
  -9  -1  -3  112.67   14.00
   9   1   3  128.24    8.99
  -9  -1  -3  142.71   15.95
  -9   1  -3  137.30   16.44
   9  -1   3  139.63   12.09
 -10  -1  -3   12.72    5.92
 -10   1  -3   20.61    7.13
  10   1   3    2.89    2.55
  10  -1   3   12.78    4.89
 -10  -1  -3    7.91    4.59
 -11   1  -3    1.12    4.93
 -11  -1  -3    4.84    6.09
  11  -1   3    0.95    3.26
 -11  -1  -3    2.29    3.62
  12  -1   3   40.68    8.53
 -12   1  -3   50.83   12.82
 -12  -1  -3   28.73    8.45
 -13   1  -3   98.11   16.86
 -13  -1  -3  113.88   16.87
  13  -1   3  122.98   14.13
 -14   1  -3  272.25   29.36
 -14  -1  -3  275.33   27.80
  14  -1   3  248.83   20.44
  15   1   3   60.42   11.39
  15  -1   3   55.40   10.68
 -15  -1  -3   44.86   12.54
 -15   1  -3   56.11   15.52
  16  -1   3   23.59    7.54
  16   1   3   18.88    7.27
 -16   1  -3   19.71   10.39
 -16  -1  -3    7.52    7.36
  16  -2  -3  156.96   20.05
 -16   2   3  138.71   20.70
  16   2  -3  171.00   18.81
  15   2  -3   49.82   10.27
 -15   2   3   63.21   13.57
  15  -2  -3   38.30   10.15
  14  -2  -3   28.82    8.95
  14   2  -3   26.94    6.97
 -14   2   3   30.34    9.21
  13  -2  -3  203.33   19.95
 -13   2   3  235.64   23.43
  13   2  -3  264.76   20.15
 -12   2   3  615.89   36.34
  12  -2  -3  596.60   32.30
  12   2  -3  624.23   40.90
  12   2  -3  626.22   21.37
  12   2  -3  696.75   31.15
  11  -2  -3  885.08   36.92
 -11   2   3  827.38   40.13
 -11  -2   3  801.34   32.89
  11   2  -3  842.13   23.61
  11   2  -3  835.53   45.89
  11   2  -3  895.63   34.45
  10  -2  -3  849.77   34.85
 -10   2   3  910.18   40.27
 -10  -2   3  853.78   32.20
  10   2  -3  903.15   45.43
  10   2  -3  900.82   23.27
   9  -2  -3  325.27   19.99
  -9  -2   3  325.26   18.35
   9   2  -3  343.88   13.43
   9   2  -3  352.28   26.96
  -9   2   3  313.64   22.35
   9   2  -3  367.86   19.54
   8  -2  -3  115.82   11.56
  -8   2   3  132.25   13.32
   8   2  -3  135.71    8.12
   8   2  -3  136.10   16.10
   8   2  -3  120.56   10.67
  -7   2   3   92.34   10.87
   7   2  -3   90.16    6.82
   7  -2  -3   78.12    9.02
   7   2  -3  100.06   13.60
  -7   2   3   81.11    9.54
  -7  -2   3   75.36    9.76
   7   2  -3   99.05    9.17
   6  -2  -3  389.84   19.28
  -6   2   3  374.12   19.42
  -6   2   3  410.42   20.67
  -6  -2   3  409.56   20.85
   6   2  -3  387.71   14.18
   6   2  -3  385.02   24.41
   5  -2  -3  856.85   28.57
  -5  -2   3  836.70   29.26
  -5   2   3  871.45   30.19
   5   2  -3  852.08   22.62
   5   2  -3  890.29   35.04
  -5   2   3  873.15   28.42
   4  -2  -3 1355.14   36.57
  -4   2   3 1380.23   37.76
   4   2  -3 1390.11   30.27
  -4  -2   3 1389.45   37.40
   4   2  -3 1331.33   41.36
  -3  -2   3 5357.49   84.31
   3  -2  -3 5336.54   84.63
   3   2  -3 5281.09   89.28
   3  -2  -3 5332.60   60.81
  -3   2   3 5267.73   84.43
   3   2  -3 5258.03   74.10
  -2  -2   3 1646.43   38.71
   2  -2  -3 1724.66   41.50
  -2  -2   3 1714.20   32.66
   2   2  -3 1720.97   42.54
   2  -2  -3 1717.04   26.76
  -2   2   3 1704.44   41.03
  -2  -2   3 1715.28   40.08
   2   2  -3 1668.31   35.04
  -1  -2   3  154.42    7.10
   1   2  -3  165.79   11.59
   1  -2  -3  170.12    7.81
   1  -2  -3  156.11   10.48
   1   2  -3  172.32   10.48
   1  -2  -3  172.13   12.25
   1   2  -3  130.69    8.94
  -1   2   3  156.55   11.34
  -1  -2   3  170.04   11.47
   0  -2   3   17.35    2.04
   0   2  -3   27.19    4.38
   0   2   3   20.43    4.36
   0  -2  -3   25.41    5.08
   0  -2  -3   26.36    4.62
   0   2  -3   31.85    4.76
   0  -2   3   28.41    4.72
   0   2  -3   25.87    4.40
  -1   2  -3  338.92   15.79
  -1  -2  -3  362.44   18.73
   1  -2   3  329.92    7.96
  -1  -2  -3  354.25   15.08
   1   2   3  313.56   15.86
   1  -2   3  341.18   16.04
  -1   2  -3  324.55   14.80
  -1   2  -3  368.84   16.39
   2  -2   3 1631.88   23.96
  -2  -2  -3 1698.04   33.22
  -2   2  -3 1647.52   38.41
  -2  -2  -3 1682.79   44.18
   2  -2   3 1696.16   38.55
   2   2   3 1702.39   38.23
  -2  -2  -3 1647.71   31.82
  -2   2  -3 1652.61   35.20
  -2   2  -3 1738.55   41.72
  -3  -2  -3 2048.01   50.79
  -3  -2  -3 2085.47   39.02
   3   2   3 2061.14   42.62
  -3   2  -3 2110.27   50.62
   3  -2   3 1978.28   29.96
   3  -2   3 2179.19   51.13
  -3  -2  -3 1966.95   34.67
   4  -2   3 1162.70   22.76
  -4   2  -3 1275.46   40.73
  -4  -2  -3 1214.15   39.08
   4  -2   3 1309.15   39.61
   4   2   3 1211.35   31.22
  -4  -2  -3 1182.18   30.53
   5  -2   3 1003.89   22.99
  -5  -2  -3  954.06   35.69
   5  -2   3 1044.30   36.82
   5   2   3 1015.15   28.29
  -5  -2  -3  984.36   29.75
  -5   2  -3 1028.18   38.94
  -6  -2  -3  256.43   19.08
   6  -2   3  251.17   18.20
   6   2   3  281.93   14.23
  -6   2  -3  285.39   21.41
  -6  -2  -3  238.23   15.59
   6  -2   3  274.54   12.48
   7  -2   3   31.86    5.33
   7   2   3   27.73    5.43
  -7  -2  -3   29.96    7.27
  -7   2  -3   27.20    7.39
   7  -2   3   33.27    7.31
  -7  -2  -3   35.07    6.85
  -8   2  -3   94.85   13.65
   8  -2   3   97.67   11.86
  -8  -2  -3   92.57   11.10
   8   2   3   97.34    8.42
  -8  -2  -3   99.75   13.12
   8  -2   3   96.66    9.37
  -9  -2  -3  307.94   24.34
   9   2   3  313.53   15.56
   9  -2   3  288.39   21.29
  -9   2  -3  318.68   26.65
  -9  -2  -3  297.37   20.92
   9  -2   3  318.60   18.28
  10   2   3  705.63   23.84
 -10  -2  -3  730.15   39.69
  10  -2   3  665.69   33.68
 -10   2  -3  688.84   40.54
 -10  -2  -3  662.25   32.84
  10  -2   3  653.57   28.58
 -11  -2  -3  311.37   27.44
  11  -2   3  264.04   21.76
  11   2   3  309.42   16.12
 -11   2  -3  321.61   28.84
  11  -2   3  295.11   20.53
 -12  -2  -3  244.33   25.80
  12  -2   3  255.10   22.42
  12   2   3  256.03   15.48
 -12   2  -3  231.49   25.55
  13  -2   3   70.98   12.40
 -13  -2  -3   62.08   13.90
  13   2   3   55.28    7.79
 -13   2  -3   57.98   14.04
  14  -2   3   15.67    7.92
  14   2   3    2.63    3.95
 -14   2  -3    6.55    6.55
 -15   2  -3   17.45    9.70
 -14  -3   3  191.32   21.03
 -14   3   3  179.71   22.07
  14  -3  -3  152.63   19.91
 -13   3   3   94.19   13.58
  13  -3  -3   95.18   15.17
 -13   3   3  115.94   16.87
 -13  -3   3  111.75   15.81
 -12   3   3   17.83    7.05
  12  -3  -3   12.27    6.17
 -12   3   3   14.88    6.20
 -12  -3   3    7.41    5.59
 -11   3   3   13.93    6.09
  11  -3  -3   14.56    6.55
  11   3  -3    7.24    6.62
 -11   3   3   10.53    6.52
 -11  -3   3    5.41    5.54
  10  -3  -3   93.99   12.42
  10   3  -3   89.01   16.28
 -10   3   3   80.00   12.04
 -10   3   3  122.25   15.35
 -10  -3   3  110.33   14.41
   9   3  -3  199.39   23.00
   9  -3  -3  186.49   16.62
   9   3  -3  208.14   12.85
  -9   3   3  167.91   16.37
  -9  -3   3  174.21   17.08
   8   3  -3  527.55   20.77
  -8  -3   3  472.55   27.23
  -8   3   3  490.21   27.75
   8   3  -3  477.34   33.86
   8  -3  -3  490.08   25.92
   7  -3  -3  418.35   23.31
  -7   3   3  397.29   24.53
  -7  -3   3  440.59   25.47
   7   3  -3  428.34   18.77
   7   3  -3  427.83   30.81
   6  -3  -3  209.01   16.07
  -6   3   3  192.01   16.59
  -6  -3   3  191.19   16.14
   6  -3  -3  182.25   16.93
   6   3  -3  220.29   21.20
   6   3  -3  211.57   13.38
   5  -3  -3  283.38   18.72
  -5   3   3  312.79   20.55
   5   3  -3  340.59   24.86
   5   3  -3  311.18   16.59
  -5  -3   3  289.74   19.58
   5  -3  -3  283.37   19.93
  -4   3   3   93.52   11.28
   4  -3  -3   87.74   10.47
   4  -3  -3   79.03   10.50
   4   3  -3   92.76    9.28
   4   3  -3   94.63   12.52
  -4  -3   3   96.54   10.93
  -3   3   3  100.65   11.77
   3   3  -3   93.54    9.48
   3  -3  -3   84.22    9.97
   3   3  -3  104.27   12.46
   3  -3  -3   89.39   10.36
  -3  -3   3  101.62   11.22
  -3  -3   3   91.75   10.74
  -2  -3   3  533.66   25.03
  -2   3   3  508.62   25.69
   2   3  -3  492.52   25.57
   2  -3  -3  469.14   23.35
  -2  -3   3  496.27   24.28
   2  -3  -3  503.77   25.20
   2   3  -3  502.45   22.29
  -1  -3   3  810.96   30.69
   1  -3  -3  861.20   33.59
   1  -3  -3  747.50   29.28
   1   3  -3  810.05   29.49
  -1   3   3  810.36   31.78
  -1  -3   3  812.58   32.44
   1   3  -3  801.18   31.02
   0  -3  -3  733.78   28.06
   0   3   3  778.04   30.87
   0   3  -3  745.67   28.42
   0  -3  -3  788.96   24.63
   0   3  -3  797.10   29.71
   0  -3   3  809.42   29.97
   0  -3   3  739.45   31.28
   0  -3  -3  732.78   31.51
   1  -3   3  362.79   22.00
  -1  -3  -3  361.71   18.76
  -1   3  -3  366.33   18.60
  -1  -3  -3  366.03   17.21
   1   3   3  348.35   19.87
  -1  -3  -3  342.28   21.58
  -1   3  -3  346.23   19.71
   1  -3   3  349.26   19.15
   2   3   3  179.93   14.34
   2  -3   3  176.62   15.99
  -2  -3  -3  174.94   15.89
  -2   3  -3  170.73   14.40
  -2  -3  -3  198.18   13.18
  -2  -3  -3  183.85   12.92
   2  -3   3  182.14   13.68
  -3  -3  -3  125.75   14.01
   3   3   3  115.98   11.43
   3  -3   3  108.38   12.38
   3  -3   3  124.92   11.43
  -3   3  -3  110.00   12.09
  -3  -3  -3  121.52    9.74
  -4  -3  -3    2.15    3.53
   4   3   3   -4.84    4.75
  -4   3  -3    0.26    3.02
   4  -3   3   -5.32    4.94
   5  -3   3  216.90   18.33
   5   3   3  214.47   14.90
  -5  -3  -3  209.05   18.79
  -5   3  -3  203.95   16.84
  -6   3  -3  190.50   16.81
  -6  -3  -3  207.40   19.29
   6  -3   3  205.53   18.38
   6   3   3  202.59   14.47
  -7  -3  -3  288.98   23.76
   7  -3   3  247.70   20.82
   7   3   3  303.40   17.59
  -8  -3  -3  426.15   30.02
   8  -3   3  346.95   25.32
   8   3   3  373.16   19.49
   9   3   3  148.88   12.73
   9  -3   3  134.34   16.71
  -9  -3  -3  116.89   16.98
  -9   3  -3  132.29   18.64
  10  -3   3   14.58    6.56
 -10   3  -3    5.76    5.10
  10   3   3   17.67    5.18
 -10  -3  -3   24.30    8.86
  11  -3   3   -5.95    6.62
  11   3   3   -0.92    2.97
 -11   3  -3   -9.34    7.36
 -11  -3  -3    8.81    8.26
  12   3   3   36.85    7.47
 -12   3  -3   29.09   10.03
 -12  -3  -3   18.61    9.77
  12  -3   3   19.53    8.69
 -13  -3  -3   91.06   18.17
  13   3   3   54.34    8.35
  13  -3   3   60.52   13.13
 -13   3  -3   69.88   16.05
  10  -4  -3   13.54    8.96
 -10   4   3    1.71    5.48
 -10  -4   3   -3.97    5.48
   9  -4  -3    5.99    8.43
   9   4  -3    0.19    9.02
  -9   4   3   -1.02    5.18
  -9  -4   3    2.23    6.37
   8  -4  -3    5.39    5.31
  -8   4   3   -2.24    5.38
   8   4  -3    0.87    6.22
  -8  -4   3    6.17    5.13
  -7   4   3   18.36    7.35
   7  -4  -3    5.68    6.45
  -7  -4   3    8.01    6.88
   6   4  -3   14.36    5.02
  -6  -4   3   18.28    6.79
  -6   4   3   25.83   11.47
   6  -4  -3   19.34    7.92
  -5  -4   3   45.58    9.71
  -5   4   3   46.42   10.43
   5  -4  -3   32.99    8.48
   5   4  -3   52.07    8.56
   4  -4  -3   63.12   11.00
  -4   4   3   78.61   12.16
   4   4  -3   71.54   10.17
  -4  -4   3   57.73   10.15
   3   4  -3    4.03    3.72
  -3   4   3    6.16    4.07
  -3  -4   3   20.69    7.34
  -3  -4   3    4.82    3.96
   3  -4  -3   18.92    7.35
  -2   4   3   -3.87    6.88
   2   4  -3   10.65    4.44
  -2  -4   3   19.75    7.02
   2  -4  -3   11.34    4.22
  -2  -4   3   10.62    4.90
   1  -4  -3   -4.47    4.40
   1   4  -3    8.37    5.22
  -1  -4   3    2.87    3.90
   1  -4  -3   -3.94    3.84
  -1   4   3   -1.41    4.53
  -1  -4   3    1.99    3.35
   0   4   3   -0.83    5.16
   0  -4  -3   -4.68    4.07
   0  -4   3    4.53    5.22
   0   4  -3    0.25    3.29
   0  -4  -3   -7.63    5.47
   0  -4   3    1.72    4.30
   1   4   3    6.09    4.09
  -1   4  -3   19.06    7.18
  -1  -4  -3   12.16    5.92
   1  -4   3    9.65    5.05
   1  -4   3    9.47    5.08
  -2  -4  -3    7.77    5.37
  -2   4  -3    0.03    3.89
   2  -4   3    0.95    4.62
   2   4   3   10.49    6.07
   2  -4   3   -2.67    3.62
   3  -4   3   -0.79    4.21
  -3  -4  -3    7.14    5.58
  -3   4  -3    5.82    4.98
   3   4   3   16.82    6.46
   3  -4   3    1.64    3.56
   4  -4   3    1.13    4.99
  -4   4  -3    8.46    5.96
   4   4   3   -2.59    5.54
  -4  -4  -3   11.03    5.79
  -5   4  -3   20.30    6.80
   5  -4   3   20.15    7.02
  -5  -4  -3   27.52    8.83
   5   4   3   21.71    6.09
   6  -4   3   51.08   10.04
  -6  -4  -3   69.46   12.15
   6   4   3   64.20    9.79
  -6  -4  -3   57.51   12.22
  -6   4  -3   77.44   13.11
  -7  -4  -3    6.22    6.95
   7  -4   3   -4.76    6.25
  -7   4  -3    9.79    6.53
   7   4   3    6.49    4.54
  -7  -4  -3   -1.75    5.15
   8   4   3    9.47    5.80
   8  -4   3   -8.11    7.32
  -8  -4  -3   15.47    7.48
  -8   4  -3    5.30    6.43
  -9   4  -3   21.91    8.58
  -9  -4  -3    9.87    7.38
   9   4   3   30.04    7.54
   9  -4   3    5.56    5.67
 -17   0   4  277.09   28.45
  17   0  -4  269.10   23.59
 -16   0   4  579.83   39.60
  16   0  -4  528.18   31.65
 -15   0   4  185.63   21.77
  15   0  -4  172.72   17.44
  14   0  -4   29.31    7.68
 -14   0   4   31.88    9.04
 -13   0   4  109.49   15.20
  13   0  -4  104.34   12.84
 -12   0   4  280.41   23.41
  12   0  -4  298.52   23.99
  12   0  -4  259.32   18.63
 -11   0   4 1070.07   43.15
  11   0  -4 1018.73   42.75
  11   0  -4 1009.62   36.00
 -10   0   4 1470.58   48.70
  10   0  -4 1548.72   50.63
  10   0  -4 1483.49   42.08
  -9   0   4 2192.48   57.80
   9   0  -4 2161.55   49.22
  -9   0   4 2174.83   34.47
   9   0  -4 2237.45   58.66
  -8   0   4 1339.78   41.12
   8   0  -4 1318.52   41.26
  -8   0   4 1299.38   24.82
   8   0  -4 1342.81   35.51
  -7   0   4 2744.11   58.51
   7   0  -4 2786.01   59.06
  -7   0   4 2726.50   41.64
   7   0  -4 2754.01   51.68
  -6   0   4  229.73   14.37
   6   0  -4  241.94   14.53
  -6   0   4  229.67   10.12
   6   0  -4  229.09   12.30
  -5   0   4 3308.78   49.82
   5   0  -4 3388.41   59.40
   5   0  -4 3413.80   54.27
  -4   0   4 1855.28   31.45
   4   0  -4 1828.29   34.82
   4   0  -4 1849.01   37.99
   3   0  -4 5311.22   69.48
  -3   0   4 5126.41   57.62
  -3   0   4 5282.42   65.42
   3   0  -4 5210.11   72.22
   2   0  -4 4311.51   58.58
  -2   0   4 4348.22   46.24
  -2   0   4 4297.50   54.95
  -1   0   4 5053.50   61.21
  -1   0   4 5020.65   51.59
   1   0  -4 4873.22   63.75
   0   0  -4 1531.32   28.77
   0   0   4 1575.51   20.87
   1   0   4  208.25   11.98
  -1   0  -4  206.55    9.85
   1   0   4  208.41    6.94
   2   0   4 1298.43   21.07
  -2   0  -4 1259.98   28.58
  -2   0  -4 1220.89   31.27
   2   0   4 1231.50   22.16
  -3   0  -4  332.07   14.81
  -3   0  -4  335.00   16.68
   3   0   4  307.47   11.04
   3   0   4  361.27   13.99
   3   0   4  334.79    9.55
  -4   0  -4 3860.08   65.97
   4   0   4 3933.02   50.76
  -4   0  -4 3891.29   71.81
   4   0   4 4052.33   57.07
   5   0   4 2727.38   41.58
  -5   0  -4 2582.14   55.26
  -5   0  -4 2581.93   59.35
   5   0   4 2523.71   41.55
  -6   0  -4 3135.89   66.52
  -6   0  -4 3061.56   70.46
   6   0   4 2981.97   45.97
  -7   0  -4  151.53   14.40
   7   0   4  150.02    9.62
  -7   0  -4  152.93   15.76
   7   0   4  147.48    7.90
  -8   0  -4    2.23    4.64
   8   0   4    0.21    1.35
  -8   0  -4   -0.35    3.35
  -9   0  -4    9.84    5.78
  -9   0  -4   17.06    6.88
 -10   0  -4  290.65   25.14
 -11   0  -4  624.36   39.13
 -12   0  -4  679.06   42.47
 -13   0  -4  161.98   22.28
  13   0   4  175.41   16.35
  14   0   4   33.63    8.39
 -14   0  -4   29.45   10.45
 -15   0  -4   -0.56    5.53
  15   0   4    5.99    5.36
  16   0   4    5.27    6.27
 -16   0  -4  -13.00   10.50
 -17   1   4    5.26    8.67
  17   1  -4    5.87    5.97
  17  -1  -4   -2.99    6.16
 -17  -1   4   -3.80    5.36
  16  -1  -4   94.77   15.44
 -16   1   4   96.82   16.94
 -16  -1   4   66.50   13.23
 -15   1   4  257.70   25.49
 -15  -1   4  239.15   23.43
  15   1  -4  240.68   20.13
  15  -1  -4  214.13   20.86
 -14   1   4  319.65   27.41
 -14  -1   4  325.14   25.89
  14   1  -4  329.55   22.37
  14  -1  -4  295.90   23.43
 -13   1   4  234.86   22.97
 -13  -1   4  263.01   22.24
  13   1  -4  281.26   26.16
  13   1  -4  276.27   19.38
  13  -1  -4  292.71   22.72
 -12   1   4  427.78   28.96
 -12  -1   4  426.53   27.22
  12   1  -4  424.92   31.17
  12   1  -4  380.78   21.90
  12  -1  -4  391.98   24.85
 -11   1   4  214.58   19.69
 -11  -1   4  206.71   18.00
  11   1  -4  212.12   20.94
  11   1  -4  218.92   15.64
  11  -1  -4  216.22   17.41
 -10   1   4    5.88    4.24
  10  -1  -4   -4.48    4.05
  10   1  -4    2.47    3.03
  10   1  -4   -1.12    3.97
 -10  -1   4    4.83    3.96
   9  -1  -4   25.03    5.38
   9   1  -4   33.13    5.80
   9   1  -4   27.85    7.69
  -9  -1   4   26.27    6.31
  -9   1   4   28.13    6.54
   9  -1  -4   32.96    6.38
   8  -1  -4  595.99   24.67
  -8   1   4  601.25   27.61
  -8  -1   4  596.28   25.37
   8  -1  -4  545.29   23.18
   8   1  -4  596.69   30.23
   8   1  -4  584.13   21.95
   7  -1  -4 2059.75   46.50
  -7   1   4 2171.88   51.77
   7   1  -4 2120.48   55.61
   7  -1  -4 2079.72   44.21
   7   1  -4 1941.55   31.23
   7   1  -4 2089.30   42.17
   6  -1  -4 1414.98   35.81
  -6   1   4 1424.68   38.94
   6  -1  -4 1363.18   32.05
  -6  -1   4 1411.69   35.71
   6   1  -4 1402.77   22.25
   6   1  -4 1356.53   31.03
   5  -1  -4 3109.85   55.84
   5   1  -4 3175.92   38.07
  -5  -1   4 3232.56   55.91
   5  -1  -4 3233.27   49.79
  -5   1   4 3102.93   35.69
  -5   1   4 3229.13   53.31
   5   1  -4 3137.54   49.21
   4  -1  -4  346.50   15.78
   4   1  -4  358.18    8.02
  -4  -1   4  345.03   15.31
   4  -1  -4  363.23   12.48
  -4   1   4  360.27   14.65
   4   1  -4  347.16   12.12
  -3  -1   4    6.98    2.64
   3  -1  -4    4.37    1.86
   3   1  -4    6.35    1.73
  -3   1   4    4.88    2.06
   3   1  -4    2.92    0.82
   3  -1  -4    3.71    1.50
   2   1  -4   25.53    2.46
   2  -1  -4   22.23    3.93
   2   1  -4   22.09    4.14
  -2   1   4   21.75    3.49
   2   1  -4   23.93    2.28
  -2  -1   4   27.69    4.11
   1   1  -4  810.28   13.60
   1  -1  -4  824.90   24.48
   1   1  -4  784.92   16.19
  -1   1   4  825.29   20.77
   1   1  -4  788.61   23.51
   0  -1  -4 2029.32   41.77
   0   1   4 2059.43   35.89
   0  -1   4 1959.84   37.20
  -1  -1  -4 2131.45   43.63
  -1   1  -4 2194.87   42.95
   1   1   4 2173.71   36.10
   1  -1   4 2097.99   39.04
   2  -1   4 2157.30   41.48
  -2  -1  -4 2156.03   45.56
  -2   1  -4 2030.10   33.55
   2   1   4 2120.33   36.56
  -2  -1  -4 2116.83   42.52
  -2   1  -4 2057.75   45.61
   3  -1   4  517.99   19.16
  -3   1  -4  528.97   22.86
  -3  -1  -4  478.07   20.79
  -3  -1  -4  520.81   20.83
   3   1   4  513.51   15.43
  -4  -1  -4  404.91   20.05
   4  -1   4  450.59   18.82
   4   1   4  408.09   13.84
  -4  -1  -4  423.21   20.06
  -4   1  -4  431.05   21.75
  -5   1  -4   26.07    5.69
   5   1   4   27.76    3.83
  -5  -1  -4   24.86    5.40
  -5  -1  -4   23.44    5.23
   5  -1   4   26.99    4.83
  -6  -1  -4  594.17   27.08
   6   1   4  592.47   17.76
   6  -1   4  668.02   25.67
   6  -1   4  656.20   22.35
  -6  -1  -4  637.63   28.78
  -6   1  -4  595.57   29.53
  -7  -1  -4  217.52   17.75
   7  -1   4  267.58   16.71
   7   1   4  245.99   11.59
  -7  -1  -4  246.68   19.24
  -7   1  -4  236.93   20.06
   7  -1   4  268.15   15.17
   8  -1   4  738.65   29.36
   8   1   4  706.89   21.17
  -8  -1  -4  734.31   34.59
  -8  -1  -4  687.09   34.00
  -8   1  -4  674.70   35.52
   8  -1   4  749.33   27.42
  -9  -1  -4  441.99   28.13
   9   1   4  421.18   17.27
   9  -1   4  419.47   22.91
  -9   1  -4  436.14   30.00
  -9  -1  -4  433.37   28.31
   9  -1   4  440.44   21.98
 -10  -1  -4  296.13   24.15
 -10   1  -4  312.38   26.69
  10   1   4  246.50   13.87
  10  -1   4  274.89   19.10
 -10  -1  -4  241.55   22.42
  10  -1   4  299.99   18.91
 -11  -1  -4   56.39   11.96
  11  -1   4   55.77    8.90
 -11   1  -4   54.22   12.86
 -11  -1  -4   81.93   14.19
  11  -1   4   72.45   10.54
 -12   1  -4    6.68    8.04
 -12  -1  -4    7.67    6.93
  12  -1   4    4.02    3.77
 -12  -1  -4    1.16    5.70
  13  -1   4   43.24    8.92
 -13  -1  -4   29.89   10.02
 -13   1  -4   35.96   11.97
  14  -1   4   54.92   10.47
 -14   1  -4   53.00   13.04
 -14  -1  -4   37.58   11.40
 -15   1  -4   48.24   13.28
 -15  -1  -4   51.49   13.28
  15  -1   4   73.78   12.10
  16  -1   4   34.58    8.77
  16   1   4   35.99   10.08
 -16   1  -4   32.40   12.40
 -16  -1  -4   36.08   12.24
  16  -2  -4   -0.87    6.13
  16   2  -4   -2.41    4.68
 -16   2   4    3.10    6.00
  15   2  -4    2.36    5.51
 -15   2   4    6.52    5.73
  14   2  -4    9.39    5.49
  14  -2  -4   10.42    6.96
 -14   2   4   14.84    8.46
  13   2  -4    4.89    4.68
  13  -2  -4    5.13    5.87
  13   2  -4    2.86    5.96
 -13   2   4   -0.09    4.75
  12   2  -4   40.75    8.01
 -12   2   4   52.67   11.91
  12  -2  -4   39.36    9.11
  12   2  -4   49.47   12.73
  11  -2  -4    2.94    4.42
 -11   2   4    4.36    3.88
  11   2  -4    0.54    3.60
  11   2  -4    1.36    5.45
  10   2  -4   82.66    9.82
  10   2  -4   90.50    6.84
  10  -2  -4   97.22   12.22
  10   2  -4   65.81   12.88
 -10   2   4   94.41   13.08
 -10  -2   4   82.20   11.33
   9   2  -4   98.99    6.86
   9   2  -4   71.46   13.04
  -9   2   4   92.64   12.35
   9  -2  -4   94.46   11.24
  -9  -2   4   91.84   11.28
   9   2  -4   96.54    9.83
   8   2  -4    3.68    3.01
  -8   2   4    8.63    4.76
   8   2  -4    3.50    1.98
   8   2  -4    5.02    5.15
   8  -2  -4    6.08    4.32
  -8   2   4    2.11    3.59
  -8  -2   4    4.34    3.27
   7   2  -4    4.31    2.67
   7  -2  -4   -2.59    3.91
   7   2  -4    9.04    2.62
   7   2  -4   -6.93    6.57
  -7   2   4    2.41    3.85
  -7   2   4    3.46    2.87
  -7  -2   4    3.98    3.77
   6   2  -4    2.76    2.25
   6   2  -4    0.63    1.40
   6   2  -4    4.22    4.47
   6  -2  -4    1.52    2.59
  -6   2   4   -1.59    2.77
  -6  -2   4   -2.62    2.76
   5   2  -4   51.12    4.84
  -5  -2   4   48.31    6.95
  -5   2   4   41.63    6.58
   5  -2  -4   54.42    7.59
   5   2  -4   55.18    8.99
   5   2  -4   60.78    5.85
   4   2  -4   55.56    5.48
  -4   2   4   53.58    7.45
   4  -2  -4   46.13    6.93
   4   2  -4   46.26    7.64
  -4  -2   4   49.63    7.32
   4   2  -4   45.10    4.46
  -3   2   4   83.47    9.05
   3   2  -4   72.39    6.38
  -3  -2   4   69.21    8.37
   3   2  -4   78.65    9.66
   3  -2  -4   69.86    3.36
   3  -2  -4   82.68    9.31
   3   2  -4   70.54    4.82
  -2  -2   4   10.01    3.97
  -2   2   4    5.02    3.23
   2   2  -4    2.88    1.36
   2  -2  -4    5.65    2.48
   2   2  -4    4.73    2.36
   2   2  -4    6.65    1.43
  -2  -2   4    4.73    2.95
   2  -2  -4    6.35    1.35
  -1   2   4   -1.35    2.43
   1   2  -4    2.88    2.91
   1   2  -4   -0.96    1.56
   1  -2  -4    2.57    2.49
  -1  -2   4    0.15    2.72
   0  -2  -4   97.84   10.18
   0  -2  -4   99.42    7.89
   0   2  -4   92.67    7.90
   0   2  -4  110.93    9.55
   0  -2   4  109.61    9.86
   0   2  -4   87.08    9.05
   0   2   4  109.29    9.42
   1  -2   4   28.88    5.35
  -1   2  -4   25.17    4.71
  -1  -2  -4   24.52    4.14
   1   2   4   29.04    5.15
  -1  -2  -4   18.15    4.87
  -1   2  -4   19.92    3.83
  -1   2  -4   20.43    4.49
   1  -2   4   32.58    5.50
  -2  -2  -4   57.70    5.20
   2  -2   4   58.29    8.24
  -2   2  -4   53.49    7.28
   2   2   4   59.24    7.48
  -2  -2  -4   61.25    8.62
  -2  -2  -4   49.63    5.79
   2  -2   4   54.55    6.86
   3  -2   4  323.05   18.97
  -3  -2  -4  323.56   19.95
   3   2   4  317.07   15.80
  -3  -2  -4  340.93   15.90
  -3   2  -4  341.35   19.84
  -3  -2  -4  330.70   11.39
   4  -2   4   90.05   10.39
   4   2   4   92.71    8.29
  -4  -2  -4   80.10   10.39
  -4  -2  -4   87.81    8.70
  -4   2  -4   82.77   10.59
   5   2   4    5.53    3.06
  -5   2  -4    7.21    4.82
  -5  -2  -4    5.10    2.97
  -5  -2  -4   12.33    4.34
   5  -2   4    4.72    3.57
   6  -2   4   -3.25    3.76
   6   2   4    5.33    3.84
  -6  -2  -4    7.22    3.62
  -6  -2  -4   -1.82    3.15
  -6   2  -4    2.89    4.38
   7  -2   4   38.32    7.85
  -7   2  -4   30.78    8.11
   7   2   4   42.32    6.37
  -7  -2  -4   22.02    5.54
  -7  -2  -4   29.91    7.51
   8   2   4   -0.30    2.77
   8  -2   4    5.21    3.88
  -8   2  -4    7.95    6.13
  -8  -2  -4   -2.77    2.50
  -8  -2  -4    4.85    5.54
  -9  -2  -4   18.96    5.90
  -9   2  -4   24.03    8.75
   9   2   4   25.92    5.05
   9  -2   4   21.21    6.70
  -9  -2  -4   25.33    8.18
 -10  -2  -4    9.37    5.32
  10  -2   4    3.08    5.25
  10   2   4    5.99    3.93
 -10   2  -4   11.85    7.10
 -10  -2  -4    0.22    4.83
 -11  -2  -4   -3.48    5.28
 -11   2  -4    3.19    5.35
  11   2   4    1.39    2.58
  11  -2   4    2.41    3.74
  12   2   4    0.30    3.79
 -12  -2  -4   10.11    8.80
 -12   2  -4   -0.03    4.56
  12  -2   4    2.22    5.39
  13  -2   4   10.20    6.34
 -13   2  -4   14.84    8.41
  13   2   4    5.35    3.56
 -13  -2  -4   21.56    9.42
 -14   2  -4   19.17   11.13
  14   2   4   10.97    4.42
 -14  -2  -4    3.09    5.53
 -15   2  -4   10.43    9.73
  14  -3  -4   18.66    8.58
 -14   3   4    8.66    7.29
 -14   3   4    2.31    4.53
 -14  -3   4    5.01    7.25
 -13   3   4   90.01   13.98
  13  -3  -4  101.19   15.93
 -13   3   4   91.80   15.18
 -13  -3   4   82.98   13.53
 -12   3   4   78.76   13.04
  12   3  -4  101.89   18.45
  12  -3  -4   96.87   14.67
 -12   3   4  101.62   15.49
 -12  -3   4   94.98   14.44
  11  -3  -4   26.22    7.89
 -11   3   4   22.79    7.23
  11   3  -4   30.77   11.42
 -11  -3   4   28.20    8.11
 -11   3   4   28.79    8.49
  10   3  -4    4.96    6.97
 -10   3   4   11.45    5.09
 -10   3   4   20.52    6.84
  10  -3  -4   23.10    7.55
 -10  -3   4   16.30    6.51
   9   3  -4   20.19    8.18
  -9   3   4   10.82    5.14
   9  -3  -4    8.51    5.25
  -9  -3   4   18.35    6.44
   8  -3  -4   13.05    5.92
   8   3  -4    4.18    4.98
  -8   3   4    4.70    4.82
  -8  -3   4    9.92    5.73
   7   3  -4  127.21    9.85
  -7   3   4  109.20   12.83
   7  -3  -4  107.86   12.62
   7   3  -4  112.22   15.99
  -7  -3   4   98.33   12.44
   6  -3  -4  191.98   16.40
  -6   3   4  185.18   16.68
   6   3  -4  203.99   12.85
   6   3  -4  220.29   21.02
  -6  -3   4  180.39   16.31
   5  -3  -4  415.18   23.85
  -5   3   4  424.45   24.82
   5  -3  -4  411.23   24.96
   5   3  -4  433.58   19.34
   5   3  -4  462.63   28.93
  -5  -3   4  429.01   24.74
   4  -3  -4  108.39   12.41
   4   3  -4  123.44   10.48
  -4   3   4  139.15   14.20
   4  -3  -4  107.43   12.04
   4   3  -4  120.43   13.94
  -4  -3   4  136.69   13.54
  -3   3   4    9.27    5.40
   3   3  -4   10.66    3.43
   3  -3  -4    7.03    4.23
   3   3  -4    5.80    4.03
  -3  -3   4   12.21    5.52
   3  -3  -4    2.53    3.16
  -3  -3   4   10.30    5.14
   2   3  -4   59.55    7.83
   2  -3  -4   66.95   10.02
   2   3  -4   61.18    9.19
  -2  -3   4   66.12    9.41
  -2  -3   4   60.39    8.53
   2  -3  -4   58.39    8.27
  -2   3   4   59.35    9.24
  -1   3   4   33.16    6.42
   1   3  -4   25.48    5.41
   1   3  -4   29.56    6.58
   1  -3  -4   35.00    6.60
   1  -3  -4   33.20    7.24
  -1  -3   4   34.14    7.43
  -1  -3   4   42.39    7.89
   0  -3  -4  399.23   24.20
   0  -3  -4  396.86   20.36
   0   3  -4  382.93   20.13
   0   3   4  400.83   21.84
   0   3  -4  362.88   20.33
   0  -3   4  403.11   21.67
   0  -3   4  401.99   23.60
  -1   3  -4  180.93   13.52
  -1  -3  -4  179.27   12.99
  -1  -3  -4  173.84   16.31
  -1   3  -4  169.69   13.98
   1   3   4  177.06   14.76
   1  -3   4  182.59   14.54
   1  -3   4  182.12   16.06
  -2  -3  -4   96.12    9.17
   2  -3   4   86.16   11.50
  -2   3  -4   75.86    9.83
   2   3   4   81.96    9.81
   2  -3   4  104.86   10.97
  -2  -3  -4   96.69   12.35
   3  -3   4   77.28   10.70
   3   3   4   91.97   10.36
  -3   3  -4   81.39   10.43
  -3  -3  -4   78.28   11.60
   3  -3   4   83.35    9.73
  -4   3  -4   16.37    5.53
   4   3   4    9.33    3.25
  -4  -3  -4    6.11    5.02
   4  -3   4    6.56    3.73
  -5   3  -4    3.69    4.32
   5   3   4   -1.80    3.85
   5  -3   4   -3.86    5.39
  -5  -3  -4   -0.91    4.61
  -6  -3  -4   61.84   11.07
   6   3   4   78.73    9.64
   6  -3   4   70.35   11.42
  -7  -3  -4   78.28   12.70
   7  -3   4   82.18   12.13
   7   3   4   91.21   10.01
   8  -3   4  138.84   16.03
  -8  -3  -4  158.66   19.01
   8   3   4  162.89   13.20
   9   3   4  102.07   10.43
  -9   3  -4   79.94   14.56
  -9  -3  -4   85.92   15.16
   9  -3   4   88.75   13.89
  10  -3   4   31.01    8.55
  10   3   4   34.44    6.68
 -10   3  -4   33.21   11.02
 -10  -3  -4   34.54   10.72
  11  -3   4   -0.04    5.59
 -11   3  -4   -0.55    6.40
 -11  -3  -4   12.12    9.03
  11   3   4   10.26    4.50
  12  -3   4    2.22    6.25
 -12   3  -4    4.87    7.66
  12   3   4   15.15    5.67
 -12  -3  -4   -6.45    7.04
 -10   4   4  128.87   17.12
  10  -4  -4  176.03   25.68
  10   4  -4  119.14   19.94
 -10  -4   4  146.13   18.48
  -9   4   4  118.70   15.79
   9   4  -4  135.40   21.19
  -9  -4   4  154.73   18.26
   9  -4  -4  173.09   23.48
  -8  -4   4   92.28   14.42
  -8   4   4   77.41   13.20
   8   4  -4   67.22   14.77
   8  -4  -4   68.59   13.75
   7  -4  -4   41.36   10.96
  -7   4   4   45.06   11.05
   7   4  -4   54.17   13.34
  -7  -4   4   61.93   11.73
   6  -4  -4    6.34    4.59
  -6   4   4   15.98    6.31
   6  -4  -4   26.72    8.59
  -6  -4   4   17.39    7.41
  -5   4   4  121.70   15.24
   5  -4  -4   88.48   12.96
   5  -4  -4   87.61   13.48
  -5  -4   4  106.75   14.38
   4  -4  -4  232.63   20.32
  -4   4   4  254.98   21.84
  -4  -4   4  246.44   20.71
   3  -4  -4  176.06   17.71
   3  -4  -4  175.96   17.13
  -3   4   4  181.66   18.42
   3   4  -4  207.93   16.39
  -3  -4   4  194.44   18.31
  -3  -4   4  207.06   18.67
   2  -4  -4  292.68   22.95
   2  -4  -4  263.22   20.08
  -2   4   4  293.07   22.66
   2   4  -4  312.13   20.59
  -2  -4   4  316.94   22.87
  -2  -4   4  314.30   23.35
   1  -4  -4  155.31   15.08
   1  -4  -4  118.82   14.92
   1   4  -4  148.43   14.76
  -1   4   4  152.20   16.48
  -1  -4   4  164.10   16.24
  -1  -4   4  154.18   16.69
   0   4  -4   27.53    7.25
   0  -4  -4   19.34    5.74
   0   4   4   21.81    6.39
   0  -4   4   40.20    9.31
   0  -4   4   18.75    6.49
   1   4   4    5.93    4.80
   1  -4   4    8.57    5.32
  -1  -4  -4    4.54    4.43
  -1   4  -4    8.54    5.20
   1  -4   4   19.84    8.27
   2  -4   4   37.19    9.26
  -2   4  -4   54.89   10.53
  -2  -4  -4   37.25    9.27
   2   4   4   39.57    8.97
   2  -4   4   46.64    8.79
   3  -4   4   96.93   13.68
  -3   4  -4  113.39   14.51
   3   4   4  131.80   14.30
  -3  -4  -4   98.43   14.36
   4  -4   4  148.30   17.43
  -4  -4  -4  158.35   18.49
  -4   4  -4  171.04   18.11
   4   4   4  130.67   13.74
  -5  -4  -4  129.72   17.34
   5  -4   4   98.98   14.00
  -5   4  -4  140.63   16.98
   5   4   4  106.38   12.27
  -6   4  -4  140.22   17.26
   6  -4   4   99.81   14.88
  -6  -4  -4  122.99   17.43
   6   4   4  120.77   12.76
  -7   4  -4   50.82   11.72
   7   4   4   46.18    8.92
  -7  -4  -4   56.38   12.90
   7  -4   4   37.11    9.28
  -8   4  -4    3.50    7.34
   8  -4   4  -10.14    7.42
  -8  -4  -4    4.07    6.78
   9  -4   4    3.48    4.66
   9   4   4   11.92    6.14
  -9  -4  -4    3.17    6.93
  -9   4  -4    3.80    5.57
  17   0  -5    5.90    6.03
 -17   0   5    4.64    6.94
  16   0  -5    7.27    5.35
 -16   0   5    3.08    6.63
  15   0  -5    0.50    5.33
 -15   0   5    7.91    6.67
  14   0  -5   -7.74    4.99
 -14   0   5   -3.44    6.83
  13   0  -5    2.31    4.33
  13   0  -5   -2.44    4.94
 -13   0   5   -1.28    3.70
 -12   0   5    7.80    6.15
  12   0  -5   -3.11    4.51
  12   0  -5    1.29    3.80
  11   0  -5   -1.27    3.16
  11   0  -5   -0.03    3.90
  10   0  -5    3.80    2.84
 -10   0   5    1.51    3.94
  10   0  -5    1.34    4.01
  -9   0   5    1.80    1.74
   9   0  -5   -2.52    2.79
  -9   0   5    3.47    2.86
   9   0  -5    4.03    4.01
  -8   0   5    3.05    1.81
   8   0  -5    5.02    3.15
  -8   0   5   -1.17    3.56
   8   0  -5   -3.74    4.36
   7   0  -5   -1.18    2.12
   7   0  -5    2.18    2.48
  -7   0   5   -0.85    1.74
  -7   0   5   -1.69    2.46
   6   0  -5   -2.02    2.16
  -6   0   5    4.43    2.51
   6   0  -5    0.24    2.48
  -6   0   5    0.20    1.32
  -5   0   5    2.73    2.29
   5   0  -5    2.98    2.53
   5   0  -5    0.44    1.76
  -5   0   5   -0.94    1.34
  -4   0   5    1.29    2.27
   4   0  -5    1.06    1.72
  -4   0   5   -0.46    0.73
   4   0  -5    3.37    2.75
  -4   0   5    0.53    1.33
  -3   0   5    0.61    0.42
  -3   0   5   -1.32    1.83
   3   0  -5    1.49    2.04
   3   0  -5    2.06    2.74
  -3   0   5    0.31    1.09
  -2   0   5   -1.15    2.35
   2   0  -5    1.14    1.83
  -2   0   5    0.39    0.48
  -2   0   5    0.88    1.05
  -1   0   5    3.76    3.48
   1   0  -5    0.40    1.34
  -1   0   5   -0.02    0.53
   0   0   5    2.62    3.02
   0   0  -5    0.23    1.16
   0   0   5    0.97    0.87
   1   0   5    4.55    3.05
   1   0   5    0.52    1.21
  -1   0  -5    0.20    1.43
  -2   0  -5    0.11    1.68
   2   0   5    3.66    2.43
  -2   0  -5    1.52    1.45
   2   0   5   -1.73    1.37
  -3   0  -5   -3.08    2.83
   3   0   5   -0.61    1.66
  -3   0  -5    0.91    2.11
   3   0   5    1.33    1.27
   3   0   5    0.21    0.99
   4   0   5    4.69    1.38
  -4   0  -5    0.88    2.71
   4   0   5    2.00    2.17
  -4   0  -5   -2.42    2.56
  -5   0  -5    2.85    3.18
   5   0   5    1.22    1.61
  -5   0  -5    1.24    2.53
   5   0   5    1.22    1.28
   6   0   5    3.86    2.34
  -6   0  -5   -5.68    4.26
  -6   0  -5   -0.94    3.27
   6   0   5    0.43    1.27
   7   0   5    0.67    1.41
  -7   0  -5    1.61    3.49
   7   0   5    4.35    2.37
  -7   0  -5    0.78    2.89
  -8   0  -5   -2.05    4.37
   8   0   5   -0.41    1.52
  -8   0  -5    2.01    3.47
  -9   0  -5   -0.76    5.60
  -9   0  -5   -1.27    4.53
 -10   0  -5   -4.29    4.48
 -10   0  -5   10.30    6.07
 -11   0  -5    1.58    4.94
 -12   0  -5   -1.62    5.27
  13   0   5    4.25    4.41
 -13   0  -5    0.32    7.15
  14   0   5    3.94    3.69
 -14   0  -5    6.73    6.41
  15   0   5   -4.19    4.98
 -15   0  -5   -9.79   10.18
  16   0   5   11.23    6.05
 -16   0  -5   -0.03    7.41
  17   1  -5   25.75    8.28
  17  -1  -5   19.24    7.76
 -17  -1   5   24.54   10.16
 -17   1   5   34.20   11.44
 -16  -1   5   26.89    9.95
  16   1  -5   31.62    9.29
  16  -1  -5   12.92    7.63
 -16   1   5   20.74    9.19
  15   1  -5   34.59    8.33
 -15  -1   5   39.42   10.09
 -15   1   5   38.87   10.71
  15  -1  -5   27.02    8.17
 -14  -1   5   63.26   12.11
  14   1  -5   80.49   11.37
  14  -1  -5   66.54   11.96
 -14   1   5   69.31   13.23
  14   1  -5   66.96   14.21
 -13   1   5  309.32   25.93
 -13  -1   5  287.68   23.47
  13   1  -5  312.85   28.14
  13   1  -5  299.55   20.65
  13  -1  -5  309.95   23.49
  12  -1  -5  283.14   21.49
 -12   1   5  311.23   24.37
 -12  -1   5  287.28   22.17
  12   1  -5  330.16   27.74
  12   1  -5  299.98   19.88
  11  -1  -5  448.51   25.63
 -11   1   5  420.84   27.39
 -11  -1   5  431.51   26.07
  11  -1  -5  426.94   24.71
  11   1  -5  456.20   30.78
  11   1  -5  454.33   22.92
  10  -1  -5  339.72   20.99
 -10   1   5  341.49   23.33
  10   1  -5  343.23   25.42
  10  -1  -5  344.66   21.03
  10   1  -5  328.50   18.68
   9  -1  -5  236.88   16.61
  -9   1   5  250.21   19.12
  -9  -1   5  237.00   16.22
   9  -1  -5  240.29   16.55
   9   1  -5  244.78   20.39
   9   1  -5  231.15   14.91
   8  -1  -5  334.82   19.11
  -8   1   5  341.12   20.94
   8  -1  -5  331.37   18.07
   8   1  -5  340.72   22.53
  -8  -1   5  331.11   18.13
   8   1  -5  332.55   16.69
   7  -1  -5  542.62   23.40
   7   1  -5  607.77   28.44
  -7   1   5  589.60   13.85
  -7  -1   5  594.45   23.43
   7  -1  -5  587.43   22.29
   7   1  -5  575.83   20.75
   6  -1  -5  626.15   24.30
  -6   1   5  666.26   21.79
   6  -1  -5  668.83   22.06
   6   1  -5  691.09   29.18
  -6   1   5  688.51   13.10
  -6  -1   5  681.14   24.17
   6   1  -5  680.21   21.11
   5  -1  -5  725.81   25.39
  -5   1   5  760.84   22.71
   5   1  -5  700.11   11.99
   5  -1  -5  731.84   21.39
  -5   1   5  675.19   10.93
  -5  -1   5  734.63   24.45
   5   1  -5  728.34   20.28
   4  -1  -5 1446.95   36.80
  -4   1   5 1450.77   31.46
   4  -1  -5 1387.17   29.65
   4   1  -5 1393.66   17.77
  -4  -1   5 1444.97   34.53
   4   1  -5 1491.93   28.39
   3   1  -5 1329.85   24.53
  -3  -1   5 1242.97   34.99
   3  -1  -5 1283.81   33.61
   3   1  -5 1235.83   16.59
  -3   1   5 1279.18   28.38
  -3  -1   5 1245.64   31.30
   2   1  -5   23.88    2.78
  -2   1   5   22.32    3.43
   2   1  -5   27.30    2.24
   2  -1  -5   14.22    3.50
   2   1  -5   22.25    4.66
  -2  -1   5   26.91    5.49
  -2  -1   5   29.20    4.54
  -1  -1   5  221.99   14.79
   1   1  -5  234.87    8.01
   1  -1  -5  241.78   13.96
   1   1  -5  240.83    7.90
  -1  -1   5  250.74   12.81
  -1   1   5  240.13   10.97
   0  -1   5  345.88   18.63
   0  -1  -5  395.61   18.29
   0   1  -5  398.67   10.53
   0   1   5  372.23   13.56
   0  -1   5  400.22   15.73
  -1  -1  -5   74.71    8.06
  -1   1  -5   74.40    4.64
   1   1   5   69.79    5.65
   1  -1   5   71.13    8.69
   1  -1   5   78.21    6.74
   2  -1   5 1735.27   43.47
  -2  -1  -5 1693.68   41.52
  -2   1  -5 1652.46   30.28
   2   1   5 1615.74   31.08
  -2   1  -5 1715.87   42.41
   2  -1   5 1650.20   35.76
   3  -1   5 1263.94   31.62
  -3  -1  -5 1281.27   36.81
  -3   1  -5 1206.10   28.61
   3   1   5 1296.66   26.86
  -3  -1  -5 1318.01   36.32
  -3   1  -5 1327.42   38.37
   4  -1   5  721.57   24.07
  -4  -1  -5  710.50   27.80
  -4   1  -5  661.58   22.63
   4   1   5  703.60   19.09
  -4  -1  -5  733.95   28.15
  -4   1  -5  679.35   28.89
   5  -1   5   -0.25    3.00
  -5  -1  -5    0.91    3.09
  -5   1  -5   -4.00    4.56
  -5  -1  -5    6.10    3.77
   5   1   5   10.14    2.66
  -6  -1  -5    2.88    3.31
  -6   1  -5    5.35    4.15
   6   1   5    0.56    2.12
  -6  -1  -5    0.70    3.16
   6  -1   5    0.38    2.22
  -7   1  -5  189.22   18.37
  -7  -1  -5  212.07   17.55
   7  -1   5  200.96   14.48
   7   1   5  183.17   10.41
  -7  -1  -5  204.87   18.04
  -8  -1  -5  132.35   14.95
   8  -1   5  158.03   13.64
   8   1   5  149.31    9.80
  -8   1  -5  173.93   18.44
  -8  -1  -5  148.55   16.08
   8  -1   5  176.11   13.23
  -9  -1  -5  325.55   24.72
   9   1   5  339.12   15.67
   9  -1   5  388.27   22.34
  -9  -1  -5  367.66   26.89
   9  -1   5  406.89   21.07
  -9   1  -5  325.38   26.65
  10  -1   5  248.23   18.93
 -10  -1  -5  198.29   20.43
  10   1   5  193.87   12.53
 -10  -1  -5  221.30   21.90
 -10   1  -5  208.79   22.79
  10  -1   5  248.28   17.48
  11  -1   5   61.31    9.58
 -11  -1  -5   59.40   12.79
 -11   1  -5   30.73    9.45
 -11  -1  -5   54.39   11.90
  12  -1   5    4.62    4.80
 -12  -1  -5    0.96    4.38
 -12   1  -5    4.08    4.77
 -12  -1  -5    0.11    5.49
 -13  -1  -5   10.92    7.73
  13  -1   5    5.92    5.21
 -13   1  -5    6.64    5.96
 -13  -1  -5   -0.71    4.94
  14  -1   5    1.52    4.55
 -14   1  -5   -0.76    6.95
 -14  -1  -5   -8.42    6.47
  15  -1   5   52.47   10.55
 -15   1  -5   55.59   15.23
 -15  -1  -5   38.47   12.39
  16  -2  -5  103.81   17.43
  16   2  -5  123.71   16.26
 -16   2   5   87.24   16.71
 -16  -2   5   63.75   12.70
  15  -2  -5  245.83   24.82
 -15   2   5  193.68   22.82
 -15  -2   5  213.11   21.73
  15   2  -5  265.83   22.04
  14  -2  -5  314.34   26.63
 -14   2   5  279.33   26.68
  14   2  -5  289.32   30.43
 -14  -2   5  274.93   23.67
  14   2  -5  279.19   21.65
  13   2  -5   71.47   11.30
  13  -2  -5   75.27   12.69
  13   2  -5   76.43   15.96
 -13   2   5   78.82   13.75
 -13  -2   5   73.22   12.25
  12   2  -5   10.05    4.86
  12  -2  -5   13.37    6.25
  12   2  -5   24.28   10.29
 -12   2   5   13.96    6.42
 -12  -2   5   13.10    6.51
  11  -2  -5  140.11   15.77
  11   2  -5  122.14   18.22
 -11   2   5  120.61   14.92
 -11  -2   5  129.46   14.81
  11   2  -5  131.89   12.95
  10  -2  -5  562.62   29.05
 -10   2   5  546.52   30.97
 -10   2   5  540.59   26.75
 -10  -2   5  562.12   28.95
  10   2  -5  626.14   38.24
  10   2  -5  599.67   26.05
   9  -2  -5 1180.87   42.10
  -9   2   5 1290.46   45.16
  -9   2   5 1139.51   38.79
   9   2  -5 1284.81   52.60
  -9  -2   5 1264.89   42.44
   9   2  -5 1255.53   36.69
   8  -2  -5 1038.90   38.01
  -8   2   5 1115.11   37.13
  -8  -2   5 1167.77   39.66
   8   2  -5 1189.89   48.00
   8   2  -5 1139.80   32.96
   7  -2  -5  848.24   32.85
  -7   2   5  870.56   31.94
   7   2  -5  855.63   38.68
  -7  -2   5  861.42   32.84
   7   2  -5  936.46   27.33
   6  -2  -5  152.27   13.54
  -6   2   5  142.55   12.43
   6   2  -5  159.59   15.75
   6   2  -5  170.55    8.29
  -6  -2   5  173.43   14.08
   6   2  -5  169.74   10.30
  -5   2   5   33.76    6.25
   5  -2  -5   42.15    7.16
   5   2  -5   39.70    4.14
   5   2  -5   38.62    7.96
  -5  -2   5   35.46    6.70
   5   2  -5   43.99    4.86
   4  -2  -5  430.82   22.03
  -4   2   5  460.13   21.22
   4   2  -5  464.00   15.27
   4   2  -5  435.23   24.21
  -4  -2   5  443.98   21.60
   4   2  -5  468.72   14.06
   3  -2  -5  829.00   31.13
   3   2  -5  826.91   21.73
   3   2  -5  788.74   30.93
  -3  -2   5  763.83   28.23
  -3   2   5  807.03   27.75
   2  -2  -5 1961.55   50.06
   2   2  -5 1924.83   37.04
   2   2  -5 1930.82   48.71
  -2   2   5 1942.28   44.66
  -2  -2   5 1996.28   46.97
  -1   2   5 1489.61   37.81
   1  -2  -5 1598.67   45.21
   1   2  -5 1541.28   33.16
  -1  -2   5 1515.52   39.91
   1   2  -5 1538.64   40.97
  -1  -2   5 1510.49   39.80
   0  -2  -5 1173.39   37.98
   0   2  -5 1116.04   28.84
   0   2   5 1090.63   31.49
   0  -2  -5 1031.96   27.15
   0   2  -5 1093.99   33.00
   0  -2   5 1125.04   33.73
   0   2  -5 1040.54   33.28
   0  -2   5 1136.20   34.14
  -1  -2  -5  384.09   21.64
  -1   2  -5  362.66   16.23
   1   2   5  365.06   17.40
  -1  -2  -5  381.56   15.01
  -1   2  -5  368.51   18.43
  -1   2  -5  352.70   19.04
   1  -2   5  395.59   19.84
   1  -2   5  374.19   18.85
  -2  -2  -5  109.57    7.15
  -2  -2  -5  127.25   13.00
   2   2   5  105.73    8.78
  -2   2  -5  108.18   11.00
   2  -2   5  109.32   10.12
  -2  -2  -5  103.47    9.80
   2  -2   5  105.34   10.85
   3  -2   5  105.49   11.00
   3   2   5  101.16    8.83
  -3  -2  -5  106.67   12.36
  -3  -2  -5  100.56    9.45
  -3   2  -5  117.10   12.31
   4  -2   5  731.80   30.07
  -4  -2  -5  735.43   32.13
   4   2   5  682.57   23.69
  -4  -2  -5  712.08   27.44
  -4   2  -5  711.60   32.17
   5  -2   5  646.90   28.69
  -5  -2  -5  614.26   30.45
   5   2   5  592.66   21.84
  -5  -2  -5  602.03   26.56
  -5   2  -5  623.80   31.78
   6  -2   5  750.50   32.24
  -6  -2  -5  660.82   32.49
   6   2   5  744.89   24.31
  -6  -2  -5  716.91   30.50
  -6   2  -5  787.35   37.94
   7  -2   5  724.36   32.72
  -7  -2  -5  715.87   34.89
   7   2   5  680.44   23.78
  -7  -2  -5  675.87   30.92
  -7   2  -5  728.07   37.87
   8   2   5  246.88   14.16
  -8  -2  -5  237.18   21.50
   8  -2   5  262.57   20.31
  -8  -2  -5  210.96   18.40
  -8   2  -5  259.05   23.91
   9  -2   5    7.22    4.65
  -9  -2  -5   10.41    4.93
   9   2   5   16.90    4.90
  -9   2  -5   18.28    7.67
  -9  -2  -5   18.35    7.82
  10   2   5   20.59    5.00
  10  -2   5   21.17    7.11
 -10  -2  -5    4.89    5.01
 -10   2  -5    9.82    7.52
 -10  -2  -5   22.47    9.01
  11  -2   5   54.19   10.31
 -11  -2  -5   59.60   13.05
  11   2   5   69.64    8.34
 -11   2  -5   71.24   14.45
 -12   2  -5   64.73   14.69
  12   2   5   54.14    8.07
 -12  -2  -5   50.05   12.28
  12  -2   5   68.94   13.07
  13   2   5  132.05   12.44
 -13   2  -5  130.81   21.47
 -13  -2  -5  124.47   20.37
 -14   2  -5   51.23   14.35
 -14  -2  -5   55.75   14.62
 -13   3   5  148.66   19.42
  13  -3  -5  140.03   18.46
 -13   3   5  130.56   16.86
  13   3  -5  119.58   20.76
 -13  -3   5  156.22   18.93
  12  -3  -5  273.36   24.06
 -12   3   5  339.81   27.63
 -12   3   5  285.45   23.34
  12   3  -5  274.59   30.40
 -12  -3   5  274.63   23.64
  11  -3  -5  179.42   18.89
 -11   3   5  182.61   18.67
  11   3  -5  189.58   23.88
 -11  -3   5  188.73   19.71
 -10   3   5   17.25    5.68
  10  -3  -5   32.87    8.33
  10   3  -5   45.92   12.90
 -10  -3   5   28.19    7.73
   9  -3  -5    4.83    5.32
  -9   3   5   -1.03    4.77
   9   3  -5    3.26    6.77
  -9  -3   5   -5.55    4.88
  -8   3   5   14.62    6.01
   8   3  -5   10.89    7.27
   8  -3  -5   17.98    6.90
  -8  -3   5   23.07    7.14
   7  -3  -5  178.33   16.82
  -7   3   5  177.86   17.03
   7   3  -5  192.62   20.99
  -7  -3   5  180.65   17.11
   6  -3  -5  397.41   24.45
  -6   3   5  443.34   26.22
  -6  -3   5  452.16   26.23
   6   3  -5  425.82   29.45
   5  -3  -5  324.71   22.30
   5   3  -5  348.72   25.14
  -5  -3   5  365.76   23.08
   4  -3  -5  463.20   26.64
  -4   3   5  464.37   25.52
   4  -3  -5  451.25   25.04
   4   3  -5  442.76   27.32
  -4  -3   5  448.35   25.14
   3  -3  -5  370.63   23.98
   3   3  -5  417.23   19.34
  -3   3   5  367.29   22.32
   3  -3  -5  309.38   19.68
   3   3  -5  370.97   23.99
  -3  -3   5  382.20   22.87
   2  -3  -5   12.92    4.39
   2   3  -5   20.65    3.89
  -2   3   5   19.35    5.96
   2  -3  -5   18.41    5.69
   2   3  -5   12.30    4.75
  -2  -3   5   25.41    7.04
  -2  -3   5   20.96    6.19
   1   3  -5    3.43    2.65
  -1   3   5    0.25    3.79
   1  -3  -5    3.73    3.56
   1  -3  -5    9.64    3.94
   1   3  -5    7.42    4.79
  -1  -3   5    9.58    4.60
  -1  -3   5    6.15    3.40
   0  -3  -5  130.24   14.61
   0   3   5  116.09   12.16
   0  -3  -5  111.38   10.58
   0   3  -5  120.94   11.58
   0   3  -5   97.41   11.06
   0  -3   5  114.36   11.97
   0  -3   5  126.20   13.67
  -1  -3  -5  584.75   30.99
  -1   3  -5  533.93   24.59
  -1   3  -5  497.74   23.95
   1   3   5  498.70   24.52
   1  -3   5  534.59   25.85
   1  -3   5  554.03   28.67
  -2  -3  -5  394.47   26.07
  -2   3  -5  416.33   22.64
   2   3   5  428.77   22.21
  -2   3  -5  390.53   20.58
   2  -3   5  443.27   23.26
   2  -3   5  405.82   24.87
  -3  -3  -5  191.07   18.53
  -3   3  -5  183.33   15.55
   3   3   5  160.61   13.32
   3  -3   5  203.68   17.94
   4  -3   5  174.25   17.02
  -4  -3  -5  171.67   18.02
  -4   3  -5  186.60   16.13
   4   3   5  166.96   13.68
   5  -3   5  139.97   15.28
  -5  -3  -5  141.02   17.36
  -5   3  -5  153.57   15.20
   5   3   5  131.92   12.26
   6  -3   5   -1.91    6.08
   6   3   5    2.29    2.76
  -6  -3  -5   -1.22    4.67
   7   3   5   29.49    6.78
   7  -3   5   28.17    7.78
  -7  -3  -5   21.24    8.04
   8   3   5  120.09   11.69
   8  -3   5  104.25   13.83
  -8  -3  -5   99.27   15.83
   9  -3   5  184.36   19.49
  -9  -3  -5  166.39   21.10
   9   3   5  165.47   13.16
  -9   3  -5  196.95   23.71
 -10   3  -5   54.63   13.25
  10   3   5   57.23    8.59
 -10  -3  -5   52.80   12.84
  10  -3   5   71.98   12.92
  11   3   5   26.83    6.46
 -11   3  -5   39.60   12.23
 -11  -3  -5   19.21    9.56
  11  -3   5   26.08    9.07
 -12   3  -5   34.23   12.14
  12   3   5   39.35    7.32
 -12  -3  -5   32.50   11.59
  12  -3   5   44.07   11.91
  -9   4   5   10.68    5.92
   9  -4  -5    5.57    4.94
   9  -4  -5   15.75    9.12
   9   4  -5    7.81    7.97
  -9  -4   5   20.72    9.16
   8  -4  -5   12.83    8.03
   8   4  -5    3.30    6.22
   8  -4  -5    6.03    5.46
  -8   4   5    6.38    7.19
  -8  -4   5    3.24    6.23
  -7   4   5    6.72    6.24
   7  -4  -5    9.69    6.28
   7  -4  -5   -0.65    5.79
   7   4  -5    6.60    6.21
  -7  -4   5   -2.08    5.09
   6  -4  -5   -0.03    4.87
   6   4  -5    4.05    5.92
   6  -4  -5   -2.64    4.04
  -6   4   5    7.43    6.86
  -6  -4   5   -1.24    6.16
  -5   4   5    7.05    5.37
   5  -4  -5   -4.92    5.03
  -5  -4   5    4.15    4.77
   5  -4  -5    2.26    4.35
   4  -4  -5    3.44    5.07
  -4   4   5   -8.64    6.88
   4  -4  -5    1.80    4.01
  -4  -4   5    5.26    5.30
   3  -4  -5    1.77    4.26
  -3   4   5   19.09    6.62
   3  -4  -5   24.95    7.61
  -3  -4   5   19.23    6.79
  -2   4   5   26.32    7.22
   2  -4  -5   36.13    9.02
  -2  -4   5   43.70    9.75
  -2  -4   5   22.99    7.06
  -1   4   5   62.62   10.65
   1  -4  -5   77.12   13.07
  -1  -4   5   89.26   12.74
  -1  -4   5   79.38   11.89
   0   4  -5    1.32    4.51
   0   4   5   -0.70    4.95
   0  -4  -5   -1.75    5.25
   0  -4   5    6.86    5.69
   0  -4   5   10.76    5.94
   1   4   5    1.32    3.98
  -1   4  -5    7.25    4.88
  -1  -4  -5   -3.26    4.44
   1  -4   5   -2.70    5.04
   1  -4   5    5.30    5.57
  -2  -4  -5   10.59    6.97
   2   4   5   10.53    5.77
  -2   4  -5   -2.34    3.91
   2  -4   5    1.95    4.00
   2  -4   5    1.62    4.26
   3  -4   5    8.67    6.25
  -3   4  -5    5.83    4.51
  -3  -4  -5   -5.53    5.73
   4  -4   5    8.48    7.25
  -4   4  -5    4.34    5.00
  -4  -4  -5   -1.75    5.57
   4   4   5   -5.93    5.18
   5  -4   5   -3.48    5.70
  -5   4  -5   -3.00    5.47
   5   4   5    3.32    3.69
  -5  -4  -5    6.60    7.02
   6  -4   5    3.04    5.57
  -6   4  -5    9.60    7.66
   6   4   5    2.80    4.37
  -6  -4  -5    5.11    6.23
   7   4   5   12.86    5.73
   7  -4   5    6.52    4.39
  -7  -4  -5   17.85    8.15
  -7   4  -5   15.75    8.22
   8  -4   5   -6.00    6.82
  -8  -4  -5    2.83    6.15
  -8   4  -5    3.49    6.16
  17   0  -6   90.78   14.54
 -17   0   6  127.93   20.12
 -16   0   6  308.09   28.77
  16   0  -6  305.39   25.24
 -15   0   6  568.23   37.57
  15   0  -6  548.91   31.94
 -14   0   6  353.51   28.53
  14   0  -6  403.03   31.26
  14   0  -6  415.62   26.64
 -13   0   6  557.12   34.25
  13   0  -6  641.21   37.96
  13   0  -6  533.22   29.19
 -12   0   6  203.78   19.88
  12   0  -6  213.99   20.79
  12   0  -6  201.06   17.19
  11   0  -6   14.10    5.32
  11   0  -6    9.43    4.26
 -11   0   6   11.21    4.40
  10   0  -6  669.54   32.79
 -10   0   6  673.27   24.91
  10   0  -6  626.97   27.41
   9   0  -6  927.94   36.86
  -9   0   6  929.58   28.20
  -9   0   6  955.36   24.86
   9   0  -6  949.73   32.62
   8   0  -6 1631.55   41.73
   8   0  -6 1576.06   46.24
  -8   0   6 1599.06   36.24
  -8   0   6 1559.93   33.88
   7   0  -6 2135.84   47.32
   7   0  -6 2173.86   52.50
  -7   0   6 2180.46   41.82
  -7   0   6 2200.26   42.40
   6   0  -6 2414.39   48.99
   6   0  -6 2376.80   53.23
  -6   0   6 2378.04   43.36
  -6   0   6 2531.80   47.30
   5   0  -6  747.34   24.17
  -5   0   6  779.83   15.49
   5   0  -6  765.61   26.70
  -5   0   6  772.07   21.28
  -5   0   6  812.57   25.46
  -4   0   6   37.95    2.55
  -4   0   6   35.76    4.28
   4   0  -6   39.37    5.23
   4   0  -6   38.06    5.68
   3   0  -6 1115.99   28.23
   3   0  -6 1078.46   29.62
  -3   0   6 1079.73   24.55
  -3   0   6 1125.81   32.96
   2   0  -6  633.24   20.55
  -2   0   6  622.85   10.57
  -2   0   6  604.03   17.75
  -2   0   6  599.98   24.13
   1   0  -6  782.79   23.09
  -1   0   6  828.17   14.05
   0   0  -6 5830.21   82.71
   0   0   6 6004.01   67.53
  -1   0  -6 2316.86   45.62
   1   0   6 2389.55   35.13
   1   0   6 2451.95   51.34
  -2   0  -6 1149.89   31.46
   2   0   6 1172.30   24.14
  -3   0  -6   25.34    5.86
   3   0   6   27.07    5.07
   3   0   6   14.54    2.36
  -3   0  -6   27.80    5.24
  -4   0  -6  109.48   10.06
   4   0   6  115.38    6.41
  -4   0  -6  101.29   11.08
   4   0   6  120.39    9.17
  -5   0  -6  956.64   33.01
  -5   0  -6  930.33   36.45
   5   0   6  932.60   20.76
   5   0   6 1004.24   26.93
  -6   0  -6  773.71   31.71
  -6   0  -6  716.42   33.46
   6   0   6  789.81   23.25
  -7   0  -6  728.15   32.88
  -7   0  -6  717.09   35.62
   7   0   6  750.00   22.38
  -8   0  -6  412.23   26.34
  -8   0  -6  406.85   28.45
   8   0   6  434.59   16.68
  -9   0  -6  450.25   29.69
  -9   0  -6  435.77   31.02
 -10   0  -6    6.22    5.81
 -10   0  -6    5.09    4.36
 -11   0  -6   -3.47    5.54
 -11   0  -6    0.50    5.47
 -12   0  -6   20.84    9.55
 -13   0  -6  276.20   29.75
  14   0   6   91.30   13.32
 -14   0  -6  104.12   19.52
  15   0   6   75.55   12.15
 -15   0  -6   74.68   17.16
  17   1  -6  128.96   16.74
  17  -1  -6  113.94   17.70
 -17   1   6  151.31   21.54
  16   1  -6   64.21   12.13
  16  -1  -6   55.34   12.17
 -16   1   6   67.85   14.73
  15   1  -6    6.41    5.86
  15   1  -6   -5.34    5.88
  15  -1  -6  -10.15    8.52
 -15   1   6   14.27    9.16
  14   1  -6   81.59   11.60
  14  -1  -6   69.39   12.56
  14   1  -6   75.15   14.77
 -14   1   6   85.18   14.83
 -14  -1   6   88.82   12.71
  13  -1  -6  175.26   17.74
 -13   1   6  194.97   20.99
  13   1  -6  182.78   21.88
 -13  -1   6  180.62   16.90
  13   1  -6  173.19   16.09
  12  -1  -6  370.00   24.86
 -12   1   6  411.39   28.61
  12   1  -6  374.67   29.58
 -12  -1   6  414.73   24.25
  12   1  -6  362.34   22.14
  11  -1  -6  672.27   32.14
 -11   1   6  661.07   35.06
  11  -1  -6  705.44   32.82
  11   1  -6  718.56   39.26
 -11  -1   6  678.72   30.39
  11   1  -6  686.42   29.29
  10  -1  -6  530.46   27.42
  10  -1  -6  564.50   27.76
  10   1  -6  519.16   31.54
 -10  -1   6  538.57   25.66
 -10   1   6  585.56   21.77
  10   1  -6  489.56   23.73
   9  -1  -6  331.14   20.60
   9  -1  -6  341.31   20.02
   9   1  -6  334.99   23.61
  -9  -1   6  335.38   19.27
   9   1  -6  307.15   17.41
   8   1  -6   67.62    7.60
   8  -1  -6   80.12   10.00
   8  -1  -6   52.25    7.44
   8   1  -6   57.08    9.28
  -8  -1   6   71.36    8.73
   7   1  -6   10.30    3.45
  -7   1   6   11.85    3.37
   7  -1  -6    8.01    3.70
   7  -1  -6    7.93    3.14
   7   1  -6    6.52    4.18
  -7  -1   6    9.02    3.56
   6  -1  -6  571.73   24.27
  -6   1   6  577.82   20.42
   6   1  -6  594.17   27.69
   6  -1  -6  578.79   21.61
  -6   1   6  536.88   11.38
  -6  -1   6  575.67   22.93
   6   1  -6  557.95   19.72
   5   1  -6 1479.09   32.07
   5  -1  -6 1503.58   40.08
  -5  -1   6 1488.56   40.32
   5   1  -6 1518.15   43.37
   5  -1  -6 1422.82   33.52
  -5   1   6 1399.74   32.66
  -5  -1   6 1490.31   37.20
   4   1  -6 1172.63   26.55
  -4  -1   6 1148.58   35.66
   4  -1  -6 1137.73   34.06
  -4   1   6 1146.90   27.42
   4  -1  -6 1149.50   28.24
  -4  -1   6 1160.14   31.88
   3   1  -6  703.73   18.72
  -3  -1   6  649.55   26.87
   3  -1  -6  702.23   25.84
  -3   1   6  725.07   20.51
  -3  -1   6  717.32   24.06
   2   1  -6 1382.04   26.63
   2  -1  -6 1402.38   37.70
   2   1  -6 1402.04   19.59
  -2   1   6 1379.36   29.39
  -2  -1   6 1408.49   34.77
  -1  -1   6   77.70    9.66
   1   1  -6   89.12    5.65
   1  -1  -6   77.29    8.31
  -1   1   6   84.99    6.45
  -1  -1   6   92.88    8.47
   0   1  -6   49.15    4.36
   0   1   6   37.55    4.19
   0  -1  -6   42.28    6.55
   0  -1   6   32.49    6.37
   0  -1   6   49.05    6.20
   1  -1   6  169.39   13.65
  -1  -1  -6  162.03   12.48
  -1   1  -6  159.69    8.14
   1   1   6  154.88    8.61
   1  -1   6  162.56   10.49
   2  -1   6 1249.14   38.21
  -2  -1  -6 1172.18   35.60
  -2   1  -6 1174.48   25.97
   2   1   6 1123.52   25.20
  -2   1  -6 1165.33   36.96
   2  -1   6 1181.85   29.86
   3  -1   6  858.41   31.74
  -3  -1  -6  810.75   30.37
  -3   1  -6  803.44   23.47
   3   1   6  798.37   20.61
  -3  -1  -6  820.03   30.01
  -3   1  -6  780.70   31.55
   3  -1   6  800.55   24.80
  -4  -1  -6  847.26   32.27
  -4   1  -6  854.28   26.53
  -4  -1  -6  893.67   33.54
  -4   1  -6  855.38   34.68
   4   1   6  851.97   22.03
   4  -1   6  875.04   26.92
   5  -1   6  572.57   22.16
  -5  -1  -6  535.70   26.33
  -5   1  -6  569.12   23.40
   5   1   6  568.97   17.89
  -5  -1  -6  589.57   28.35
  -5   1  -6  549.08   28.79
   6   1   6   56.45    5.94
  -6  -1  -6   55.97    9.33
  -6   1  -6   50.88    9.31
   6  -1   6   57.66    7.15
  -6  -1  -6   48.07    8.14
  -6   1  -6   47.05    7.45
  -7  -1  -6    6.81    4.54
  -7   1  -6   12.38    5.87
   7   1   6   14.48    3.44
   7  -1   6    7.28    2.45
  -7  -1  -6    8.43    3.97
   8   1   6   34.44    5.69
  -8  -1  -6   31.28    8.49
  -8   1  -6   37.21    9.49
   8   1   6   32.31    5.03
  -8  -1  -6   28.02    7.74
   8  -1   6   30.34    6.33
   9  -1   6   61.24    8.69
  -9  -1  -6   45.60   10.15
  -9   1  -6   43.02   10.12
   9   1   6   45.33    6.04
  -9  -1  -6   33.67    9.21
 -10   1  -6   88.54   15.17
 -10  -1  -6   96.90   15.61
  10   1   6   89.87    8.96
 -10  -1  -6   92.04   15.25
  10  -1   6  107.22   11.66
 -11  -1  -6  306.56   27.44
 -11  -1  -6  299.49   27.90
 -11   1  -6  261.74   26.91
  11  -1   6  335.47   21.35
  12  -1   6   83.68   11.51
 -12  -1  -6   59.62   13.61
 -12   1  -6   80.91   16.12
 -12  -1  -6   56.93   13.20
  13  -1   6   32.29    8.17
 -13   1  -6   22.30    9.69
 -13  -1  -6   23.07    9.91
 -13  -1  -6   16.14    9.40
  14  -1   6    9.67    6.01
 -14  -1  -6    3.96    5.97
 -14   1  -6    5.51    8.28
 -15   1  -6   -6.61    9.49
 -15  -1  -6   -2.15    6.50
  15   2  -6   31.35    8.50
  15  -2  -6   24.99   11.67
  15   2  -6   12.67    8.28
 -15   2   6    9.95    7.89
 -15  -2   6   15.01    6.38
  14   2  -6   21.45    7.74
  14  -2  -6   10.57    6.12
  14   2  -6   11.80    6.71
 -14   2   6   20.28    9.54
 -14  -2   6    4.98    5.27
  13  -2  -6    2.81    4.90
  13   2  -6    9.59    7.76
  13   2  -6    9.66    5.44
 -13   2   6    7.99    6.88
 -13  -2   6   -0.96    4.39
  12   2  -6   11.61    5.17
 -12   2   6   15.33    6.14
  12  -2  -6   10.03    5.94
  12   2  -6   15.26    7.55
 -12   2   6   13.57    7.56
 -12  -2   6    5.77    4.60
 -11   2   6   24.10    6.59
  11  -2  -6   22.28    7.11
  11   2  -6   18.62    5.76
  11   2  -6   10.48    7.05
 -11  -2   6   23.06    7.00
 -10   2   6   19.09    6.11
  10   2  -6    6.49    3.34
  10  -2  -6   14.69    6.38
  10   2  -6   13.46    7.89
 -10  -2   6   13.30    5.83
   9   2  -6   35.82    6.40
  -9   2   6   30.68    6.77
   9   2  -6   26.03    7.63
   9  -2  -6   20.46    6.64
  -9  -2   6   18.48    5.62
   8   2  -6   66.50    7.83
  -8   2   6   48.59    8.06
   8  -2  -6   61.26    9.97
   8   2  -6   44.19    9.43
  -8  -2   6   51.87    8.65
   7  -2  -6   77.19   10.35
  -7   2   6   72.51    9.38
   7   2  -6   82.65   12.13
  -7  -2   6   65.80    9.14
   7   2  -6   87.15    8.32
  -6   2   6    2.78    2.53
   6  -2  -6    4.24    3.64
   6   2  -6    8.69    4.53
  -6  -2   6    9.03    3.71
  -5   2   6    5.09    4.02
   5  -2  -6    2.52    3.50
   5   2  -6    1.85    4.01
  -5  -2   6    5.02    4.13
  -4   2   6    4.54    3.22
   4  -2  -6    9.43    4.56
   4   2  -6    6.45    5.02
  -4  -2   6    5.20    3.53
  -3   2   6    3.08    2.41
   3   2  -6    8.34    2.17
   3  -2  -6    3.42    3.29
   3   2  -6    8.66    3.88
  -3  -2   6    5.87    3.64
   2   2  -6    6.53    2.34
   2  -2  -6    5.79    4.03
  -2   2   6    6.48    2.88
   2   2  -6    2.39    2.85
  -2  -2   6    3.39    3.89
   1   2  -6   62.20    6.16
  -1   2   6   51.04    6.90
   1  -2  -6   74.43   10.23
   1   2  -6   62.59    8.17
  -1  -2   6   71.54    8.80
  -1  -2   6   56.97    8.00
   0   2  -6   12.64    3.06
   0   2  -6    3.62    3.51
   0   2   6   20.48    5.04
   0  -2  -6    9.76    4.44
   0  -2   6   10.78    3.84
   0   2  -6   10.44    4.15
   0  -2   6    9.97    4.33
  -1   2  -6   -1.03    2.38
  -1   2  -6    5.66    2.76
  -1  -2  -6    4.63    2.01
   1   2   6    6.22    3.57
  -1  -2  -6    4.83    4.23
   1  -2   6    8.50    4.23
   1  -2   6    5.31    3.83
  -2  -2  -6   35.91    5.84
  -2   2  -6   26.52    6.56
   2   2   6   35.01    5.37
  -2  -2  -6   36.42    7.34
   2  -2   6   27.09    6.09
  -3  -2  -6  146.26   14.52
   3   2   6  120.37    9.88
  -3  -2  -6  122.21   11.34
  -3   2  -6  127.07   13.63
   3  -2   6  124.08   11.92
   4  -2   6   18.40    4.71
  -4  -2  -6   12.19    4.32
  -4   2  -6   30.07    7.55
   4   2   6   24.14    5.09
  -4  -2  -6   14.79    4.55
  -5  -2  -6   -0.53    2.82
   5  -2   6   -4.07    3.60
  -5   2  -6   -0.63    4.53
   5   2   6    8.80    4.09
  -5  -2  -6   -2.28    4.25
   6   2   6   57.89    7.67
  -6  -2  -6   30.85    6.52
  -6   2  -6   36.54    8.51
   6  -2   6   27.55    6.45
  -6  -2  -6   42.42    9.38
  -7  -2  -6   13.08    5.70
  -7   2  -6   17.41    7.88
   7   2   6   11.83    3.69
   7  -2   6   20.42    5.48
  -7  -2  -6   25.53    8.64
  -8  -2  -6    4.34    4.25
  -8   2  -6    4.09    5.41
   8   2   6    1.24    2.74
   8  -2   6    0.18    4.00
  -8  -2  -6    8.63    6.73
  -9  -2  -6   -0.13    3.92
  -9   2  -6    0.25    5.79
   9   2   6    0.81    2.75
  -9  -2  -6   10.34    7.27
   9  -2   6    0.41    3.33
 -10  -2  -6   26.49    8.11
  10   2   6   32.54    6.37
 -10   2  -6   35.60   10.90
 -10  -2  -6   41.00   11.34
  10  -2   6   41.35    9.52
  11   2   6    3.15    3.61
 -11   2  -6   -6.47    8.59
 -11  -2  -6    0.58    4.50
  11  -2   6   -3.82    4.32
 -12   2  -6    5.38    5.69
  12   2   6    0.49    3.18
 -13   2  -6    5.97    8.65
  13   2   6   -2.85    4.06
 -13  -2  -6    4.43    6.98
 -14  -2  -6    5.32    7.33
 -14   2  -6   10.34    9.93
 -13   3   6    9.42    7.03
  13  -3  -6    4.76    5.09
  13   3  -6   13.79    9.99
 -13  -3   6   10.00    5.96
 -12   3   6   74.77   13.42
  12  -3  -6   75.72   13.91
  12   3  -6   77.64   16.37
 -12  -3   6   49.13   11.24
  11  -3  -6  114.69   15.98
 -11   3   6  127.66   16.09
  11   3  -6  122.76   19.95
 -11  -3   6  119.71   15.71
 -10   3   6   93.99   13.36
  10  -3  -6   88.75   13.38
  10   3  -6   90.97   16.64
 -10  -3   6   97.61   13.83
  -9   3   6   48.75    9.34
   9  -3  -6   42.82    9.36
   9   3  -6   57.11   13.11
  -9  -3   6   58.51   10.83
  -8   3   6    0.56    3.85
   8  -3  -6    3.28    4.62
   8   3  -6   -6.11    4.79
  -8  -3   6    4.86    4.70
   7  -3  -6   15.26    6.56
  -7   3   6   11.83    6.14
   7   3  -6   -3.09    6.45
  -7  -3   6    3.26    4.33
  -6   3   6   78.03   11.60
   6  -3  -6   72.85   11.35
   6   3  -6   67.89   12.40
  -6  -3   6   72.06   10.91
  -5   3   6   88.72   11.70
   5   3  -6   69.90   11.60
   5  -3  -6   78.44   11.57
  -5  -3   6   93.29   12.00
  -4   3   6  113.87   13.13
   4  -3  -6  117.82   14.18
   4   3  -6   94.64   12.92
  -4  -3   6  109.53   12.82
   3  -3  -6  114.12   14.05
  -3   3   6  110.79   12.26
   3  -3  -6   89.73   10.96
   3   3  -6  111.12   13.91
  -3  -3   6  116.99   13.21
   2  -3  -6  303.61   22.75
  -2   3   6  262.35   18.69
   2  -3  -6  266.40   17.44
   2   3  -6  264.74   19.98
  -2  -3   6  282.12   20.07
  -2  -3   6  339.18   21.53
  -1   3   6   31.52    6.72
   1  -3  -6   33.29    8.36
  -1  -3   6   35.43    7.66
   1   3  -6   29.49    6.92
  -1  -3   6   25.76    6.54
   1  -3  -6   33.48    6.59
   0   3  -6    2.09    2.61
   0   3   6   10.44    5.30
   0  -3  -6   -1.34    4.43
   0   3  -6    4.05    3.51
   0  -3   6    3.76    3.77
   0  -3   6    9.36    5.83
  -1  -3  -6  158.90   16.82
  -1   3  -6  139.99   12.40
   1   3   6  132.92   13.14
  -1   3  -6  116.12   12.29
   1  -3   6  138.94   13.73
   1  -3   6  131.05   14.33
   2   3   6  113.72   11.43
  -2   3  -6   88.42   10.48
  -2  -3  -6  108.55   14.27
  -2   3  -6  100.76   11.11
   2  -3   6  116.87   12.70
   2  -3   6  109.40   12.95
   3  -3   6  121.06   13.90
  -3  -3  -6  140.53   16.83
  -3   3  -6  142.13   13.60
   3   3   6  111.97   11.04
  -3   3  -6  135.03   13.10
   4  -3   6   60.02   10.35
  -4   3  -6   77.11   10.95
   4   3   6   58.87    8.47
  -4  -3  -6   75.93   12.81
   5  -3   6   54.80   10.52
   5   3   6   43.43    7.28
  -5  -3  -6   52.28   11.21
   6  -3   6   26.84    6.87
   6   3   6   28.76    6.02
  -6  -3  -6   28.59    8.73
   7  -3   6   28.48    8.43
   7   3   6   43.89    7.83
  -7  -3  -6   42.04   10.19
  -8  -3  -6    5.10    6.27
   8  -3   6    1.10    4.39
  -9   3  -6    4.73    5.44
   9  -3   6   -4.02    5.99
   9   3   6   -0.75    3.92
  -9  -3  -6    6.52    7.51
 -10   3  -6   28.29   10.00
  10   3   6   33.99    7.25
  10  -3   6   19.66    7.68
 -10  -3  -6   47.27   12.95
 -11   3  -6   60.41   14.98
  11   3   6   86.21   10.38
  11  -3   6   65.71   12.79
 -11  -3  -6   81.68   16.99
  -9   4   6   64.86   12.52
   9  -4  -6   70.32   13.69
   9   4  -6   53.88   15.01
  -9  -4   6   64.61   13.53
   9  -4  -6   71.78   17.02
   8  -4  -6  162.79   19.65
  -8   4   6  174.17   19.81
   8   4  -6  173.08   23.12
   8  -4  -6  188.69   24.66
  -8  -4   6  162.92   18.76
   7  -4  -6  101.88   16.82
  -7   4   6  156.68   18.67
   7  -4  -6  132.90   17.20
   7   4  -6  122.02   18.44
  -7  -4   6  129.39   16.57
  -6   4   6  108.85   15.70
   6  -4  -6   96.80   15.04
   6  -4  -6   67.16   12.54
   6   4  -6   94.35   16.02
  -6  -4   6  105.25   14.94
   5  -4  -6   62.78   12.05
  -5   4   6   77.13   12.86
   5  -4  -6   69.29   12.40
  -5  -4   6   71.60   12.56
  -4   4   6   -6.07    5.79
   4  -4  -6    1.38    5.03
   4  -4  -6    6.79    5.07
  -4  -4   6    1.15    4.92
   3  -4  -6    7.06    4.22
  -3   4   6   18.75    6.33
  -3  -4   6   17.82    6.66
  -2   4   6   25.04    7.73
  -2  -4   6   33.11    8.87
   2  -4  -6   16.57    7.21
  -2  -4   6   28.32    8.59
   1  -4  -6  221.62   22.54
  -1   4   6  196.63   18.73
  -1  -4   6  189.05   18.73
  -1  -4   6  218.75   20.68
   0  -4  -6  248.49   24.12
   0   4   6  248.59   20.43
   0  -4   6  285.92   22.83
   0  -4   6  275.99   22.68
   1   4   6   91.68   12.89
  -1  -4  -6   62.42   12.63
   1  -4   6   86.16   13.91
   1  -4   6   66.61   11.53
   2   4   6   49.77    8.76
  -2  -4  -6   49.38   11.95
   2  -4   6   40.53    8.59
   2  -4   6   50.96   10.68
  -3  -4  -6   13.31    6.73
   3  -4   6   17.20    8.40
  -4   4  -6   -0.10    4.85
   4   4   6   -4.68    5.79
  -4  -4  -6   14.19    7.41
   4  -4   6   -1.80    5.70
   5  -4   6   61.57   12.56
  -5   4  -6   70.30   12.61
   5   4   6   66.84   10.05
  -5  -4  -6   61.76   14.38
   6  -4   6   50.72   10.57
  -6   4  -6   73.43   13.98
   6   4   6   68.86   10.40
  -6  -4  -6   61.77   13.84
   7  -4   6   36.92    9.22
  -7   4  -6   47.23   12.20
   7   4   6   55.20    9.55
  -7  -4  -6   49.11   13.15
  17   0  -7    2.68    6.00
  16   0  -7   -3.25    5.06
  15   0  -7   -2.67    5.17
  15   0  -7   -5.36    7.36
  14   0  -7   -0.25    5.12
  14   0  -7    9.45    6.68
  13   0  -7   -0.90    5.17
  13   0  -7    2.54    3.76
  12   0  -7   -3.94    4.69
  12   0  -7    7.34    6.44
  11   0  -7    0.20    3.07
  11   0  -7    2.13    4.87
 -10   0   7    5.11    2.69
  10   0  -7   -4.74    4.49
  10   0  -7    3.27    3.85
 -10   0   7   -0.45    2.61
   9   0  -7   -1.56    2.82
  -9   0   7   -0.60    1.95
   9   0  -7    1.87    4.01
  -9   0   7   -0.50    2.30
   8   0  -7   -1.52    2.39
  -8   0   7    4.64    3.40
   8   0  -7   -2.79    3.82
  -8   0   7   -1.47    1.93
  -7   0   7    3.05    3.03
   7   0  -7    5.57    3.83
   7   0  -7    3.69    3.66
  -7   0   7    2.12    2.31
  -6   0   7   -1.32    2.40
   6   0  -7    4.05    3.21
   6   0  -7   -0.38    3.59
  -6   0   7   -0.57    2.03
  -5   0   7    0.23    0.58
  -5   0   7   -0.20    2.44
   5   0  -7    0.65    2.20
   5   0  -7    2.54    2.33
  -5   0   7    0.87    1.83
  -4   0   7   -1.35    2.79
   4   0  -7   -0.42    2.14
  -4   0   7    0.00    0.42
   4   0  -7   -0.03    2.30
  -4   0   7    0.03    1.40
   3   0  -7    2.31    2.49
  -3   0   7   -1.06    2.99
  -3   0   7    1.13    0.67
   3   0  -7    1.29    2.72
  -3   0   7    2.53    2.14
  -2   0   7   -0.54    3.10
   2   0  -7    0.04    1.70
  -2   0   7    0.24    0.69
  -1   0   7    2.78    4.08
   1   0  -7   -0.14    1.79
  -1   0   7    0.41    1.07
   0   0  -7    0.07    2.27
   0   0   7    2.51    2.64
   0   0   7   -0.11    0.94
   1   0   7    0.68    3.28
   1   0   7    0.50    1.23
  -1   0  -7    0.85    1.70
   2   0   7    2.51    2.85
   2   0   7   -1.24    2.12
  -2   0  -7   -0.21    2.02
  -3   0  -7   -1.88    3.59
  -3   0  -7    0.88    2.13
   3   0   7    2.87    2.99
  -4   0  -7   -1.69    2.56
   4   0   7    1.36    2.33
  -4   0  -7    2.23    3.28
  -5   0  -7   -1.86    2.98
   5   0   7    0.67    2.94
  -5   0  -7   -1.26    3.19
  -6   0  -7    2.09    3.54
   6   0   7    8.81    3.70
  -6   0  -7    1.73    3.50
  -7   0  -7    0.00    3.88
   7   0   7    8.83    3.86
  -7   0  -7    7.06    4.86
  -8   0  -7   -3.34    6.10
  -8   0  -7    0.85    3.72
  -9   0  -7    0.56    5.45
  -9   0  -7   -1.09    4.09
 -10   0  -7   -3.77    4.87
 -10   0  -7    1.99    4.27
 -11   0  -7   -0.03    5.14
 -11   0  -7   -2.25    6.41
 -12   0  -7   -3.00    5.23
 -13   0  -7    2.41    7.67
 -14   0  -7    1.03    7.08
  16   1  -7   73.24   13.03
  16  -1  -7   62.45   13.18
  16   1  -7   46.51   12.62
  15   1  -7   87.96   12.91
  15  -1  -7  123.32   17.40
  15   1  -7   93.70   17.52
 -15  -1   7  106.92   14.28
  14   1  -7   36.54    8.40
  14  -1  -7   53.33   11.42
  14   1  -7   46.71   13.24
 -14  -1   7   45.80    9.41
  13   1  -7    5.33    4.37
  13  -1  -7    5.64    5.97
  13   1  -7    2.58    4.48
 -13  -1   7   10.17    5.65
  12  -1  -7  250.39   20.48
  12   1  -7  260.90   24.49
 -12  -1   7  264.45   19.58
  12   1  -7  237.43   18.39
  11  -1  -7  154.04   15.95
  11   1  -7  172.28   19.38
 -11  -1   7  166.13   14.97
  11   1  -7  148.76   13.91
  10  -1  -7  457.22   26.01
  10  -1  -7  459.78   25.45
  10   1  -7  413.45   28.32
 -10  -1   7  432.73   23.26
 -10   1   7  457.18   19.95
  10   1  -7  458.34   23.22
   9  -1  -7  371.57   22.45
  -9   1   7  394.99   19.15
   9  -1  -7  377.21   21.70
   9   1  -7  391.10   26.21
  -9  -1   7  378.16   20.90
  -9   1   7  411.97   19.81
   9   1  -7  403.15   20.65
   8  -1  -7  405.74   22.84
  -8   1   7  459.22   19.63
   8  -1  -7  433.11   21.67
   8   1  -7  422.65   26.08
  -8  -1   7  431.41   21.73
   8   1  -7  434.87   20.26
  -7   1   7   60.96    6.85
   7   1  -7   60.48    7.15
   7  -1  -7   64.58    9.03
   7   1  -7   59.64    9.80
   7  -1  -7   61.82    7.98
  -7  -1   7   60.94    7.99
  -7  -1   7   61.69    7.77
   6   1  -7   18.39    3.83
  -6   1   7   18.15    4.01
   6  -1  -7   16.72    4.61
   6   1  -7   20.51    6.29
   6  -1  -7   15.83    3.39
  -6  -1   7   13.72    4.57
  -6  -1   7   15.30    4.08
   5   1  -7  266.98   13.29
  -5  -1   7  252.68   17.01
   5  -1  -7  251.55   16.59
  -5   1   7  254.97   12.66
   5   1  -7  252.78   17.66
   5  -1  -7  238.42   13.78
  -5  -1   7  269.30   15.63
  -4  -1   7  540.84   25.61
   4   1  -7  542.22   18.44
   4  -1  -7  546.83   24.34
  -4   1   7  531.71   18.24
   4   1  -7  595.92   26.44
   4  -1  -7  535.33   20.33
  -4  -1   7  558.72   22.51
  -3  -1   7  546.85   26.11
   3   1  -7  579.06   18.36
   3  -1  -7  591.66   25.15
  -3   1   7  588.55   18.44
   3   1  -7  584.16   25.40
  -3  -1   7  551.80   22.25
   2   1  -7 1444.69   29.13
   2  -1  -7 1393.65   39.91
   2   1  -7 1296.68   18.04
  -2   1   7 1349.30   29.19
   2   1  -7 1467.68   40.22
  -2  -1   7 1402.09   36.37
   1  -1  -7  755.98   28.82
   1   1  -7  780.38   20.47
  -1   1   7  716.51   19.66
  -1  -1   7  731.22   25.43
   0  -1  -7   20.69    5.37
   0   1  -7   24.25    3.62
   0  -1   7   21.34    5.86
   0   1   7   21.74    3.33
  -1   1  -7   56.66    5.63
   1   1   7   51.41    5.16
  -1  -1  -7   56.61    8.03
   1  -1   7   51.20    8.31
  -2   1  -7   11.17    4.89
   2   1   7   18.92    3.48
  -2  -1  -7   14.52    4.71
   2  -1   7   21.03    4.15
  -2   1  -7   20.29    3.46
   2  -1   7   16.59    4.71
   3  -1   7  612.54   27.73
  -3  -1  -7  555.56   26.56
  -3   1  -7  561.36   20.28
   3   1   7  514.26   16.57
  -3  -1  -7  564.20   26.22
  -3   1  -7  551.06   27.75
   3  -1   7  531.58   20.13
   4  -1   7  179.60   15.08
  -4  -1  -7  157.47   14.33
  -4   1  -7  157.04   11.37
   4   1   7  166.00    9.36
  -4  -1  -7  165.91   15.17
  -4   1  -7  164.18   15.39
   4  -1   7  164.21   11.38
   5  -1   7  193.72   15.19
  -5  -1  -7  181.77   15.88
  -5   1  -7  172.10   13.00
   5   1   7  167.31    9.70
  -5  -1  -7  167.04   15.88
  -5   1  -7  166.40   16.62
   5  -1   7  170.26   11.90
  -6  -1  -7  253.85   19.61
  -6   1  -7  275.18   18.37
   6   1   7  289.16   13.43
  -6  -1  -7  297.45   22.30
  -6   1  -7  310.68   23.29
   6  -1   7  296.23   16.34
   7  -1   7  322.26   17.74
  -7  -1  -7  326.21   23.59
  -7   1  -7  323.99   20.87
   7   1   7  335.91   14.98
   7   1   7  365.56   19.00
  -7  -1  -7  317.20   24.60
  -7   1  -7  321.99   25.24
  -8   1  -7   38.00    9.19
   8   1   7   42.38    5.94
  -8  -1  -7   47.48   10.20
  -8  -1  -7   41.53    9.61
  -9  -1  -7   31.86   10.04
  -9   1  -7   23.64    8.26
   9   1   7   21.90    4.71
  -9  -1  -7   37.58   10.27
  10  -1   7   51.38    8.43
 -10  -1  -7   40.21   10.95
 -10   1  -7   40.03   11.44
 -10  -1  -7   69.25   13.49
 -11  -1  -7  118.30   18.78
 -11   1  -7  129.38   19.82
 -11  -1  -7  104.37   16.38
 -12  -1  -7   66.52   15.39
 -12   1  -7   30.02   11.33
 -12  -1  -7   51.74   12.89
 -13  -1  -7   20.77   10.34
 -13   1  -7    7.64    7.05
 -13  -1  -7   12.36    8.30
 -14   1  -7    2.45    7.74
 -14  -1  -7   15.43    7.76
 -14  -1  -7   22.62   10.46
  15  -2  -7  135.60   19.03
  15   2  -7  129.04   21.52
 -15  -2   7  144.00   17.89
  14  -2  -7  295.69   26.94
  14   2  -7  314.45   32.32
 -14  -2   7  323.70   25.92
  13  -2  -7  293.55   26.05
 -13   2   7  351.16   24.33
 -13  -2   7  321.96   24.96
  12  -2  -7  369.82   27.60
 -12   2   7  410.48   25.57
  12   2  -7  401.67   33.86
 -12  -2   7  328.06   24.54
 -11   2   7   89.23   11.65
  11  -2  -7   89.37   13.16
  11   2  -7   93.87   16.22
 -11  -2   7   80.20   12.06
 -10   2   7    5.02    4.29
  10  -2  -7   -0.49    4.31
  10   2  -7    4.18    5.58
 -10  -2   7    7.48    5.60
  -9   2   7   42.22    7.81
   9  -2  -7   45.10    9.30
   9   2  -7   41.10    9.67
  -9  -2   7   46.95    9.34
   8  -2  -7  616.68   30.71
  -8   2   7  591.26   27.23
   8   2  -7  604.36   35.13
  -8  -2   7  594.93   29.47
   7  -2  -7  767.16   34.12
  -7   2   7  809.17   31.04
   7   2  -7  740.56   37.57
  -7  -2   7  784.62   32.90
   6  -2  -7  689.80   31.81
  -6   2   7  723.60   28.56
   6   2  -7  697.13   34.91
  -6  -2   7  694.32   30.41
   5  -2  -7  591.85   29.31
  -5   2   7  612.50   25.47
   5   2  -7  599.68   31.24
  -5  -2   7  609.00   27.59
   4  -2  -7 1156.45   41.06
  -4   2   7 1115.66   34.59
   4   2  -7 1158.29   41.97
  -4  -2   7 1109.39   37.48
  -3   2   7   38.72    5.62
   3  -2  -7   52.13    8.71
   3   2  -7   37.79    7.87
  -3  -2   7   40.32    7.08
   2  -2  -7  185.96   16.06
  -2   2   7  176.89   12.71
   2   2  -7  163.28   14.81
  -2  -2   7  175.58   14.00
   1  -2  -7  662.54   31.07
  -1   2   7  650.18   24.47
   1   2  -7  607.89   28.22
  -1  -2   7  664.59   27.84
   0  -2  -7  731.24   33.40
   0   2  -7  744.41   22.85
   0   2   7  734.43   25.70
   0   2  -7  727.40   30.23
   0  -2   7  721.69   29.21
   0  -2   7  725.96   28.53
   0   2  -7  750.19   32.30
  -1  -2  -7 1084.80   40.90
   1   2   7 1048.92   30.74
   1  -2   7 1033.56   35.30
  -1   2  -7 1080.71   39.20
   1  -2   7 1059.96   34.97
  -2  -2  -7  434.15   25.87
   2   2   7  411.65   18.50
  -2  -2  -7  458.64   23.09
  -2   2  -7  441.53   25.13
   2  -2   7  424.96   21.81
  -3  -2  -7  226.20   19.38
   3   2   7  229.73   13.70
  -3  -2  -7  232.98   17.19
  -3   2  -7  230.03   19.04
   3  -2   7  240.11   16.94
  -4  -2  -7   51.83    8.44
  -4   2  -7   50.38    9.35
   4   2   7   54.74    7.01
  -4  -2  -7   53.91   10.04
   4  -2   7   47.72    8.11
   5  -2   7   12.71    4.73
  -5  -2  -7   24.61    6.62
  -5   2  -7   12.20    5.31
   5   2   7   25.42    5.37
  -5  -2  -7   16.91    6.16
   6  -2   7   60.96    9.52
  -6  -2  -7   70.73   11.04
  -6   2  -7   57.18   11.08
   6   2   7   61.95    7.50
  -6  -2  -7   66.67   11.26
   7  -2   7  118.09   13.34
  -7   2  -7  109.44   15.54
   7   2   7  115.95    9.86
  -7  -2  -7  102.01   14.51
  -7  -2  -7  108.50   13.92
   8  -2   7  330.63   22.83
  -8  -2  -7  308.46   25.33
   8   2   7  327.39   16.86
  -8  -2  -7  326.14   25.06
  -8   2  -7  323.27   28.15
   9  -2   7  473.56   28.43
  -9  -2  -7  493.28   33.86
   9   2   7  518.46   21.88
  -9  -2  -7  479.33   31.35
  -9   2  -7  466.46   35.45
 -10   2  -7   26.00   10.56
  10   2   7   19.78    5.50
 -10  -2  -7   17.28    8.14
 -11   2  -7   -2.88    5.36
  11   2   7    8.85    4.90
 -11  -2  -7    4.94    6.57
 -12   2  -7   -3.35    7.25
  12   2   7   -1.82    3.56
 -12  -2  -7    9.11    7.22
 -13   2  -7   39.54   12.62
  13   2   7   13.19    5.59
 -13  -2  -7   21.36   10.02
 -13   3   7    5.87    4.30
  13  -3  -7   10.30    7.39
 -12   3   7   54.57   11.14
  12  -3  -7   41.67   10.49
  12   3  -7   38.85   13.42
 -12  -3   7   39.17   10.03
 -11   3   7  173.73   18.59
  11  -3  -7  128.28   17.14
  11   3  -7  139.00   20.79
 -11  -3   7  145.40   18.12
  10  -3  -7  310.55   25.48
 -10   3   7  337.24   25.15
  10   3  -7  344.90   31.91
 -10  -3   7  325.09   25.69
   9  -3  -7  193.78   19.42
  -9   3   7  195.44   18.82
   9   3  -7  204.32   23.88
  -9  -3   7  213.86   20.42
   8  -3  -7   60.22   10.96
  -8   3   7   70.36   11.22
   8   3  -7   66.74   13.84
  -8  -3   7   67.37   11.44
  -7   3   7   22.00    7.47
   7  -3  -7    9.94    5.66
   7   3  -7   14.30    5.98
  -7  -3   7   23.54    8.08
  -6   3   7   21.46    6.81
   6  -3  -7   11.02    6.27
   6   3  -7   16.10    7.57
  -6  -3   7   10.67    5.39
  -5   3   7   43.51    8.19
   5  -3  -7   40.51    9.46
   5   3  -7   39.34    9.56
  -5  -3   7   39.65    8.66
   4  -3  -7  128.26   15.97
  -4   3   7  116.06   12.88
   4   3  -7  120.72   14.97
  -4  -3   7  120.65   13.84
   3  -3  -7  402.21   27.43
  -3   3   7  400.99   23.40
   3   3  -7  399.95   26.66
  -3  -3   7  409.97   25.19
   2  -3  -7  637.46   34.41
  -2   3   7  567.17   27.38
   2   3  -7  540.11   29.92
  -2  -3   7  573.11   29.53
   1  -3  -7  170.11   18.07
  -1   3   7  149.49   14.14
   1   3  -7  143.28   15.07
  -1  -3   7  156.26   15.22
  -1  -3   7  159.52   15.77
   0   3   7   32.11    7.00
   0  -3  -7   13.56    6.06
   0  -3   7   37.53    8.50
   0   3  -7   26.90    6.41
   0  -3   7   33.96    7.27
   1   3   7   10.15    5.44
  -1  -3  -7    7.70    5.29
  -1   3  -7    0.57    3.22
   1  -3   7    2.97    4.81
   1  -3   7    4.66    3.55
   2   3   7   57.10    8.61
  -2  -3  -7   69.44   12.20
  -2   3  -7   68.21   10.44
   2  -3   7   76.19   11.87
  -3  -3  -7  153.17   18.07
   3   3   7  131.19   12.21
  -3   3  -7  139.19   13.82
  -3   3  -7  137.79   14.81
   3  -3   7  144.54   15.87
  -4   3  -7  157.03   16.02
   4   3   7  135.83   12.50
  -4  -3  -7  125.79   16.89
   4  -3   7  121.49   14.99
   5  -3   7  120.56   15.30
   5   3   7   94.94   10.89
  -5  -3  -7  102.73   14.91
   6  -3   7   77.57   12.91
   6   3   7   86.46   10.25
  -6  -3  -7   83.06   14.61
   7  -3   7   49.21   10.47
   7   3   7   66.01    9.36
  -7  -3  -7   53.18   11.55
   8  -3   7   15.51    6.48
   8   3   7   17.02    5.23
  -8  -3  -7   20.08    8.84
   9  -3   7    0.41    5.44
  -9   3  -7    9.69    8.07
   9   3   7    2.01    3.82
  -9  -3  -7   -1.80    5.52
  10  -3   7   29.43    9.57
 -10   3  -7   28.61   10.79
  10   3   7   48.24    8.10
   8  -4  -7   17.44    9.83
  -8   4   7   22.10    8.31
   8  -4  -7   15.91    7.80
   8   4  -7   19.96   10.34
  -8  -4   7   14.05    6.53
  -7   4   7   17.53    8.93
   7  -4  -7   23.05    8.63
   7  -4  -7   16.13    8.27
   7   4  -7    9.76    6.26
  -7  -4   7   10.63    6.17
  -6   4   7    0.91    7.09
   6  -4  -7    5.19    6.53
   6   4  -7  -14.55    9.29
   6  -4  -7    3.95    6.03
  -6  -4   7    0.66    5.54
  -5   4   7    3.72    4.08
   5  -4  -7    3.25    4.48
   5   4  -7   13.63    7.90
  -5  -4   7    8.79    4.78
  -4   4   7    3.54    4.76
   4  -4  -7    3.47    5.21
  -4  -4   7    0.97    5.38
  -3   4   7   10.61    5.32
   3  -4  -7   17.59    7.99
  -3  -4   7    2.80    5.46
  -2   4   7   -0.70    4.87
   2  -4  -7    4.76    6.02
  -2  -4   7   -2.98    4.17
  -1   4   7    8.30    5.87
  -1  -4   7    6.56    6.07
   1  -4  -7    4.03    6.28
  -1  -4   7    7.45    6.37
   0   4   7   69.42   11.57
   0  -4  -7   68.07   13.36
   0  -4   7   51.57   10.79
   0  -4   7   55.94   10.48
   1   4   7   23.20    7.18
  -1  -4  -7    5.70    6.60
   1  -4   7   19.88    8.70
   1  -4   7   10.34    5.92
   2   4   7   -2.32    5.96
  -2  -4  -7   12.80    9.10
   2  -4   7    7.56    5.90
   3   4   7   -8.86    6.28
  -3  -4  -7   -0.01    6.07
   3  -4   7    2.39    4.89
   4   4   7    2.48    5.17
  -4  -4  -7    7.95    5.82
   4  -4   7   13.21    7.93
   5   4   7    5.85    5.36
  -5  -4  -7    9.92    7.72
   5  -4   7    1.68    4.83
   6   4   7   10.24    6.07
  -6  -4  -7    6.47    5.52
   6  -4   7   10.45    6.86
  16   0  -8   -2.12    5.02
  16   0  -8   10.02    5.80
  15   0  -8   51.24   10.65
  15   0  -8   72.12   15.52
  14   0  -8  503.69   30.78
  14   0  -8  578.77   38.48
  13   0  -8  314.86   23.24
  13   0  -8  308.78   27.08
  12   0  -8  613.00   31.63
  12   0  -8  637.03   36.73
  11   0  -8  754.59   33.60
  11   0  -8  817.56   39.31
  10   0  -8  202.70   16.70
  10   0  -8  209.05   19.08
 -10   0   8  235.10   13.85
   9   0  -8   41.71    7.55
  -9   0   8   55.04    6.96
   9   0  -8   44.30    8.53
  -9   0   8   40.49    6.10
   8   0  -8   18.51    5.64
  -8   0   8   17.95    5.08
   8   0  -8   22.04    6.00
  -8   0   8   17.78    4.08
   7   0  -8 1291.04   38.82
   7   0  -8 1310.38   42.45
  -7   0   8 1317.91   33.32
  -7   0   8 1330.82   36.79
   6   0  -8 1493.43   40.69
  -6   0   8 1541.02   35.38
  -6   0   8 1602.67   41.49
   5   0  -8 2320.61   51.18
   5   0  -8 2290.09   54.04
  -5   0   8 2185.61   43.79
  -5   0   8 2424.55   53.81
   4   0  -8 1045.45   32.01
   4   0  -8 1059.74   34.38
  -4   0   8 1008.83   26.99
  -4   0   8 1125.29   35.92
   3   0  -8  544.26   22.23
  -3   0   8  482.12   24.00
   2   0  -8   92.09    9.04
  -2   0   8   95.94    4.53
  -2   0   8  100.52   10.88
   1   0  -8  444.97   20.21
  -1   0   8  472.82   12.10
   0   0   8   16.85    5.04
   0   0   8   21.60    2.82
   0   0  -8   21.22    4.82
  -1   0  -8  904.19   30.31
   1   0   8  895.23   21.49
   1   0   8  923.42   32.60
  -2   0  -8 1379.52   39.80
   2   0   8 1441.39   40.36
  -3   0  -8  375.61   20.32
  -3   0  -8  351.36   22.60
   3   0   8  386.14   19.68
  -4   0  -8 1132.50   37.86
  -4   0  -8 1078.02   41.60
  -5   0  -8  581.36   27.63
  -5   0  -8  562.36   30.65
   5   0   8  638.12   24.69
  -6   0  -8  614.47   30.52
  -6   0  -8  593.33   33.20
   6   0   8  695.59   25.11
  -7   0  -8  159.13   16.55
  -7   0  -8  155.17   17.59
   7   0   8  156.19   11.98
  -8   0  -8  199.34   19.58
  -8   0  -8  162.87   19.04
  -9   0  -8  134.75   18.69
  -9   0  -8  117.06   15.71
 -10   0  -8  148.86   18.61
 -10   0  -8  125.71   18.74
 -11   0  -8   63.93   13.22
 -11   0  -8   71.92   14.06
 -12   0  -8   19.29    8.87
 -12   0  -8   17.02    8.78
 -13   0  -8   14.46    9.91
 -14   0  -8   17.70   11.29
  16  -1  -8  230.60   24.51
  16   1  -8  216.30   27.16
  16   1  -8  214.59   21.29
  15   1  -8  128.25   15.77
  15  -1  -8  136.37   18.30
  15   1  -8  121.02   19.93
  14   1  -8   73.51   12.27
  14  -1  -8   70.40   13.21
  14   1  -8   74.72   16.06
 -14  -1   8   78.65   11.68
  13   1  -8   14.98    5.94
  13  -1  -8   34.18    8.73
  13   1  -8   35.38   10.96
 -13  -1   8   28.93    7.79
  12   1  -8   58.19   10.09
  12  -1  -8   33.07    9.19
  12   1  -8   39.72    9.76
 -12  -1   8   45.78    8.72
  11  -1  -8   79.44   11.90
  11   1  -8   70.51   12.93
 -11  -1   8   90.88   11.34
  11   1  -8   97.41   12.05
  10  -1  -8  254.75   20.10
  10   1  -8  273.10   23.42
 -10  -1   8  261.97   18.43
 -10   1   8  306.30   16.94
  10   1  -8  286.64   18.87
   9   1  -8  794.75   30.43
   9  -1  -8  720.72   32.74
   9  -1  -8  778.19   32.27
   9   1  -8  747.62   37.45
  -9  -1   8  725.79   30.12
  -9   1   8  747.63   28.12
   8   1  -8  363.59   19.30
   8  -1  -8  368.42   22.41
  -8  -1   8  343.74   20.10
   8  -1  -8  362.65   20.81
   8   1  -8  368.60   25.03
  -8  -1   8  334.67   19.59
  -8   1   8  364.13   20.01
   7   1  -8  646.60   24.60
  -7  -1   8  672.27   29.05
   7  -1  -8  617.04   28.66
  -7   1   8  650.43   22.26
   7   1  -8  613.69   31.44
   7  -1  -8  632.64   26.49
  -7  -1   8  608.93   25.98
   6   1  -8  390.08   18.22
  -6  -1   8  430.64   23.74
   6  -1  -8  421.64   22.95
  -6   1   8  398.70   16.41
   6   1  -8  383.41   23.71
   6  -1  -8  380.54   19.44
  -6  -1   8  397.71   20.23
   5   1  -8  100.72    8.70
   5  -1  -8  105.55   11.59
  -5   1   8   89.46    7.52
   5  -1  -8   96.79    9.42
  -5  -1   8   94.60   11.42
   5   1  -8   96.72   11.41
  -5  -1   8   87.22    9.38
  -4  -1   8  214.33   17.73
   4   1  -8  221.76   12.30
   4  -1  -8  201.62   15.76
  -4   1   8  220.09   11.30
   4   1  -8  212.72   16.20
   4  -1  -8  208.91   13.76
  -4  -1   8  229.27   14.98
   3   1  -8 1008.98   26.89
   3  -1  -8 1005.88   35.32
  -3   1   8  975.23   24.39
   3   1  -8 1025.40   35.87
  -3  -1   8  986.88   31.59
   2   1  -8  294.98   13.64
   2  -1  -8  267.90   17.87
  -2   1   8  240.90   11.18
   2   1  -8  277.25   18.13
  -2  -1   8  277.70   16.14
   1  -1  -8  560.38   26.22
   1   1  -8  578.15   19.39
  -1   1   8  516.27   16.40
  -1  -1   8  539.92   22.53
   0  -1  -8  654.00   28.50
   0   1  -8  694.48   21.60
   0   1   8  630.68   18.23
   1   1   8   26.51    3.95
  -1  -1  -8   17.41    5.35
   1  -1   8   10.45    4.69
  -1   1  -8   22.83    4.02
  -2  -1  -8  118.92   12.45
  -2   1  -8  126.14    9.48
   2   1   8  120.65    7.72
   2  -1   8  111.65   12.90
  -2   1  -8  139.63   14.21
  -3  -1  -8    1.70    3.07
  -3   1  -8   -0.61    2.93
   3   1   8   -2.10    2.35
   3  -1   8    3.29    2.99
  -3  -1  -8    2.20    3.83
   3  -1   8   -1.75    4.64
  -3   1  -8   -1.03    1.89
   4  -1   8  558.81   28.34
  -4  -1  -8  478.56   26.34
   4   1   8  463.97   16.42
  -4  -1  -8  500.01   27.85
   4  -1   8  534.71   21.18
  -4   1  -8  491.16   28.77
   5  -1   8  178.29   15.10
  -5  -1  -8  163.51   15.80
   5   1   8  147.91    9.22
   5   1   8  167.56   14.21
  -5  -1  -8  177.30   17.00
  -5   1  -8  154.03   16.69
   5  -1   8  162.50   11.68
   6  -1   8  518.19   26.11
  -6  -1  -8  425.43   26.32
   6   1   8  442.34   17.17
   6   1   8  487.73   23.52
  -6  -1  -8  430.79   28.29
  -6   1  -8  423.29   28.70
  -7  -1  -8  212.78   19.57
   7   1   8  253.59   13.55
   7   1   8  275.24   16.78
  -7  -1  -8  240.33   22.20
  -7   1  -8  233.25   22.15
  -8  -1  -8   -0.98    4.50
  -8   1  -8    2.63    4.54
   8   1   8    2.31    2.34
  -8  -1  -8   10.14    6.86
  -9  -1  -8   16.37    8.00
  -9   1  -8   10.82    7.63
   9   1   8    4.68    2.76
  -9  -1  -8    9.64    6.60
 -10  -1  -8    6.31    6.27
 -10   1  -8    3.32    6.17
 -10  -1  -8    5.20    7.43
 -11  -1  -8   -6.88    7.84
 -11   1  -8   14.34    9.44
 -11  -1  -8   13.09    7.89
 -12  -1  -8   15.11    8.63
 -12   1  -8   14.05    9.02
 -12  -1  -8   16.79    9.28
 -13  -1  -8   11.59    7.85
 -13   1  -8   28.22   12.20
 -13  -1  -8   14.99    8.04
  14  -2  -8   31.87   10.51
  14   2  -8    8.46    6.01
 -14  -2   8   20.40    8.52
  13  -2  -8   13.13    6.69
  13   2  -8   35.83   11.56
 -13  -2   8   30.11    8.69
  12  -2  -8    4.33    5.26
  12   2  -8    9.12    6.53
 -12  -2   8    6.40    5.68
  11  -2  -8   11.24    6.92
  11   2  -8    6.55    5.95
 -11  -2   8   21.17    8.09
 -10   2   8   24.64    7.18
  10  -2  -8   17.79    6.75
  10   2  -8   17.74    7.93
 -10  -2   8   18.66    6.88
  -9   2   8    2.14    3.51
   9  -2  -8    7.06    4.70
   9   2  -8   -1.64    4.30
  -9  -2   8    4.80    5.69
  -8   2   8   10.56    4.29
   8  -2  -8   16.50    6.95
   8   2  -8   12.94    6.89
  -8  -2   8   12.72    5.35
  -7   2   8   12.13    4.76
   7  -2  -8   17.75    6.74
   7   2  -8   15.54    6.77
  -7  -2   8    5.81    3.95
  -6   2   8    1.24    3.52
   6  -2  -8    4.97    4.93
   6   2  -8   -1.76    3.55
  -6  -2   8   -0.90    4.02
   5  -2  -8  133.23   14.31
  -5   2   8  118.20   11.06
   5   2  -8  125.09   14.51
  -5  -2   8  133.63   13.35
  -4   2   8   52.51    7.35
   4  -2  -8   54.22    9.64
   4   2  -8   66.19   10.64
  -4  -2   8   68.91    9.96
   3  -2  -8   49.01    9.08
  -3   2   8   47.09    6.95
   3   2  -8   47.16    8.75
  -3  -2   8   51.18    8.51
  -2   2   8   11.30    3.95
   2  -2  -8   16.77    6.78
   2   2  -8   11.73    5.07
  -2  -2   8   17.64    5.79
  -1   2   8   12.28    4.46
   1  -2  -8   10.22    5.24
   1   2  -8    8.38    4.90
  -1  -2   8    8.15    4.89
   0   2  -8    4.26    4.43
   0   2   8   -3.67    3.53
   0  -2  -8   -1.13    4.05
   0   2  -8    4.54    4.11
   0  -2   8    1.41    3.48
  -1   2  -8    8.81    5.55
   1   2   8    5.40    2.40
  -1  -2  -8   10.61    5.43
   1  -2   8   14.18    5.17
  -2   2  -8   79.82   12.25
   2   2   8   87.82    8.72
  -2  -2  -8  115.35   14.34
  -2  -2  -8  116.26   12.49
   2  -2   8   99.93   11.04
  -3  -2  -8    5.29    4.09
  -3   2  -8    5.21    3.55
   3   2   8   -0.56    2.66
  -3  -2  -8   -2.02    4.14
   3  -2   8    1.89    3.44
  -4  -2  -8    8.65    5.50
  -4   2  -8    7.48    4.84
   4   2   8   20.47    5.21
  -4  -2  -8   19.21    6.89
   4  -2   8   21.59    5.66
  -5  -2  -8    0.57    4.51
  -5   2  -8   -4.65    6.03
   5   2   8   11.03    4.46
  -5  -2  -8    5.50    5.12
   5  -2   8    0.96    3.25
  -6  -2  -8    6.61    5.06
  -6   2  -8    1.61    4.13
   6   2   8   11.54    4.01
  -6  -2  -8   -3.11    5.02
   6  -2   8   10.44    4.99
   7  -2   8    9.59    4.85
  -7  -2  -8   12.41    6.08
  -7   2  -8   26.46    8.70
   7   2   8   25.40    5.45
  -7  -2  -8    9.43    7.01
   8  -2   8   15.70    6.14
  -8  -2  -8   24.31    9.00
  -8   2  -8   15.47    7.73
   8   2   8   22.28    5.22
  -8  -2  -8   13.27    7.20
  -9  -2  -8    3.43    5.26
  -9   2  -8    4.58    6.22
   9   2   8   11.35    4.64
  -9  -2  -8   21.17    9.33
 -10   2  -8   25.19    9.29
  10   2   8   22.99    5.57
 -10  -2  -8   21.25    8.91
 -11   2  -8   18.10    9.52
  11   2   8    8.38    4.00
 -11  -2  -8   16.43    9.71
  12   2   8   -2.61    3.44
 -12  -2  -8    6.07    6.63
 -12   3   8   11.93    7.39
  12  -3  -8   15.13    9.25
  12   3  -8   23.77   12.37
 -12  -3   8    6.01    7.08
 -11   3   8   21.59    8.43
  11  -3  -8    7.91    5.95
  11   3  -8    7.12    9.04
 -11  -3   8   17.63    8.21
 -10   3   8   75.48   12.66
  10  -3  -8   40.57   10.64
  10   3  -8   41.22   12.62
 -10  -3   8   66.54   12.75
  -9   3   8   64.31   11.55
   9  -3  -8   66.97   12.82
   9   3  -8   84.98   15.82
  -9  -3   8   82.55   13.42
  -8   3   8   99.26   13.04
   8  -3  -8  109.30   15.35
   8   3  -8   66.59   13.55
  -8  -3   8   83.89   12.87
  -7   3   8   46.25    9.02
   7  -3  -8   25.31    7.89
   7   3  -8   25.11    8.61
  -7  -3   8   33.55    8.49
  -6   3   8   74.06   11.00
   6  -3  -8   90.88   13.90
   6   3  -8   90.29   14.79
  -6  -3   8   85.79   13.07
  -5   3   8   -0.32    3.71
   5  -3  -8    2.93    4.28
   5   3  -8   -1.20    4.30
  -5  -3   8   -6.19    5.60
   4  -3  -8  135.93   17.05
  -4   3   8  112.20   12.70
   4   3  -8   96.43   14.59
  -4  -3   8  131.20   15.12
  -3   3   8   36.12    7.36
   3  -3  -8   45.54   10.30
   3   3  -8   36.53    9.30
  -3  -3   8   29.03    7.62
  -2   3   8    5.37    4.58
   2  -3  -8   11.68    7.44
   2   3  -8    0.74    3.46
  -2  -3   8    0.26    3.73
   1  -3  -8  265.03   23.61
  -1   3   8  271.08   18.61
   1   3  -8  247.82   20.55
  -1  -3   8  260.11   20.41
   0   3   8   22.33    5.99
   0  -3  -8   24.51    7.78
   0  -3   8   46.40    9.81
   0   3  -8   16.34    6.61
   0  -3   8   24.04    7.46
   1   3   8   27.76    5.67
  -1  -3  -8   35.99    9.70
   1  -3   8   45.01    9.41
  -1   3  -8   41.59    8.75
   1  -3   8   35.57    8.29
   2   3   8   -1.66    3.74
  -2  -3  -8   -5.11    5.70
  -2   3  -8    2.97    3.68
   2  -3   8    8.53    5.60
   3   3   8    6.82    4.39
  -3  -3  -8   19.16    8.91
  -3   3  -8   12.46    6.70
   4   3   8   36.08    7.02
  -4  -3  -8   48.65   11.14
  -4   3  -8   58.16   11.73
   4  -3   8   47.53   10.28
   5   3   8   78.90    9.90
  -5  -3  -8   66.77   13.67
   5  -3   8   64.82   11.42
   6   3   8   43.38    7.80
  -6  -3  -8   28.44   10.27
   6  -3   8   31.98    9.03
   7  -3   8   46.52    9.74
  -7  -3  -8   40.40   11.14
   8  -3   8   -0.65    4.25
   8   3   8   -2.29    4.10
  -8  -3  -8   10.45    7.93
   9  -3   8   13.97    7.11
   9   3   8   23.28    6.38
  -9  -3  -8    1.78    6.82
  -7   4   8    7.39    5.11
   7  -4  -8   31.61    8.93
   7   4  -8   30.64   11.25
  -6   4   8  110.58   15.80
   6  -4  -8  125.28   18.21
   6   4  -8  126.40   18.63
  -6  -4   8  122.23   16.93
  -5   4   8   94.47   14.17
   5  -4  -8  124.48   17.89
   5   4  -8   99.15   16.01
  -5  -4   8  111.29   16.00
  -4   4   8   85.97   13.41
   4  -4  -8   92.93   15.56
  -4  -4   8   96.23   14.55
  -3   4   8   26.32    7.37
   3  -4  -8   36.54   10.39
  -3  -4   8   34.10    9.40
  -2   4   8    5.44    5.31
   2  -4  -8    4.67    6.37
  -2  -4   8    1.22    5.48
  -1   4   8    9.29    6.95
   1  -4  -8   -3.95    5.27
  -1  -4   8   -3.86    5.30
   0   4   8    7.08    5.72
   0  -4   8   16.91    7.84
   0  -4  -8    9.45    7.96
   0  -4   8    1.58    5.06
   1   4   8   94.22   11.75
  -1  -4  -8   98.71   17.33
   1  -4   8  149.22   18.09
   1  -4   8  113.13   15.04
   2   4   8   44.12    8.56
  -2  -4  -8   45.75   12.24
   2  -4   8   70.19   12.60
   3   4   8   53.45    9.85
  -3  -4  -8   85.24   15.88
   3  -4   8   84.33   14.28
   4   4   8   37.31    8.35
  -4  -4  -8   48.93   12.88
   4  -4   8   42.85   10.79
  16   0  -9    0.92    5.08
  15   0  -9    0.89    5.53
  15   0  -9   -5.44    6.26
  14   0  -9    8.22    6.46
  14   0  -9  -11.22    7.92
  13   0  -9    7.86    6.10
  13   0  -9   -5.62    7.69
  12   0  -9   -0.31    3.85
  12   0  -9   -4.62    6.10
  11   0  -9    9.16    5.72
  11   0  -9   -0.72    4.43
  10   0  -9    0.95    4.28
 -10   0   9    4.30    3.37
  10   0  -9   -1.34    4.88
   9   0  -9   -0.34    2.86
  -9   0   9    5.48    4.23
   9   0  -9    5.65    5.35
   8   0  -9    1.99    3.00
  -8   0   9    1.10    3.20
   8   0  -9    2.46    4.42
  -8   0   9    0.59    2.58
  -7   0   9   -1.12    2.80
   7   0  -9    1.52    3.44
   7   0  -9   -5.52    4.81
  -7   0   9   -0.38    2.25
  -6   0   9    2.77    3.85
   6   0  -9   -0.11    2.42
   6   0  -9   -0.15    3.05
  -6   0   9   -1.30    1.95
  -5   0   9    4.70    4.26
   5   0  -9    7.18    4.43
   5   0  -9   -0.19    2.85
  -5   0   9   -0.69    2.04
  -4   0   9    4.84    4.59
   4   0  -9    2.67    3.02
   4   0  -9    3.08    4.13
  -4   0   9    5.34    3.12
  -3   0   9    4.50    4.58
   3   0  -9   -1.20    2.08
  -2   0   9   -0.67    4.23
   2   0  -9   -2.17    3.05
  -1   0   9    2.82    4.63
   1   0  -9    7.61    4.21
   0   0   9    6.99    5.21
   0   0  -9    2.28    3.25
   1   0   9   -0.65    4.12
  -1   0  -9    1.63    3.45
   2   0   9    3.00    4.81
  -2   0  -9   -1.93    3.10
  -3   0  -9    1.98    3.48
   3   0   9    0.14    4.49
  -3   0  -9   -3.73    3.66
  -4   0  -9   -0.66    4.31
   4   0   9    1.53    3.19
  -4   0  -9    2.29    3.73
  -5   0  -9    5.19    5.77
   5   0   9    4.97    3.93
  -5   0  -9    3.30    4.19
  -6   0  -9   -0.25    4.74
   6   0   9   11.37    4.78
  -6   0  -9    4.70    4.59
  -7   0  -9   -3.91    5.52
   7   0   9    4.30    4.31
  -7   0  -9   13.08    6.44
  -8   0  -9   -8.27    6.72
  -8   0  -9    8.49    5.91
  -9   0  -9   -4.91    6.86
  -9   0  -9    0.23    3.91
 -10   0  -9   -1.61    5.64
 -10   0  -9   -1.63    4.84
 -11   0  -9   -1.12    4.81
 -11   0  -9   -4.64    7.17
 -12   0  -9   -6.74    8.70
 -12   0  -9   -5.21    8.37
 -13   0  -9    9.96    8.44
  15   1  -9   71.65   11.87
  15  -1  -9   66.46   12.81
  15   1  -9   58.63   15.36
  14   1  -9  133.07   16.00
  14  -1  -9  124.86   17.06
  14   1  -9  137.15   20.56
  13   1  -9  121.93   14.57
  13  -1  -9  121.37   16.16
  13   1  -9  113.27   18.19
  12   1  -9   60.95    9.95
  12  -1  -9   60.91   12.19
  12   1  -9   89.82   15.36
 -12  -1   9   72.31   11.22
  11   1  -9    1.52    3.84
  11  -1  -9   -1.53    3.93
  11   1  -9   -5.88    6.49
 -11  -1   9    3.80    3.42
 -10   1   9    3.39    3.12
  10   1  -9   10.98    5.01
  10  -1  -9    6.62    4.41
  10   1  -9    3.28    5.19
 -10  -1   9    1.27    3.79
   9   1  -9  444.65   23.25
   9  -1  -9  389.41   25.06
  -9  -1   9  395.90   22.61
   9  -1  -9  430.04   24.58
   9   1  -9  402.25   28.01
  -9  -1   9  414.96   22.98
  -9   1   9  449.25   22.28
   8   1  -9  640.36   26.87
  -8  -1   9  607.46   29.21
   8  -1  -9  614.10   30.28
   8   1  -9  653.10   34.46
   8  -1  -9  653.51   29.23
  -8  -1   9  593.79   27.08
  -8   1   9  596.95   26.85
   7   1  -9  217.66   14.79
  -7  -1   9  202.86   17.12
   7  -1  -9  208.79   17.20
   7   1  -9  207.30   18.55
   7  -1  -9  214.78   15.90
  -7  -1   9  186.48   14.76
  -7   1   9  192.52   15.59
  -6   1   9   27.81    6.77
   6   1  -9   21.86    4.72
   6  -1  -9   34.96    7.95
  -6  -1   9   19.67    6.24
   6   1  -9   14.31    5.25
   6  -1  -9   23.02    5.29
  -6  -1   9   25.83    6.02
  -5  -1   9  401.84   25.63
   5   1  -9  389.43   18.49
   5  -1  -9  379.74   22.49
   5   1  -9  382.46   23.96
   5  -1  -9  368.02   19.79
  -5  -1   9  371.62   20.14
  -5   1   9  387.56   23.34
  -4   1   9    4.97    4.21
   4   1  -9   10.06    3.08
   4  -1  -9   16.52    5.51
  -4  -1   9    7.61    4.28
   4   1  -9   16.13    5.38
   4  -1  -9   12.62    4.44
  -4  -1   9    5.33    3.03
   3   1  -9   90.80    8.41
  -3   1   9   73.04    6.16
   3  -1  -9   86.86   10.96
  -3  -1   9   81.70   12.14
   3   1  -9   76.39   10.41
  -3  -1   9   82.75    9.54
   2  -1  -9   94.24   11.39
  -2   1   9   89.84    6.65
  -2  -1   9   72.24   11.14
  -2  -1   9   94.57   10.08
   1  -1  -9  432.84   24.18
  -1   1   9  379.47   13.76
   0  -1  -9  426.16   23.90
   0   1   9  369.03   13.68
  -1  -1  -9  241.26   18.61
   1   1   9  225.70   10.84
   1  -1   9  213.06   19.03
   2  -1   9  145.47   15.82
  -2  -1  -9  126.61   13.53
   2   1   9  135.08    8.42
  -2   1  -9  142.36   15.86
   3   1   9   49.02    8.62
  -3  -1  -9   54.13    9.94
  -3   1  -9   42.26    9.10
   3   1   9   51.60    5.52
  -3  -1  -9   49.63    9.10
   3  -1   9   62.92   10.56
   4  -1   9  395.04   24.92
  -4  -1  -9  332.88   23.00
   4   1   9  329.35   13.97
  -4  -1  -9  357.92   24.74
  -4   1  -9  327.98   24.86
   4   1   9  379.67   22.52
  -5  -1  -9   95.48   13.20
  -5   1  -9   95.06   14.24
   5   1   9   99.04    8.15
  -5  -1  -9   97.51   13.28
   5  -1   9  123.25   13.42
   5   1   9  106.63   11.82
   6   1   9   -2.69    4.54
  -6  -1  -9   -0.06    4.68
  -6   1  -9    1.14    3.77
   6   1   9    5.83    3.11
  -6  -1  -9    6.92    4.80
   6  -1   9   -7.15    7.20
   7   1   9   30.54    6.28
  -7  -1  -9   23.87    7.62
  -7   1  -9   21.16    6.88
   7   1   9   15.36    3.92
  -7  -1  -9   27.45    7.87
  -8  -1  -9  213.03   21.46
   8   1   9  203.01   13.36
  -8  -1  -9  192.96   21.79
  -8   1  -9  199.25   22.50
  -9  -1  -9    5.03    5.65
  -9   1  -9    5.59    6.85
  -9  -1  -9    4.19    5.78
 -10  -1  -9    3.00    4.85
 -10   1  -9   -3.14    5.87
 -10  -1  -9    7.17    7.59
 -11  -1  -9    5.66    7.17
 -11   1  -9   -0.46    6.27
 -11  -1  -9    2.20    5.71
 -12  -1  -9   24.13   10.93
 -12   1  -9    9.48    6.53
 -12  -1  -9   27.73   11.11
  14  -2  -9    8.05    4.94
  14   2  -9   23.84   12.48
 -14  -2   9    8.94    7.28
  13  -2  -9  128.86   18.18
  13   2  -9  134.03   21.04
 -13  -2   9  119.34   15.87
  12  -2  -9  181.61   20.44
  12   2  -9  205.49   24.71
 -12  -2   9  205.81   20.29
  11  -2  -9  471.16   31.75
  11   2  -9  521.40   37.54
 -11  -2   9  473.82   29.53
  10  -2  -9  431.90   29.63
  10   2  -9  426.32   33.22
 -10  -2   9  405.41   26.66
   9  -2  -9  140.51   16.28
   9   2  -9  174.13   20.37
  -9  -2   9  119.99   14.19
   8  -2  -9   27.85    8.75
   8   2  -9   28.30    9.54
  -8  -2   9   23.56    6.72
  -7   2   9   67.95    8.87
   7  -2  -9   65.55   11.27
   7   2  -9   81.52   13.44
  -7  -2   9   67.30   10.46
   6  -2  -9  331.37   24.22
  -6   2   9  362.81   19.96
   6   2  -9  364.38   26.90
  -6  -2   9  361.18   22.98
   5  -2  -9  290.26   22.28
  -5   2   9  280.86   16.96
   5   2  -9  299.56   23.40
  -5  -2   9  304.33   20.91
   4  -2  -9  165.86   17.06
  -4   2   9  166.34   12.78
   4   2  -9  194.40   18.51
  -4  -2   9  140.82   14.01
   3  -2  -9  934.64   40.44
  -3   2   9  897.66   30.22
   3   2  -9  931.87   39.67
  -3  -2   9  900.87   35.97
   2  -2  -9  351.61   24.90
  -2   2   9  341.61   17.90
   2   2  -9  348.44   23.90
  -2  -2   9  364.44   22.36
  -1   2   9   54.65    6.88
   1  -2  -9   74.18   11.54
   1   2  -9   66.99   11.14
  -1  -2   9   62.07    9.59
   0   2  -9    0.00    3.90
   0   2   9   -0.12    2.71
   0  -2  -9    0.33    4.71
   0   2  -9   -2.20    3.85
  -1   2  -9   72.09   11.93
   1   2   9   61.58    7.50
  -1  -2  -9   68.32   11.14
  -2  -2  -9  688.18   35.76
   2   2   9  617.17   23.20
   2  -2   9  699.98   29.72
  -2  -2  -9  633.42   31.59
  -2   2  -9  683.74   36.35
  -3  -2  -9  346.43   26.19
   3   2   9  337.53   16.84
  -3  -2  -9  349.31   23.46
   3  -2   9  342.93   20.91
  -3   2  -9  332.16   26.74
  -4  -2  -9  130.82   16.46
   4   2   9  135.35   11.02
  -4  -2  -9  134.50   15.83
   4  -2   9  132.19   13.32
  -4   2  -9  128.14   17.08
  -5  -2  -9   78.73   12.43
  -5   2  -9   67.40   12.83
   5   2   9   71.00    7.69
  -5  -2  -9   79.08   12.67
   5  -2   9   83.77   10.92
  -6  -2  -9   21.35    6.87
  -6   2  -9    7.92    5.00
   6   2   9   22.01    4.84
  -6  -2  -9   14.91    6.27
   6  -2   9   22.02    6.42
  -7  -2  -9    4.25    4.72
  -7   2  -9    1.88    5.03
   7   2   9   -1.73    3.16
  -7  -2  -9    4.67    5.24
  -8  -2  -9    6.03    4.31
   8   2   9    8.61    4.31
  -8  -2  -9   -1.92    4.46
  -9   2  -9   30.89   10.76
   9   2   9   18.73    5.39
  -9  -2  -9   28.89    9.96
 -10   2  -9  121.05   19.71
  10   2   9  112.26   11.33
 -10  -2  -9  115.67   18.89
 -11   2  -9   36.20   12.17
  11   2   9   37.88    7.27
 -11  -2  -9   46.18   12.31
  11  -3  -9    2.14    6.34
  11   3  -9   10.74    8.97
 -11  -3   9    0.57    5.12
  10  -3  -9   46.56   11.03
  10   3  -9   25.77    9.50
 -10  -3   9   37.85   10.08
  -9   3   9  132.52   15.91
   9  -3  -9  121.26   17.12
   9   3  -9  128.93   19.91
  -9  -3   9  129.61   17.08
   8  -3  -9  221.42   22.44
  -8   3   9  234.28   20.45
   8   3  -9  229.69   24.89
  -8  -3   9  220.93   21.18
  -7   3   9  149.24   15.59
   7  -3  -9  143.22   18.04
   7   3  -9  151.15   19.99
  -7  -3   9  156.77   17.54
  -6   3   9   74.52   11.07
   6  -3  -9   93.36   14.85
   6   3  -9   70.34   13.66
  -6  -3   9   83.43   13.12
  -5   3   9   -6.05    5.37
   5  -3  -9    3.98    5.32
  -5  -3   9    5.18    5.51
  -4   3   9    1.41    3.83
   4  -3  -9  -15.06    6.98
   4   3  -9    5.80    6.37
  -4  -3   9   -2.42    5.92
  -3   3   9    8.26    4.90
   3  -3  -9    5.01    5.39
   3   3  -9   -7.81    6.29
  -3  -3   9    5.72    5.83
  -2   3   9   36.80    7.69
   2  -3  -9   28.08    8.64
   2   3  -9   33.43    8.78
  -2  -3   9   29.70    7.60
  -1   3   9  186.49   15.73
   1   3  -9  190.28   19.20
  -1  -3   9  196.16   18.62
   0  -3  -9  239.47   23.61
   0   3   9  204.17   15.87
   0   3  -9  241.07   21.55
   0  -3   9  262.07   21.02
   1   3   9  114.81   11.91
  -1  -3  -9  135.52   18.39
  -1   3  -9  123.08   15.62
   1  -3   9  113.21   14.36
   2   3   9   12.90    4.84
  -2  -3  -9   20.85    8.40
   2  -3   9   27.74    7.97
  -2   3  -9   35.65    9.36
   3   3   9    4.02    3.97
  -3  -3  -9    9.37    7.42
   3  -3   9   -2.54    4.16
  -3   3  -9    6.80    7.30
   4   3   9   16.77    6.08
  -4  -3  -9   20.98    9.50
  -4   3  -9   16.70    7.60
   4  -3   9    6.81    5.83
   5   3   9   28.03    6.68
  -5  -3  -9   18.21    9.40
   5  -3   9   36.07    9.52
   6   3   9   50.23    8.51
  -6  -3  -9   29.37   10.65
   6  -3   9   40.95    9.93
   7   3   9   22.99    5.31
  -7  -3  -9   27.26    9.71
   7  -3   9   46.35   10.91
   8   3   9   18.45    5.06
  -8  -3  -9   20.32   10.03
   8  -3   9   22.44    8.54
  -4   4   9    6.00    5.42
   4  -4  -9   16.58    8.86
   4   4  -9   12.97    6.61
  -4  -4   9   24.30    8.82
  -3   4   9    9.52    6.57
   3  -4  -9   -8.89    7.17
  -3  -4   9   10.51    7.77
  -2   4   9    9.74    5.84
   2  -4  -9    5.44    7.68
  -2  -4   9   12.60    7.87
  -1   4   9    0.20    4.94
   1  -4  -9    2.91    6.47
  -1  -4   9   -0.51    5.54
   0  -4  -9    4.71    6.05
   0  -4   9    2.47    5.33
   1  -4   9   23.18    9.28
  -1  -4  -9    6.95    7.91
   2   4   9    4.50    4.62
  -2  -4  -9   -3.02    6.53
   2  -4   9    4.27    5.54
  15   0 -10   85.30   14.43
  14   0 -10   16.52    7.80
  14   0 -10   13.09    7.82
  13   0 -10   33.13    8.60
  13   0 -10   47.56   11.70
  12   0 -10  214.61   20.47
  12   0 -10  251.19   23.65
  11   0 -10  449.33   27.81
  11   0 -10  468.91   31.04
  10   0 -10  628.89   31.72
  10   0 -10  590.16   33.82
 -10   0  10  687.50   27.51
   9   0 -10  338.48   22.86
   9   0 -10  359.92   25.38
  -9   0  10  395.18   21.21
   8   0 -10   -1.57    3.83
  -8   0  10   13.27    5.78
   8   0 -10    4.42    4.62
   7   0 -10 1045.44   37.86
   7   0 -10 1035.18   40.62
  -7   0  10 1119.30   37.99
   6   0 -10    0.76    2.85
   6   0 -10   -0.11    3.78
  -6   0  10   -1.05    2.38
   5   0 -10  701.53   29.44
   5   0 -10  667.61   30.56
  -5   0  10  644.70   23.20
  -5   0  10  703.92   31.01
   4   0 -10  410.76   22.29
   4   0 -10  426.45   23.94
  -4   0  10  472.14   25.45
   3   0 -10 1228.57   39.47
  -3   0  10 1249.63   43.17
   2   0 -10  693.41   29.18
  -2   0  10  593.38   29.52
   1   0 -10  247.15   17.10
  -1   0  10  207.14   17.46
   0   0 -10  148.57   13.69
   0   0  10  165.15   15.20
   1   0  10   72.41   10.30
  -1   0 -10   58.85    8.96
  -2   0 -10  147.03   14.23
  -2   0 -10  119.63   15.07
   2   0  10  137.42   13.38
  -3   0 -10  153.33   14.82
  -3   0 -10  134.22   16.30
   3   0  10  164.56   14.61
  -4   0 -10  211.26   18.13
  -4   0 -10  190.65   19.46
   4   0  10  201.09   16.28
  -5   0 -10   46.96   10.64
   5   0  10   76.27    9.80
  -5   0 -10   59.55   10.53
  -6   0 -10  943.98   41.32
   6   0  10  982.63   34.16
  -7   0 -10   11.97    6.68
   7   0  10   15.44    5.12
  -7   0 -10    4.96    6.15
  -8   0 -10   13.71    8.76
  -8   0 -10   22.02    7.69
  -9   0 -10   -5.27    7.47
  -9   0 -10    1.38    5.44
 -10   0 -10  102.13   18.10
 -10   0 -10  129.17   18.95
 -11   0 -10   67.93   14.55
 -11   0 -10   77.80   15.74
 -12   0 -10   -0.91    5.51
  14   1 -10  239.69   22.30
  14  -1 -10  218.75   23.25
  14   1 -10  246.25   27.83
  13   1 -10  178.04   18.45
  13  -1 -10  164.37   19.53
  13   1 -10  185.56   22.39
  12   1 -10  151.24   16.48
  12  -1 -10  133.03   16.98
  12   1 -10  111.18   17.20
  11   1 -10   26.50    7.06
  11  -1 -10   40.52    9.87
  11   1 -10   31.48    9.38
 -11  -1  10   53.24    9.28
 -10   1  10   57.16    8.32
  10   1 -10   59.85    9.92
  10  -1 -10   47.12    9.78
  10   1 -10   49.09   11.59
 -10  -1  10   58.72    9.41
  -9   1  10   -3.29    3.25
   9   1 -10    4.99    4.56
   9  -1 -10   -5.31    5.22
   9   1 -10    2.91    5.83
  -9  -1  10   -9.40    5.82
  -9  -1  10   11.46    5.23
   8   1 -10  158.38   13.93
  -8  -1  10  153.01   15.50
   8  -1 -10  167.41   16.73
   8   1 -10  160.78   18.16
   8  -1 -10  174.26   15.63
  -8  -1  10  152.69   14.00
  -8   1  10  148.29   13.77
  -7  -1  10  428.10   26.73
   7  -1 -10  379.05   24.66
   7   1 -10  406.92   27.28
   7  -1 -10  412.78   23.58
  -7  -1  10  382.94   22.09
  -7   1  10  408.34   23.12
  -6  -1  10  140.77   15.91
  -6   1  10   99.06   12.06
   6  -1 -10  103.41   12.65
   6  -1 -10  124.42   12.56
   6   1 -10  127.00   14.56
  -6  -1  10  128.47   12.35
  -5  -1  10 1001.43   43.90
   5  -1 -10  956.46   38.48
   5   1 -10 1010.65   41.13
   5  -1 -10  919.97   34.19
  -5  -1  10  954.49   34.25
  -5   1  10  955.43   37.85
   4  -1 -10  131.61   13.46
  -4   1  10  111.99   12.89
  -4  -1  10  118.36   14.62
   4   1 -10  117.13   13.65
   4  -1 -10  127.58   12.61
  -4  -1  10  110.76   11.65
  -3   1  10   21.62    8.29
   3  -1 -10   15.03    6.20
  -3  -1  10    6.14    5.85
   3   1 -10    8.87    6.67
  -3  -1  10    4.05    3.00
  -2   1  10    7.56    4.11
   2  -1 -10    5.62    5.10
   2   1 -10   10.34    5.79
   1  -1 -10  395.70   24.18
  -1   1  10  323.18   22.98
   0  -1 -10  238.35   19.34
   0   1  10  239.55   11.02
   0   1  10  225.79   18.72
  -1  -1 -10  161.82   15.97
   1   1  10  152.65    8.78
   1  -1  10  130.17   15.58
   1   1  10  167.41   16.21
   2  -1  10  156.96   17.23
  -2  -1 -10  170.11   16.76
   2   1  10  160.66    9.43
  -2   1 -10  194.20   19.36
   2   1  10  170.68   15.99
  -3  -1 -10    5.14    5.33
   3   1  10   -1.74    3.78
  -3   1 -10    7.66    5.42
   3   1  10    8.92    3.12
  -3  -1 -10    9.61    6.00
   3  -1  10    0.30    5.71
   4  -1  10  211.77   19.00
  -4  -1 -10  207.28   19.10
   4   1  10  193.05   11.00
  -4  -1 -10  218.44   20.62
  -4   1 -10  190.75   20.88
   4   1  10  207.82   16.84
   5   1  10    4.71    3.58
  -5  -1 -10   12.51    6.72
  -5   1 -10    8.43    6.37
   5   1  10    2.66    2.83
  -5  -1 -10    5.84    4.19
   5  -1  10   -4.56    6.69
  -6  -1 -10   81.35   13.56
  -6   1 -10  107.35   16.36
   6   1  10  109.08    9.36
  -6  -1 -10   99.67   13.58
   6  -1  10   93.54   12.51
   6   1  10  124.78   12.42
   7   1  10   18.43    5.45
  -7  -1 -10   -0.94    5.35
  -7   1 -10   -2.41    4.66
   7   1  10   11.84    3.81
  -7  -1 -10    4.35    4.23
  -8  -1 -10  199.11   21.54
   8   1  10  147.04   11.94
  -8  -1 -10  193.97   21.83
  -8   1 -10  176.78   22.30
  -9  -1 -10   22.59   10.11
  -9   1 -10   26.79   11.03
  -9  -1 -10   22.78    9.23
 -10  -1 -10    6.63    7.59
 -10   1 -10    1.48    5.47
 -10  -1 -10   -0.37    5.25
 -11  -1 -10    0.62    6.46
 -11   1 -10    6.13    6.92
 -11  -1 -10    8.31    7.58
  13  -2 -10    0.02    5.76
  13   2 -10    9.44    8.70
 -13  -2  10    9.69    6.90
  12  -2 -10   49.43   11.67
  12   2 -10   52.61   13.25
 -12  -2  10   56.08   10.87
  11  -2 -10   10.71    7.65
  11   2 -10    4.00    5.83
 -11  -2  10    2.76    5.37
  10  -2 -10    3.72    5.79
  10   2 -10    2.33    4.87
 -10  -2  10    1.98    4.97
   9  -2 -10   27.16    8.87
   9   2 -10   33.62   10.66
  -9  -2  10   33.64    8.65
   8  -2 -10    4.34    6.09
   8   2 -10    7.87    5.91
  -8  -2  10    2.24    4.31
   7  -2 -10   16.07    7.19
   7   2 -10    7.88    6.58
  -7  -2  10    7.39    5.09
   6  -2 -10    0.28    4.60
   6   2 -10    7.04    5.34
  -6  -2  10    0.96    3.89
   5  -2 -10    5.57    5.22
   5   2 -10    1.31    3.71
  -5  -2  10    2.26    3.37
  -4   2  10    6.86    3.90
   4  -2 -10    3.80    4.44
   4   2 -10    6.58    4.30
  -4  -2  10   11.92    5.99
   3  -2 -10  155.06   17.59
  -3   2  10  139.69   11.48
   3   2 -10  126.80   15.51
  -3  -2  10  131.74   14.22
  -2   2  10   -5.23    4.02
   2  -2 -10   -1.09    4.48
   2   2 -10    0.11    5.00
  -2  -2  10   -1.28    3.60
  -1   2  10   -5.77    4.18
   1  -2 -10    9.73    6.84
   1   2 -10   16.23    7.05
  -1  -2  10    4.02    3.87
   0   2 -10    0.02    3.88
   0   2  10   10.45    3.39
   0  -2 -10    7.19    5.87
  -1   2 -10   44.37   10.40
   1   2  10   48.09    6.70
  -1  -2 -10   40.62    9.75
  -2  -2 -10   75.34   12.55
  -2   2 -10   66.60   13.16
   2   2  10   73.18    8.23
  -2  -2 -10   62.67   11.52
  -3  -2 -10    4.73    5.10
  -3   2 -10    6.93    5.75
   3   2  10   11.54    4.53
  -3  -2 -10    2.80    5.20
  -4  -2 -10   57.89   11.19
  -4   2 -10   54.27   11.51
   4   2  10   47.60    6.93
   4  -2  10   73.91   10.27
  -4  -2 -10   61.14   12.07
  -5  -2 -10    1.54    4.74
  -5   2 -10   -2.41    4.23
   5   2  10   -0.81    2.84
  -5  -2 -10    5.00    6.73
   5  -2  10    0.87    3.42
  -6  -2 -10   -1.89    5.88
  -6   2 -10    3.63    4.76
   6   2  10    7.60    4.42
  -6  -2 -10   -4.35    6.13
  -7  -2 -10    5.22    5.29
  -7   2 -10   -0.60    5.92
   7   2  10    7.86    4.62
  -7  -2 -10   -3.68    4.91
  -8  -2 -10   -3.88    6.17
  -8   2 -10    9.52    8.04
   8   2  10    6.16    4.00
  -8  -2 -10   -2.96    6.04
  -9   2 -10    6.58    6.20
   9   2  10    7.77    5.21
  -9  -2 -10   13.99    7.32
 -10   2 -10    7.75    8.99
  10   2  10    8.65    4.78
 -10  -2 -10   -4.52    6.03
  10  -3 -10    0.99    7.02
  10   3 -10    2.56    5.63
 -10  -3  10    3.76    6.41
   9  -3 -10   -0.06    4.43
   9   3 -10    0.41    6.39
  -9  -3  10   13.48    7.60
   8  -3 -10   22.98    8.88
   8   3 -10   16.36    9.83
  -8  -3  10   42.80   11.20
   7  -3 -10   33.81   10.14
   7   3 -10   24.55    9.93
  -7  -3  10   49.01   10.56
  -6   3  10   54.21    9.55
   6  -3 -10   57.96   12.45
   6   3 -10   65.05   13.66
  -6  -3  10   51.59   11.11
  -5   3  10   65.55   10.33
   5  -3 -10   39.60   10.56
   5   3 -10   66.40   13.60
  -5  -3  10   57.29   10.76
  -4   3  10   35.86    7.58
   4  -3 -10   41.05   11.35
   4   3 -10   41.00   11.13
  -4  -3  10   27.78    8.75
  -3   3  10    3.71    4.29
   3  -3 -10    3.94    5.39
   3   3 -10   -0.33    5.16
  -3  -3  10    6.20    4.80
  -2   3  10   34.12    8.01
   2  -3 -10   23.05    7.92
   2   3 -10   24.77    8.43
  -2  -3  10   31.81    8.33
  -1   3  10  -10.91    6.60
   1  -3 -10    6.64    7.10
   1   3 -10   -2.80    4.90
  -1  -3  10    6.67    6.62
   0   3  10  160.65   14.30
   0  -3 -10  167.17   21.01
   0   3 -10  190.94   20.36
   1   3  10   27.08    6.53
  -1  -3 -10   32.95   10.35
  -1   3 -10   37.22   10.66
   2   3  10    6.00    4.22
  -2  -3 -10    5.20    8.15
  -2   3 -10    7.02    5.52
   3   3  10   31.97    7.00
   3  -3  10   29.19    8.63
  -3  -3 -10   26.39    9.11
  -3   3 -10   34.58   10.99
   4   3  10   15.06    5.99
  -4  -3 -10    8.24    8.00
   4  -3  10    8.74    5.73
  -4   3 -10   17.08    8.84
   5   3  10   32.24    7.74
  -5  -3 -10   18.29    9.40
   5  -3  10   32.18    9.40
   6   3  10    2.54    4.82
  -6  -3 -10    2.10    4.42
   6  -3  10   13.92    8.02
   7   3  10    8.59    4.10
  -7  -3 -10    0.33    6.44
  14   0 -11   -5.16    4.98
  14   0 -11    5.29    7.49
  13   0 -11   -2.74    6.68
  13   0 -11   -6.86    6.83
  12   0 -11   -3.85    5.06
  12   0 -11    6.90    5.93
  11   0 -11   -4.39    5.58
  11   0 -11   -2.21    5.20
  10   0 -11    2.45    4.27
 -10   0  11    3.07    3.78
  10   0 -11    4.71    6.43
   9   0 -11   -2.72    4.64
  -9   0  11    9.39    5.07
   9   0 -11    4.23    4.98
   8   0 -11   -9.22    5.35
  -8   0  11    8.07    5.23
   8   0 -11    0.03    4.58
  -7   0  11    2.99    5.15
   7   0 -11    5.46    4.54
   7   0 -11   -3.19    5.52
  -6   0  11   10.73    5.79
   6   0 -11    4.91    4.92
   6   0 -11    2.68    4.92
  -5   0  11    1.50    4.15
   5   0 -11    3.54    3.94
   5   0 -11    7.63    5.59
  -4   0  11    7.31    6.26
   4   0 -11   -1.21    4.21
   4   0 -11    3.63    4.37
  -3   0  11   -3.16    4.29
   3   0 -11   -2.33    3.01
  -2   0  11    1.50    4.06
   2   0 -11    1.86    3.53
  -1   0  11   -1.89    5.07
   1   0 -11    4.55    4.12
   0   0  11   -0.18    4.42
   0   0 -11    3.57    4.87
   1   0  11    2.90    4.80
  -1   0 -11   -2.52    3.70
  -2   0 -11    5.63    5.01
   2   0  11    8.22    6.68
  -2   0 -11    4.40    4.75
  -3   0 -11   -2.55    4.83
   3   0  11    8.61    5.98
  -3   0 -11    1.64    4.51
  -4   0 -11   -4.95    5.24
  -4   0 -11    1.61    3.77
  -5   0 -11    2.05    6.19
   5   0  11    4.88    5.11
  -5   0 -11    0.62    3.69
  -6   0 -11    1.18    4.62
   6   0  11    4.38    4.81
  -6   0 -11    5.12    5.48
  -7   0 -11    0.66    5.74
   7   0  11   -1.08    3.20
  -7   0 -11    3.93    5.25
  -8   0 -11  -11.40    7.61
  -9   0 -11    3.82    6.07
 -10   0 -11   -5.48    5.74
 -11   0 -11    0.70    6.40
  14  -1 -11   15.63    7.77
  14   1 -11   33.16   10.96
  13  -1 -11   85.39   15.12
  13   1 -11   57.15   13.28
  12  -1 -11  121.33   17.02
  12   1 -11  128.33   18.77
  11  -1 -11   69.31   12.79
  11   1 -11   52.62   12.23
 -10   1  11   20.59    5.41
  10  -1 -11   25.90    7.55
  10   1 -11   26.75    8.73
 -10  -1  11   19.67    6.08
 -10  -1  11   21.81    6.62
  -9  -1  11  139.72   15.75
   9  -1 -11  128.97   15.77
   9   1 -11  163.91   19.29
  -9  -1  11  138.00   14.17
  -9   1  11  120.59   12.57
  -8   1  11   23.74    6.78
   8  -1 -11   18.85    7.16
   8   1 -11   20.33    7.87
  -8  -1  11   17.33    5.68
  -8  -1  11   31.94    7.30
  -7  -1  11  279.08   23.62
   7  -1 -11  266.88   21.83
   7   1 -11  266.17   23.06
   7  -1 -11  272.43   20.10
  -7  -1  11  276.80   19.33
  -7   1  11  272.98   19.83
  -6  -1  11  329.31   25.78
   6  -1 -11  270.31   21.57
   6   1 -11  296.63   23.96
   6  -1 -11  307.56   21.00
  -6  -1  11  313.61   20.39
  -6   1  11  305.77   21.43
  -5   1  11   49.42    9.24
   5  -1 -11   36.99    8.61
  -5  -1  11   42.16    9.86
   5   1 -11   38.89    8.68
   5  -1 -11   37.00    7.49
  -5  -1  11   46.85    8.32
   4  -1 -11  205.49   18.81
   4   1 -11  213.18   19.03
   4  -1 -11  228.27   17.87
  -4  -1  11  191.99   15.69
  -4   1  11  198.90   17.65
  -4  -1  11  181.99   20.37
  -3   1  11   38.78    8.54
   3  -1 -11   49.96    9.47
  -3  -1  11   32.15   10.22
   3   1 -11   61.79   10.67
  -2   1  11   -1.13    5.51
   2  -1 -11   -2.55    3.45
  -2  -1  11   -7.79    6.46
   2   1 -11   -4.22    3.88
  -1   1  11    6.05    4.27
   1  -1 -11    2.23    3.27
  -1  -1  11    1.78    5.68
   0   1  11   46.64    9.13
   0  -1 -11   43.61    9.16
   0  -1  11   28.36    8.92
  -1   1 -11  126.62   17.02
  -1  -1 -11  120.29   14.86
   1  -1  11  135.47   17.17
   1   1  11  147.82   15.42
  -2  -1 -11   65.43   12.37
  -2   1 -11   68.78   13.02
   2   1  11   78.30   11.53
  -2  -1 -11   61.22   10.99
   2  -1  11   92.45   14.31
  -3  -1 -11   55.70   10.90
  -3   1 -11   82.34   14.30
   3   1  11   64.17   10.10
   3   1  11   54.10    6.03
  -3  -1 -11   65.25   11.64
   3  -1  11   69.10   11.62
   4  -1  11  172.88   18.59
  -4  -1 -11  147.04   17.16
   4   1  11  141.37    9.82
  -4  -1 -11  146.96   17.92
  -4   1 -11  168.83   20.29
   4   1  11  169.99   15.58
  -5  -1 -11    1.64    6.21
   5   1  11   14.78    5.82
  -5   1 -11   -5.73    4.45
   5   1  11   -2.22    2.51
  -5  -1 -11   -1.68    4.57
   5  -1  11    0.83    5.04
  -6  -1 -11   18.62    7.46
   6   1  11   16.65    6.02
  -6   1 -11    6.85    5.86
   6   1  11    7.35    3.01
  -6  -1 -11    3.93    4.56
   6  -1  11   -2.75    5.94
  -7  -1 -11   15.04    6.84
  -7   1 -11   18.29    8.26
   7   1  11   30.17    6.75
   7   1  11   16.13    4.41
  -7  -1 -11   13.25    7.58
   7  -1  11   15.97    5.29
  -8  -1 -11    2.61    6.44
  -8   1 -11   11.02    7.77
  -8  -1 -11    9.03    8.42
  -9  -1 -11   29.46   10.62
  -9   1 -11   47.90   13.26
  -9  -1 -11   38.13   11.22
 -10  -1 -11    0.33    6.01
 -10   1 -11    3.17    6.68
 -10  -1 -11    5.96    7.23
  12  -2 -11    1.48    5.45
  12   2 -11   -2.49    7.36
 -12  -2  11   -4.77    4.99
  11  -2 -11    9.18    7.67
  11   2 -11    8.19    7.60
 -11  -2  11    5.56    5.62
  10  -2 -11  170.59   20.40
  10   2 -11  160.83   21.92
 -10  -2  11  149.05   17.06
 -10   2  11  158.59   15.39
   9  -2 -11  333.68   27.59
   9   2 -11  360.66   30.90
  -9  -2  11  337.55   25.16
   8  -2 -11  293.85   25.34
   8   2 -11  304.23   27.89
  -8  -2  11  297.13   23.05
   7  -2 -11  167.00   19.48
   7   2 -11  181.66   20.96
  -7  -2  11  148.39   16.30
   6  -2 -11    7.83    5.33
   6   2 -11   23.99    8.06
  -6  -2  11   23.85    7.37
   5  -2 -11    6.37    4.73
   5   2 -11    6.05    4.08
  -5  -2  11    2.93    4.53
   4  -2 -11  153.37   18.27
   4   2 -11  155.18   17.89
  -4  -2  11  142.99   15.48
   3  -2 -11   84.52   13.90
   3   2 -11   61.64   11.68
  -3  -2  11   71.55   11.25
   2  -2 -11  272.37   23.95
   2   2 -11  239.25   21.94
  -2  -2  11  282.98   21.12
   1  -2 -11  155.66   18.54
   1   2 -11  154.69   17.53
   0   2 -11   75.23   13.96
   0   2  11   70.47    7.90
   0  -2 -11   63.33   11.93
   0   2 -11   90.75   14.10
  -1   2 -11   65.86   12.83
   1   2  11   73.40    8.05
  -1  -2 -11   67.75   12.57
  -2  -2 -11   63.87   12.26
  -2   2 -11   68.84   14.52
   2   2  11   77.86    8.39
  -2  -2 -11   85.19   14.16
  -3  -2 -11   89.17   14.47
  -3   2 -11   86.31   16.01
   3   2  11   86.46    8.95
  -3  -2 -11   83.52   14.12
  -4   2 -11  149.02   20.43
   4   2  11  134.71   10.83
  -4  -2 -11  134.40   18.49
  -4  -2 -11  126.57   17.21
  -5  -2 -11   74.61   13.34
  -5   2 -11   75.25   14.88
   5   2  11   61.68    7.66
  -5  -2 -11   67.32   13.73
   6   2  11   41.21    9.30
  -6  -2 -11   52.92   12.46
  -6   2 -11   30.64   10.81
   6   2  11   41.15    6.62
  -6  -2 -11   42.62   10.50
  -7  -2 -11   52.53   12.38
  -7   2 -11   38.68   11.19
   7   2  11   48.94    7.69
  -7  -2 -11   49.81   12.56
  -8   2 -11    4.12    5.68
   8   2  11   11.31    4.60
  -9   2 -11    2.93    5.92
   9   2  11   -1.16    3.61
  -9  -2 -11    7.44    7.12
   8  -3 -11   24.37    9.82
   8   3 -11   22.46   10.16
  -8  -3  11   27.01    9.56
   7  -3 -11   56.59   13.50
   7   3 -11   55.80   13.49
  -7  -3  11   59.39   11.68
   6  -3 -11  138.98   19.33
   6   3 -11   96.51   16.93
  -6  -3  11   90.58   14.04
   5  -3 -11   78.03   15.06
   5   3 -11   86.46   16.92
  -5  -3  11   77.85   13.57
   4  -3 -11   33.93    9.78
   4   3 -11   70.28   15.02
  -4  -3  11   49.33   10.84
  -3   3  11   46.40    8.71
   3  -3 -11   29.78   10.80
   3   3 -11   25.05    7.85
  -3  -3  11   41.28   10.22
  -2   3  11   -9.55    5.64
   2  -3 -11    9.94    7.77
   2   3 -11    0.76    5.23
  -2  -3  11   -1.69    4.05
  -1   3  11   -9.19    5.38
   1  -3 -11    2.00    6.26
   0   3  11    1.62    3.56
   0  -3 -11    6.50    6.78
   0   3 -11    4.92    5.96
   1   3  11   42.15    7.80
  -1  -3 -11   50.31   13.40
  -1   3 -11   41.27   10.45
   2   3  11   94.39   11.28
  -2  -3 -11   97.20   17.25
  -2   3 -11  105.81   17.41
   3   3  11   55.09    8.90
  -3  -3 -11   50.24   13.52
  -3   3 -11   78.91   15.81
   4   3  11   23.64    6.84
   4  -3  11   30.41    9.78
  -4  -3 -11   13.36    9.76
  -4   3 -11   28.58   12.20
   5   3  11    6.63    4.83
   5  -3  11    7.60    6.64
  -5  -3 -11    1.65    7.71
  13   0 -12  120.14   17.36
  13   0 -12  105.65   17.24
  12   0 -12   19.03    7.51
  12   0 -12   13.26    7.40
  11   0 -12   21.96    8.28
  11   0 -12   13.94    8.09
  10   0 -12  240.82   21.57
  10   0 -12  234.40   22.70
 -10   0  12  230.92   18.27
   9   0 -12  232.54   20.30
   9   0 -12  217.86   21.48
  -9   0  12  231.43   18.38
   8   0 -12  414.81   26.59
   8   0 -12  387.36   27.89
  -8   0  12  460.93   26.37
  -7   0  12   89.22   12.69
   7   0 -12   83.42   11.99
   7   0 -12   74.23   12.08
   6   0 -12  181.21   17.11
   6   0 -12  159.49   17.07
  -6   0  12  196.81   18.15
   5   0 -12  208.43   18.06
   5   0 -12  207.48   19.32
  -5   0  12  242.90   20.64
  -4   0  12   19.19    7.03
   4   0 -12   16.57    6.34
   4   0 -12    6.29    5.54
  -3   0  12   61.78   11.89
   3   0 -12   47.65    9.28
  -2   0  12   58.08   12.07
   2   0 -12   53.53    9.65
   1   0 -12  856.82   37.28
  -1   0  12  856.79   38.73
   0   0 -12  173.49   17.34
   0   0  12  190.11   18.13
   1   0  12   88.91   13.00
  -1   0 -12   82.63   11.83
  -2   0 -12  111.90   16.97
  -2   0 -12  104.72   14.22
   2   0  12  127.67   15.23
  -3   0 -12   28.92   10.12
   3   0  12   32.93    8.54
  -4   0 -12   12.32    7.37
   4   0  12   -2.66    3.90
  -5   0 -12  111.07   17.00
   5   0  12  135.61   14.43
  -6   0 -12   51.35   11.92
   6   0  12   74.03   10.72
  -7   0 -12   26.74   11.35
  -8   0 -12   12.02    8.00
  -9   0 -12    7.02    4.98
  13  -1 -12   14.71    7.91
  13   1 -12   24.31   10.13
  12  -1 -12  225.76   23.52
  12   1 -12  226.70   25.80
  11  -1 -12  139.84   18.23
  11   1 -12  153.78   20.66
  10  -1 -12  121.09   16.66
  10   1 -12  137.80   19.28
 -10  -1  12  109.37   14.33
 -10   1  12  100.99   11.58
  -9   1  12    0.84    3.73
   9  -1 -12   19.11    7.44
   9   1 -12   11.59    7.97
  -9  -1  12   -3.59    6.94
  -8   1  12    8.19    4.82
   8  -1 -12   12.71    6.57
   8   1 -12   16.65    8.09
  -8  -1  12   -4.90    7.62
  -8  -1  12    1.45    3.59
  -7   1  12   13.45    5.99
   7  -1 -12    8.28    6.42
  -7  -1  12   -7.20    8.50
   7   1 -12    3.20    5.60
  -7  -1  12    1.11    3.38
   6  -1 -12  121.13   15.31
  -6  -1  12  122.03   17.09
   6   1 -12  143.93   17.17
   6  -1 -12  121.55   14.19
  -6  -1  12  132.60   13.78
  -6   1  12  124.39   14.05
  -5   1  12   99.47   13.14
   5  -1 -12  103.68   14.43
  -5  -1  12  122.75   17.15
   5  -1 -12  116.28   13.66
   5   1 -12  103.87   14.28
  -5  -1  12  118.65   13.03
  -4   1  12   90.49   12.70
   4  -1 -12   73.46   12.33
  -4  -1  12   76.64   14.12
   4   1 -12   90.95   13.28
   4  -1 -12   91.35   12.62
   3  -1 -12  285.88   23.45
   3   1 -12  283.75   23.06
  -3   1  12  268.98   21.42
  -3  -1  12  246.25   25.29
  -2   1  12   29.22    8.41
   2  -1 -12   48.04   10.55
  -2  -1  12   20.71    8.26
   2   1 -12   36.67    8.98
  -1   1  12    4.85    4.45
   1  -1 -12   11.01    6.31
  -1  -1  12    0.27    5.62
   0   1  12   -0.07    4.62
   0  -1 -12    8.68    4.76
   0  -1  12   -1.75    8.36
  -1  -1 -12  213.50   20.67
  -1   1 -12  227.11   24.41
   1   1  12  223.79   19.26
   1  -1  12  256.54   25.23
  -2  -1 -12   28.73    9.13
  -2   1 -12   28.27   11.40
   2   1  12   33.01    7.90
  -2  -1 -12   30.13    8.55
   2  -1  12   22.37    8.76
  -3  -1 -12   37.07   10.37
  -3   1 -12   35.46   11.42
   3   1  12   63.03    9.94
  -3  -1 -12   63.51   12.17
   3  -1  12   40.57   10.45
  -4  -1 -12   31.96    9.68
  -4   1 -12   29.09    9.59
   4   1  12   26.37    7.34
  -4  -1 -12   40.81   11.22
   4  -1  12   21.70    7.58
  -5  -1 -12   18.91    7.95
  -5   1 -12   18.27    8.70
   5   1  12   19.46    6.49
  -5  -1 -12   19.27    8.33
   5  -1  12   -0.80    7.42
  -6  -1 -12   22.22    9.43
  -6   1 -12   42.95   12.38
   6   1  12   39.76    7.93
   6   1  12   17.92    4.55
  -6  -1 -12   20.36    8.03
   6  -1  12   36.14    9.49
  -7  -1 -12   15.27    9.19
  -7   1 -12   16.43    8.55
  -7  -1 -12   12.01    7.71
  -8  -1 -12    0.58    6.23
  -8   1 -12   21.04   11.26
  -8  -1 -12   12.07    8.60
  -9  -1 -12   -5.60    6.60
  -9   1 -12   -4.59    6.90
  -9  -1 -12    0.01    6.57
  11  -2 -12   13.39    8.49
  11   2 -12    4.34    7.98
 -11  -2  12    3.70    6.52
 -10   2  12    9.94    4.21
  10  -2 -12   39.04   11.39
  10   2 -12   28.27   10.71
 -10  -2  12   16.96    7.30
  -9   2  12   -3.29    5.02
   9  -2 -12    8.40    6.84
   9   2 -12    5.19    7.28
  -9  -2  12   15.05    7.05
  -8   2  12   -6.89    6.26
   8  -2 -12    6.09    6.87
   8   2 -12   13.88    7.56
  -8  -2  12    3.90    5.60
  -7   2  12   20.70    7.55
   7  -2 -12   31.86   12.12
   7   2 -12   16.49    9.46
  -7  -2  12   19.50    7.50
   6  -2 -12    7.40    4.88
   6   2 -12    1.18    4.99
  -6  -2  12   12.13    5.55
   5  -2 -12   40.89    9.87
   5   2 -12   40.68   10.68
  -5  -2  12   42.57    9.34
   4  -2 -12   14.20    7.30
   4   2 -12   13.31    6.23
  -4  -2  12    9.95    4.94
   3  -2 -12   12.74    7.44
   3   2 -12    9.70    6.27
  -3  -2  12    5.08    4.69
   2  -2 -12   13.80    8.31
   2   2 -12    8.33    6.64
   1   2 -12   22.41    9.80
   1  -2 -12    5.33    4.83
   1   2 -12    6.98    5.85
   0   2 -12    8.72    8.07
   0  -2 -12    1.58    4.35
   0   2 -12    1.78    6.62
  -1   2 -12    6.28    6.59
  -1  -2 -12   -3.10    5.17
  -2  -2 -12    4.74    5.26
  -2   2 -12    4.66    5.33
  -2  -2 -12   12.94    7.65
   3   2  12   10.58    6.76
  -3  -2 -12    2.48    4.22
  -3   2 -12   23.39   10.90
   3   2  12    4.83    2.85
  -3  -2 -12   13.24    7.56
   4   2  12   17.22    6.95
  -4  -2 -12   20.28    9.27
  -4   2 -12   21.46    9.35
   4   2  12    8.28    3.41
  -4  -2 -12   16.08    7.78
   5   2  12   -6.07    6.41
  -5  -2 -12    4.79    6.19
  -5   2 -12    8.36    6.48
   5   2  12   -0.90    2.62
  -5  -2 -12   -1.82    4.63
   6   2  12   -5.34    5.80
  -6  -2 -12    2.39    5.02
   6   2  12   10.39    4.57
  -6  -2 -12    4.71    7.50
  -7  -2 -12    1.00    7.35
  -7   2 -12   -0.56    6.05
   7   2  12    3.29    4.13
  -7  -2 -12    2.08    6.49
   6  -3 -12    7.08    7.01
   6   3 -12   22.97   10.83
  -6  -3  12    8.85    7.12
   5  -3 -12   14.17    7.94
   5   3 -12   17.95    9.75
  -5  -3  12   14.37    6.85
   4  -3 -12   44.67   11.88
   4   3 -12   30.85   11.07
  -4  -3  12   46.13   11.55
   3  -3 -12    6.16    6.39
   3   3 -12  -11.38    7.71
  -3  -3  12   -7.50    6.54
   2  -3 -12   28.05   10.67
   2   3 -12   27.69    9.87
   1  -3 -12    2.29    6.32
   1   3 -12   -1.26    5.90
   0  -3 -12   -1.81    5.11
   0   3 -12   14.85    9.19
   1   3  12   30.93    7.14
  -1  -3 -12   13.62    7.76
  -1   3 -12   33.11   11.54
   2   3  12   54.07    8.88
  -2  -3 -12   57.87   14.51
  -2   3 -12   49.36   13.36
  12   0 -13    4.86    6.37
  12   0 -13   -0.61    5.90
  11   0 -13   -2.84    6.33
  11   0 -13   14.39    8.14
  10   0 -13    0.70    5.07
 -10   0  13   10.23    5.69
  10   0 -13    6.37    6.32
   9   0 -13    1.22    4.21
  -9   0  13    1.01    4.85
   9   0 -13   -5.56    5.79
   8   0 -13    4.33    4.97
  -8   0  13    2.47    4.52
   8   0 -13   -6.19    6.62
   7   0 -13    0.83    4.70
  -7   0  13   12.61    8.10
   7   0 -13    0.13    4.89
   6   0 -13   -4.84    5.47
   6   0 -13    1.99    4.64
  -5   0  13   10.25    6.89
   5   0 -13   -2.53    4.69
   5   0 -13    5.61    5.93
   4   0 -13   -6.43    6.20
   4   0 -13    4.79    4.51
  -3   0  13   17.44    8.74
   3   0 -13   15.42    7.70
  -2   0  13   27.67   10.35
  -1   0  13   17.48    9.00
   0   0  13   33.45   10.50
   1   0  13   19.21    7.86
  -2   0 -13    3.25    6.29
   2   0  13   16.35    8.59
  -3   0 -13   -3.03    6.06
   3   0  13    2.96    6.44
  -4   0 -13    2.31    7.63
   4   0  13    6.98    6.41
  -5   0 -13    5.58    6.83
   5   0  13   13.51    7.43
  -6   0 -13   -2.39    5.15
   6   0  13   -0.09    4.25
  -7   0 -13   -3.83    6.25
  -8   0 -13   -5.32    8.31
  11  -1 -13   45.08   11.21
  11   1 -13   49.94   13.43
 -10   1  13   78.10   10.49
  10  -1 -13   93.42   15.46
  10   1 -13   96.31   17.10
 -10  -1  13  100.32   14.37
  -9   1  13   32.29    7.60
   9  -1 -13   26.95    9.96
   9   1 -13   37.57   11.81
  -9  -1  13    0.04    5.57
  -8   1  13   69.71   10.26
   8  -1 -13   73.26   13.15
   8   1 -13   64.95   14.03
  -8  -1  13   84.44   14.06
   7  -1 -13   -5.39    5.37
  -7  -1  13  -10.13    8.68
   7   1 -13   -2.39    5.33
  -6   1  13    9.86    6.64
   6  -1 -13    3.18    4.40
  -6  -1  13   -4.51    9.28
   6   1 -13    4.63    4.05
  -6  -1  13    7.30    5.68
  -5   1  13   21.51    7.08
   5  -1 -13   24.93    8.58
  -5  -1  13   16.98    7.90
   5   1 -13   32.46   10.06
   5  -1 -13   35.04    8.78
  -4   1  13   41.23    9.51
   4  -1 -13   62.44   12.48
  -4  -1  13   39.39   11.18
   4   1 -13   59.64   12.26
   4  -1 -13   71.53   12.18
   3  -1 -13  174.28   19.50
  -3  -1  13  179.62   23.69
   3   1 -13  207.05   21.03
  -3   1  13  192.56   18.41
  -2   1  13   29.65    8.49
   2  -1 -13   43.24    9.76
  -2  -1  13    7.71    8.73
   2   1 -13   24.44    7.99
  -1   1  13    8.27    5.62
   1  -1 -13    9.85    5.95
   0   1  13   12.60    6.70
   0  -1 -13    8.76    5.89
   0  -1  13   -2.04    8.49
  -1   1 -13    5.48    7.91
   1   1  13   12.66    6.51
  -1  -1 -13    5.58    6.12
   1  -1  13   -3.31    9.11
  -2  -1 -13   15.33    9.25
  -2   1 -13   17.18    8.92
   2   1  13   28.00    8.40
  -2  -1 -13   15.09    6.85
   2  -1  13   10.25    6.20
  -3  -1 -13   51.77   13.19
  -3   1 -13   68.11   15.30
   3   1  13   66.09   10.68
  -3  -1 -13   71.16   13.18
   3  -1  13   60.33   12.84
  -4  -1 -13   14.39    8.37
  -4   1 -13   20.40    9.55
   4   1  13   17.91    6.96
  -4  -1 -13   28.25    9.26
   4  -1  13   25.36    9.90
  -5  -1 -13   17.42    9.32
  -5   1 -13    2.54    6.40
   5   1  13   11.54    5.17
  -5  -1 -13    7.19    5.92
   5  -1  13   -3.67    6.37
  -6  -1 -13   13.39    9.70
  -6   1 -13    5.07    7.95
   6   1  13    0.93    3.83
  -6  -1 -13    3.41    6.00
   6  -1  13  -16.03   10.07
  -7  -1 -13   23.60   10.16
  -7   1 -13    9.81    6.31
  -7  -1 -13   27.72   11.06
  -9   2  13   -9.47    5.98
   9  -2 -13   -3.06    5.96
   9   2 -13   25.00   10.85
  -9  -2  13   15.13    8.08
  -8   2  13   76.33   11.40
   8  -2 -13   92.28   16.12
   8   2 -13  106.55   18.09
  -8  -2  13  113.26   15.39
  -7   2  13  114.18   14.34
   7  -2 -13  115.69   17.82
   7   2 -13  151.23   21.62
  -7  -2  13  133.23   16.69
  -6   2  13   83.70   13.20
   6  -2 -13   88.61   15.70
   6   2 -13   88.70   15.25
  -6  -2  13  123.67   15.68
  -5   2  13   63.67   11.52
   5  -2 -13   55.91   12.65
   5   2 -13   56.51   12.47
  -5  -2  13   63.00   11.40
  -4   2  13   39.04    9.32
   4  -2 -13   47.86   12.19
   4   2 -13   46.34   11.77
  -4  -2  13   46.97   10.43
  -3   2  13   -3.72    6.47
   3  -2 -13    7.32    8.70
   3   2 -13   -2.28    5.47
  -2   2  13   15.40    6.98
   2  -2 -13   18.90    8.65
   2   2 -13   21.69    8.65
  -1   2  13   82.12   13.44
   1   2 -13   93.74   17.32
   1  -2 -13   69.33   14.16
   1   2 -13   84.77   14.75
   0   2  13   51.09   10.82
   0   2 -13   53.09   13.68
   0  -2 -13   43.82   12.12
   0   2 -13   63.36   13.19
  -1  -2 -13   52.97   12.75
   1   2  13   47.76   10.21
  -1   2 -13   44.85   14.63
  -1  -2 -13   63.32   14.15
   2   2  13   10.03    5.40
  -2  -2 -13   17.51    9.44
  -2   2 -13   16.72   10.21
  -2  -2 -13   16.56    8.63
   3   2  13   20.50    6.08
  -3  -2 -13   51.35   13.03
  -3   2 -13   41.03   12.84
  -3  -2 -13   38.72   11.70
   4   2  13   -2.39    5.64
  -4  -2 -13   11.62    7.87
  -4   2 -13    8.96    8.30
  -4  -2 -13    5.27    6.21
   5   2  13  -16.87    7.97
  -5  -2 -13    7.33    6.40
  -5   2 -13    5.90    8.14
  -5  -2 -13    7.29    7.86
 -10   0  14   37.44    8.71
  10   0 -14   28.83    9.94
  -9   0  14   15.99    7.00
   9   0 -14   11.21    6.63
  -8   0  14   17.23    7.28
   8   0 -14    4.94    4.97
  -7   0  14   59.39   11.42
   7   0 -14   33.67   10.21
   6   0 -14  182.24   20.91
  -6   0  14  178.13   19.36
   5   0 -14  210.67   22.00
  -5   0  14  262.27   23.52
  -4   0  14   28.94   10.50
   4   0 -14   21.97    9.01
  -3   0  14   70.87   13.36
   3   0 -14   65.53   12.84
  -2   0  14   20.20    9.98
  -1   0  14    4.03    7.71
   0   0  14   76.64   14.35
  -1   0 -14  172.94   23.46
   1   0  14  184.95   19.85
  -2   0 -14   19.76    9.12
   2   0  14   38.70   10.44
  -3   0 -14   18.83   10.05
   3   0  14   28.85    9.45
  -4   0 -14   23.76    9.24
   4   0  14   23.30    8.49
  -5   0 -14   29.30   11.32
   5   0  14   26.01    7.85
  -6   0 -14   -4.82    6.53
   6   0  14   -1.11    5.31
  -9   1  14   46.29    8.71
   9  -1 -14   42.25   11.66
   9   1 -14   66.71   14.41
  -9  -1  14   55.30   12.24
  -8   1  14   45.15    8.94
   8  -1 -14   62.74   12.97
   8   1 -14   46.08   11.78
  -8  -1  14   52.02   13.17
  -7   1  14   17.64    6.87
   7  -1 -14    8.99    6.39
  -7  -1  14    5.08    8.57
   7   1 -14   21.74    8.54
  -6   1  14   -1.94    4.42
   6  -1 -14    3.47    4.95
  -6  -1  14  -13.04   10.48
   6   1 -14   -5.68    7.12
  -5   1  14    9.64    6.32
   5  -1 -14   -0.13    4.99
  -5  -1  14  -10.98    8.99
   5   1 -14    1.55    5.23
  -4   1  14   53.10    9.53
   4  -1 -14   37.20    9.97
  -4  -1  14   29.24   10.52
   4   1 -14   59.74   13.37
   4  -1 -14   45.14   10.74
  -3   1  14   30.04    8.38
   3  -1 -14   34.01   10.11
  -3  -1  14   29.71   10.13
   3   1 -14   36.42    9.91
  -2   1  14   26.70    8.67
   2  -1 -14   31.84    9.52
  -2  -1  14   11.41   10.31
   2   1 -14   41.06   11.53
  -1   1  14   87.06   12.84
   1  -1 -14  112.88   16.44
  -1  -1  14   83.76   16.14
   0   1 -14    8.09    9.41
   0   1  14    2.40    5.22
   0  -1 -14   -1.30    6.15
   0  -1  14   -7.95   10.45
  -1   1 -14   11.00    7.76
   1   1  14   13.06    5.89
  -1  -1 -14   -4.48    6.65
   1  -1  14   -4.67   11.18
  -2  -1 -14    5.71    5.57
  -2   1 -14    3.61    6.37
   2   1  14   13.28    6.63
  -2  -1 -14   15.74    8.53
  -3  -1 -14   14.59    8.51
  -3   1 -14    9.99    8.35
   3   1  14   15.79    6.76
  -3  -1 -14   18.93    8.67
   3  -1  14   -4.38    7.40
  -4  -1 -14   -1.72    6.10
  -4   1 -14    7.82    8.93
   4   1  14   21.24    8.02
  -4  -1 -14   12.09    6.84
   4  -1  14  -10.71    9.15
  -5  -1 -14   15.91    7.71
  -5   1 -14    9.82    8.16
   5   1  14   15.56    6.78
  -5  -1 -14   21.11    8.89
   5  -1  14   11.55    7.20
  -6   2  14    6.35    5.67
   6  -2 -14   -3.74    6.29
   6   2 -14    3.72    6.62
  -6  -2  14   -0.07    5.16
  -5   2  14   -5.03    7.00
   5  -2 -14   16.95    9.85
   5   2 -14   -5.00    8.48
  -4   2  14    5.46    5.49
   4  -2 -14   11.43    7.80
   4   2 -14    5.46    7.03
  -3   2  14   -3.61    7.63
   3  -2 -14    6.80    7.46
   3   2 -14   19.34    9.03
  -2   2  14    1.66    6.07
   2   2 -14    1.99    5.59
   1   2 -14    1.83    5.94
  -1   2  14   -8.19    6.69
   1  -2 -14    5.94    7.09
   1   2 -14    3.45    6.78
   0   2  14   -1.99    5.65
   0   2 -14   12.17    8.77
   0  -2 -14    3.88    7.56
   0   2 -14    5.15    6.77
  -1  -2 -14    0.16    5.81
   1   2  14    3.14    5.85
  -1  -2 -14    0.52    5.48
  -1   2 -14    6.70    6.22
  -2  -2 -14    9.56    8.55
   2   2  14    2.44    5.34
  -2   2 -14   13.51    9.43
  -2  -2 -14    4.92    6.34
  -8   0  15   12.83    7.95
   8   0 -15   -1.84    7.74
  -7   0  15   12.39    8.47
   7   0 -15    4.10    6.34
  -6   0  15   11.65    8.20
   6   0 -15    8.60    6.94
  -5   0  15   16.27    9.43
   5   0 -15    4.49    5.39
  -4   0  15   23.82   11.15
   4   0 -15    3.44    8.07
  -3   0  15   19.33    9.46
   3   0 -15    4.34    7.39
  -2   0  15   21.14   10.33
  -1   0  15   23.60   11.22
   0   0  15    5.86    7.74
  -1   0 -15   19.19   10.17
   1   0  15   19.78    8.87
  -2   0 -15    4.31    6.65
   2   0  15   -1.39    5.16
  -3   0 -15    2.42    8.69
   3   0  15    6.90    7.31
  -7   1  15   60.98   10.34
   7  -1 -15   42.88   12.03
   7   1 -15   61.28   14.35
  -7  -1  15   22.38   11.98
  -6   1  15   -1.13    4.53
   6  -1 -15    1.53    6.24
  -6  -1  15    4.87    8.92
   6   1 -15    0.33    4.31
  -5   1  15   15.07    7.44
   5  -1 -15    0.84    6.30
  -5  -1  15   -6.66   10.52
   5   1 -15   -1.94    5.69
  -4   1  15   -0.45    4.52
   4  -1 -15   23.25    9.53
  -4  -1  15  -17.05   14.57
   4   1 -15    7.73    6.62
  -3   1  15   14.33    6.78
   3  -1 -15    7.24    6.05
   3   1 -15    9.47    7.27
   3  -1 -15   19.30    8.48
  -2   1  15   35.96    8.58
   2  -1 -15   47.08   12.02
  -2  -1  15   35.19   12.82
   2   1 -15   40.90   11.50
  -1   1  15   11.44    7.08
   1  -1 -15    9.63    7.15
  -1  -1  15   13.49    9.70
   1   1 -15   15.41    7.92
   0   1 -15   17.93   10.93
   0   1  15   29.60    9.08
   0  -1 -15   22.97    9.39
   0  -1  15    6.29    9.43
  -1  -1 -15   17.08    9.58
  -1   1 -15   22.54   11.69
   1   1  15    8.67    6.33
  -1  -1 -15    6.85    7.61
  -2  -1 -15   -8.49    6.75
  -2   1 -15    0.20    6.82
   2   1  15    0.78    4.69
  -2  -1 -15    1.70    6.44
   2  -1  15   -3.46    9.07
   0   0   0    0.00    0.00
;
_shelx_hkl_checksum     77426
_shelx_res_file
;
TITL ds4bc11_a.res in P2(1)/c
 (2).res created by SHELXL-2016/4 at 14:33:36 on 31-Jan-2018
REM Old TITL DS4B C1 1 in P21/c #14
REM SHELXT solution in P2(1)/c
REM R1 0.154, Rweak 0.539, Alpha 0.032, Orientation as input
REM Formula found by SHELXT: C8 O Br
CELL 0.71073 14.4391 3.9937 12.7244 90 97.827 90
ZERR 2 0.0007 0.0002 0.0007 0 0.005 0
LATT 1
SYMM -X,0.5+Y,0.5-Z
SFAC C H Br O
UNIT 32 20 4 4
L.S. 4
PLAN  4
BOND $H
LIST 6
MORE -1
CONF
fmap 2
acta 52
REM <olex2.extras>
REM <HklSrc "%.\\(2).hkl">
REM </olex2.extras>
WGHT    0.023400    0.438200
EXTI    0.004715
FVAR       0.73056
BR1   3    0.069046    0.863436    0.668373    11.00000    0.04334    0.05040 =
         0.07061    0.00106    0.02309    0.00725
C1    1    0.310594    0.387550    0.511009    11.00000    0.03537    0.03801 =
         0.03343    0.00106    0.00567   -0.00099
C2    1    0.321220    0.454307    0.618763    11.00000    0.03796    0.06015 =
         0.03404   -0.00011    0.00122    0.00884
AFIX  43
H2    2    0.377230    0.400535    0.660470    11.00000   -1.20000
AFIX   0
C3    1    0.250302    0.598963    0.665294    11.00000    0.04646    0.05978 =
         0.03589   -0.00261    0.00816    0.01195
AFIX  43
H3    2    0.258517    0.646056    0.737543    11.00000   -1.20000
AFIX   0
C4    1    0.167273    0.672609    0.603389    11.00000    0.03709    0.03439 =
         0.04866    0.00281    0.01576    0.00086
C5    1    0.153750    0.607315    0.496221    11.00000    0.03710    0.05142 =
         0.04874    0.00343    0.00023    0.00544
AFIX  43
H5    2    0.097052    0.657253    0.455312    11.00000   -1.20000
AFIX   0
C6    1    0.225769    0.466592    0.450661    11.00000    0.04393    0.04914 =
         0.03282   -0.00057    0.00302    0.00308
AFIX  43
H6    2    0.217497    0.423632    0.378154    11.00000   -1.20000
AFIX   0
C7    1    0.385852    0.239855    0.456991    11.00000    0.03947    0.04801 =
         0.03823   -0.00569    0.00599   -0.00159
C8    1    0.467237    0.075959    0.521828    11.00000    0.03640    0.05136 =
         0.03569   -0.00642    0.00602   -0.00045
AFIX  43
H8    2    0.471561    0.081856    0.595399    11.00000   -1.20000
AFIX   0
O1    4    0.381624    0.247808    0.361318    11.00000    0.05907    0.10870 =
         0.03218   -0.00710    0.00777    0.02324
HKLF 4
REM  ds4bc11_a.res in P2(1)/c
REM R1 =  0.0292 for    1228 Fo > 4sig(Fo)  and  0.0395 for all    1470 data
REM     92 parameters refined using      0 restraints
END
WGHT      0.0234      0.4382
REM Highest difference peak  0.355,  deepest hole -0.430,  1-sigma level  0.059
Q1    1   0.0559  0.8106  0.6016  11.00000  0.05    0.36
Q2    1   0.0789  1.1808  0.6596  11.00000  0.05    0.24
Q3    1   0.4228  0.1272  0.4918  11.00000  0.05    0.23
Q4    1   0.2796  0.5196  0.4794  11.00000  0.05    0.22
;
_shelx_res_checksum     30722
