# Supplementary material for: Synthesis and crystal structures of (2E)-1,4-bis­(4-chloro­phen­yl)but-2-ene-1,4-dione and (2E)-1,4-bis­(4-bromo­phen­yl)but-2-ene-1,4-dione
Source: Acta Crystallogr E Crystallogr Commun. 2018 Feb 13;74(Pt 3):352–6. doi: 10.1107/S205698901800230X (PMC5947802; doi:10.1107/S205698901800230X)
Supplement: Supplementary file 2 [file e-74-00352-1sup4.hkl]

data_1                                                                          
_shelx_title ' dc1_a.res in P-1'                                                
_shelx_refln_list_code          4                                               
_shelx_F_calc_maximum       85.53                                               
_exptl_crystal_F_000       156.00                                               
_reflns_d_resolution_high  0.8002                                               
                                                                                
loop_                                                                           
 _space_group_symop_operation_xyz                                               
 'x, y, z'                                                                      
 '-x, -y, -z'                                                                   
                                                                                
_cell_length_a     3.9455                                                       
_cell_length_b     6.0809                                                       
_cell_length_c    14.6836                                                       
_cell_angle_alpha  82.653                                                       
_cell_angle_beta   88.638                                                       
_cell_angle_gamma  84.601                                                       
                                                                                
_shelx_F_squared_multiplier     1.000                                           
                                                                                
loop_                                                                           
 _refln_index_h                                                                 
 _refln_index_k                                                                 
 _refln_index_l                                                                 
 _refln_F_squared_calc                                                          
 _refln_F_squared_meas                                                          
 _refln_F_squared_sigma                                                         
 _refln_observed_status                                                         
   1   0   0          0.17          0.65         0.10 o                         
   2   0   0         15.19         12.25         0.49 o                         
   3   0   0          4.86          5.25         0.45 o                         
   4   0   0         13.99         14.46         1.77 o                         
  -4   1   0          0.28          1.10         0.58 o                         
  -3   1   0         23.93         23.59         1.16 o                         
  -2   1   0        124.95        124.64         1.77 o                         
  -1   1   0        471.59        490.27         5.57 o                         
   0   1   0       1006.19       1031.03         5.49 o                         
   1   1   0       3657.25       3742.94        19.25 o                         
   2   1   0         29.54         27.07         0.89 o                         
   3   1   0         10.58         10.34         0.58 o                         
   4   1   0          8.19          8.17         0.94 o                         
  -4   2   0         14.42         13.63         1.47 o                         
  -3   2   0          7.17          6.39         0.88 o                         
  -2   2   0         70.97         69.45         1.38 o                         
  -1   2   0        269.22        269.23         2.83 o                         
   0   2   0        443.46        450.82         2.69 o                         
   1   2   0         11.04         11.37         0.42 o                         
   2   2   0        130.02        129.77         1.35 o                         
   3   2   0         69.43         66.14         1.33 o                         
   4   2   0          1.91          2.15         0.45 o                         
  -4   3   0         28.16         26.92         3.48 o                         
  -3   3   0          9.09         11.93         1.25 o                         
  -2   3   0          0.62          0.64         0.20 o                         
  -1   3   0         16.03         13.39         0.41 o                         
   0   3   0        558.02        607.46         4.52 o                         
   1   3   0        295.91        295.81         3.08 o                         
   2   3   0         48.37         48.95         0.94 o                         
   3   3   0         22.30         24.05         1.12 o                         
   4   3   0          2.54          2.29         0.45 o                         
  -3   4   0          0.79          0.53         0.45 o                         
  -2   4   0         78.38         77.70         2.73 o                         
  -1   4   0         33.35         32.92         1.05 o                         
   0   4   0         33.68         39.28         0.81 o                         
   1   4   0         72.95         76.58         1.28 o                         
   2   4   0         11.27         12.00         0.65 o                         
   3   4   0          0.13          0.46         0.29 o                         
   4   4   0          0.62          2.04         0.59 o                         
  -3   5   0          0.30          1.07         0.60 o                         
  -2   5   0          3.28          2.44         0.42 o                         
  -1   5   0         97.53         85.71         1.96 o                         
   0   5   0         48.39         49.88         1.22 o                         
   1   5   0          6.82          7.11         0.52 o                         
   2   5   0          2.56          3.42         0.42 o                         
   3   5   0         19.70         17.98         1.10 o                         
  -2   6   0          4.66          5.48         0.94 o                         
  -1   6   0         20.79         15.88         0.85 o                         
   0   6   0         12.73         13.46         0.89 o                         
   1   6   0         27.86         24.97         1.26 o                         
   2   6   0          1.97          2.24         0.42 o                         
   3   6   0         25.16         23.98         1.37 o                         
  -1   7   0          0.37          2.23         0.71 o                         
   0   7   0          3.25          3.58         0.62 o                         
   1   7   0          0.00          0.32         0.27 o                         
   2   7   0          0.26          0.81         0.47 o                         
  -2  -7   1          0.24          0.74         0.34 o                         
  -1  -7   1          0.04          0.29         0.30 o                         
   0  -7   1          2.82          2.82         0.59 o                         
   1  -7   1          0.07          1.33         0.57 o                         
  -3  -6   1          3.83          6.71         0.77 o                         
  -2  -6   1          4.22          4.21         0.56 o                         
  -1  -6   1          1.56          1.21         0.32 o                         
   0  -6   1          2.02          1.12         0.37 o                         
   1  -6   1         16.55         16.50         1.14 o                         
   2  -6   1          0.93          1.09         0.50 o                         
  -3  -5   1          1.93          2.35         0.46 o                         
  -2  -5   1         58.39         58.60         1.60 o                         
  -1  -5   1          2.45          2.07         0.30 o                         
   0  -5   1          1.93          1.82         0.25 o                         
   1  -5   1          1.08          1.03         0.28 o                         
   2  -5   1          6.09          6.30         0.65 o                         
   3  -5   1          0.01          0.42         0.41 o                         
  -4  -4   1          2.80          1.38         0.41 o                         
  -3  -4   1         46.70         49.00         1.71 o                         
  -2  -4   1         50.58         51.64         1.35 o                         
  -1  -4   1          5.53          5.73         0.36 o                         
   0  -4   1          2.42          2.32         0.22 o                         
   1  -4   1          1.94          2.99         0.32 o                         
   2  -4   1          1.17          1.55         0.26 o                         
   3  -4   1          2.37          3.03         0.56 o                         
  -4  -3   1          0.14          0.44         0.28 o                         
  -3  -3   1         31.00         28.89         1.22 o                         
  -2  -3   1         31.26         36.31         0.88 o                         
  -1  -3   1          0.10          0.35         0.28 o                         
   0  -3   1        232.49        237.68         2.08 o                         
   1  -3   1         41.02         51.68         0.85 o                         
   2  -3   1         15.86         14.93         0.74 o                         
   3  -3   1          0.05          0.35         0.53 o                         
   4  -3   1          0.25          2.48         0.61 o                         
  -4  -2   1          4.36          5.55         0.63 o                         
  -3  -2   1          1.22          2.28         0.28 o                         
  -2  -2   1          2.23          2.64         0.21 o                         
  -1  -2   1         36.93         36.16         0.77 o                         
   0  -2   1          4.50          5.21         0.24 o                         
   1  -2   1        773.66        814.52         5.51 o                         
   2  -2   1          0.14          0.05         0.18 o                         
   3  -2   1         18.26         16.46         1.01 o                         
   4  -2   1          0.50          1.69         0.62 o                         
  -4  -1   1          9.14          8.93         0.88 o                         
  -3  -1   1         21.66         21.07         0.76 o                         
  -2  -1   1        122.74        114.35         1.49 o                         
  -1  -1   1         82.21         75.41         0.90 o                         
   0  -1   1       1074.49       1105.75         6.53 o                         
   1  -1   1        298.75        284.16         2.54 o                         
   2  -1   1         23.59         27.63         0.61 o                         
   3  -1   1          1.68          1.79         0.34 o                         
   4  -1   1         11.98         10.60         1.22 o                         
  -4   0   1         25.43         25.82         1.51 o                         
  -3   0   1          9.89          8.84         1.28 o                         
  -2   0   1         23.50         20.60         0.72 o                         
  -1   0   1          0.27          0.17         0.11 o                         
   1   0   1         27.79         23.26         0.41 o                         
   2   0   1         10.88          8.95         0.39 o                         
   3   0   1          3.15          3.11         0.34 o                         
   4   0   1          5.03          6.95         0.96 o                         
  -4   1   1         24.63         26.83         1.91 o                         
  -3   1   1        113.50        115.18         3.39 o                         
  -2   1   1         38.36         34.36         0.67 o                         
  -1   1   1          0.21          0.31         0.11 o                         
   0   1   1          1.18          1.45         0.09 o                         
   1   1   1       1437.40       1470.70         7.39 o                         
   2   1   1         19.80         16.53         0.46 o                         
   3   1   1         21.31         19.75         0.67 o                         
   4   1   1          1.62          2.52         0.46 o                         
  -4   2   1         27.11         29.20         2.09 o                         
  -3   2   1          3.80          2.69         0.73 o                         
  -2   2   1         75.91         72.83         1.37 o                         
  -1   2   1         32.32         27.06         0.72 o                         
   0   2   1        830.15        845.76         4.93 o                         
   1   2   1        287.00        303.15         3.90 o                         
   2   2   1         28.73         31.46         0.65 o                         
   3   2   1          3.59          2.91         0.34 o                         
   4   2   1          0.11          0.73         0.30 o                         
  -4   3   1          0.07          0.40         0.55 o                         
  -3   3   1          4.25          6.14         0.99 o                         
  -2   3   1          0.03          0.03         0.18 o                         
  -1   3   1         55.92         60.98         1.16 o                         
   0   3   1        118.53        136.24         1.70 o                         
   1   3   1        228.87        228.95         2.08 o                         
   2   3   1          5.65          6.56         0.33 o                         
   3   3   1          0.33          1.62         0.56 o                         
   4   3   1          2.99          2.46         0.48 o                         
  -3   4   1         19.62         18.13         1.58 o                         
  -2   4   1         14.03         14.00         1.19 o                         
  -1   4   1          6.98          5.59         0.43 o                         
   0   4   1         18.63         23.56         0.51 o                         
   1   4   1         29.46         31.10         0.86 o                         
   2   4   1         28.30         29.21         0.92 o                         
   3   4   1          6.85          6.66         0.65 o                         
   4   4   1         16.10         17.91         1.16 o                         
  -3   5   1          0.17          0.62         0.43 o                         
  -2   5   1          0.55          0.68         0.28 o                         
  -1   5   1         14.31         15.45         0.69 o                         
   0   5   1          0.84          1.57         0.25 o                         
   1   5   1          0.95          1.19         0.26 o                         
   2   5   1          5.92          6.59         0.52 o                         
   3   5   1         12.14         13.74         0.98 o                         
  -2   6   1          0.68          0.03         0.66 o                         
  -1   6   1          0.38          0.35         0.34 o                         
   0   6   1         25.39         24.78         1.20 o                         
   1   6   1          0.18         -0.05         0.29 o                         
   2   6   1          0.36          0.60         0.27 o                         
   3   6   1          4.44          4.92         0.69 o                         
  -1   7   1          4.87          8.04         0.92 o                         
   0   7   1          7.17          5.88         0.68 o                         
   1   7   1          5.53          4.85         0.73 o                         
   2   7   1          0.34          0.50         0.49 o                         
  -1  -7   2          0.01          0.82         0.36 o                         
   0  -7   2          1.54          2.07         0.63 o                         
   1  -7   2          0.32          1.00         0.42 o                         
  -3  -6   2         19.75         18.76         1.24 o                         
  -2  -6   2         40.51         37.12         1.58 o                         
  -1  -6   2          1.84          1.90         0.37 o                         
   0  -6   2         17.40         16.19         1.10 o                         
   1  -6   2         13.37         11.75         0.84 o                         
   2  -6   2          2.29          2.20         0.59 o                         
  -3  -5   2          0.27          1.34         0.40 o                         
  -2  -5   2        104.58        101.26         2.45 o                         
  -1  -5   2          0.64          0.69         0.33 o                         
   0  -5   2          4.60          4.53         0.48 o                         
   1  -5   2         14.02         15.19         0.74 o                         
   2  -5   2         56.26         54.58         1.79 o                         
   3  -5   2          0.01          1.01         0.45 o                         
  -4  -4   2          0.24          0.62         0.35 o                         
  -3  -4   2          0.00          1.10         0.36 o                         
  -2  -4   2          0.05          0.75         0.32 o                         
  -1  -4   2         48.28         50.27         1.08 o                         
   0  -4   2         58.13         60.76         1.12 o                         
   1  -4   2          4.45          4.87         0.36 o                         
   2  -4   2          0.04          0.55         0.22 o                         
   3  -4   2         30.12         32.80         2.06 o                         
  -4  -3   2          0.60          0.85         0.48 o                         
  -3  -3   2         25.32         23.33         1.12 o                         
  -2  -3   2         16.53         20.90         0.78 o                         
  -1  -3   2         31.63         29.70         0.73 o                         
   0  -3   2        187.14        187.01         2.11 o                         
   1  -3   2        303.09        317.26         5.64 o                         
   2  -3   2         28.42         29.59         0.96 o                         
   3  -3   2          4.57          5.33         0.70 o                         
   4  -3   2          3.70          5.45         0.82 o                         
  -4  -2   2          5.99          6.91         0.69 o                         
  -3  -2   2          8.69          7.64         0.47 o                         
  -2  -2   2        501.04        494.77         4.89 o                         
  -1  -2   2        175.70        178.45         2.30 o                         
   0  -2   2        175.04        189.50         1.85 o                         
   1  -2   2         83.93         75.36         1.46 o                         
   2  -2   2         60.08         55.64         1.32 o                         
   3  -2   2         16.76         19.08         1.47 o                         
   4  -2   2          3.57          5.77         0.79 o                         
  -4  -1   2         17.86         15.99         0.99 o                         
  -3  -1   2          2.89          3.15         0.35 o                         
  -2  -1   2          0.07          0.37         0.16 o                         
  -1  -1   2        346.00        332.10         2.99 o                         
   0  -1   2       1576.28       1623.49         9.43 o                         
   1  -1   2        133.82        124.35         2.90 o                         
   2  -1   2         92.63        101.11         2.04 o                         
   3  -1   2          5.47          5.31         0.58 o                         
   4  -1   2          1.93          3.06         0.57 o                         
  -4   0   2          4.07          5.39         0.71 o                         
  -3   0   2        106.96        105.89         2.07 o                         
  -2   0   2         75.29         76.06         1.64 o                         
  -1   0   2          0.07          0.09         0.12 o                         
   0   0   2        208.94        216.35        13.61 o                         
   1   0   2       7315.70       7214.45        36.32 o                         
   2   0   2        240.72        223.64         1.99 o                         
   3   0   2          1.83          2.03         0.28 o                         
   4   0   2          0.09          0.63         0.45 o                         
  -4   1   2          0.61          1.56         0.61 o                         
  -3   1   2          2.56          1.65         0.82 o                         
  -2   1   2         98.88         93.38         1.63 o                         
  -1   1   2        625.05        629.29         6.82 o                         
   0   1   2        507.94        524.24         5.33 o                         
   1   1   2       3274.74       3293.65        14.77 o                         
   2   1   2        990.95       1009.23         5.17 o                         
   3   1   2          8.93          9.45         0.46 o                         
   4   1   2          1.49          2.41         0.52 o                         
  -4   2   2         37.89         42.19         3.63 o                         
  -3   2   2          7.60          8.51         1.18 o                         
  -2   2   2          2.59          2.45         0.26 o                         
  -1   2   2         84.87         79.60         1.20 o                         
   0   2   2        305.06        318.72         2.43 o                         
   1   2   2        166.20        156.93         1.79 o                         
   2   2   2        269.91        278.00         2.26 o                         
   3   2   2         57.10         49.39         1.44 o                         
   4   2   2          4.43          3.92         0.52 o                         
  -4   3   2          2.71          3.66         0.82 o                         
  -3   3   2        179.24        179.69         7.30 o                         
  -2   3   2         39.90         41.56         1.51 o                         
  -1   3   2         54.35         48.22         1.05 o                         
   0   3   2          0.87          1.18         0.13 o                         
   1   3   2        220.59        240.67         3.32 o                         
   2   3   2        125.42        127.85         1.82 o                         
   3   3   2         35.46         35.95         1.22 o                         
   4   3   2          5.08          5.52         0.65 o                         
  -3   4   2         19.54         16.84         2.69 o                         
  -2   4   2         27.26         26.96         1.47 o                         
  -1   4   2        109.72        110.02         1.86 o                         
   0   4   2         83.15         79.08         0.98 o                         
   1   4   2        139.36        148.67         2.00 o                         
   2   4   2         15.33         16.63         0.69 o                         
   3   4   2          1.09          1.34         0.33 o                         
   4   4   2          0.30          1.30         0.44 o                         
  -3   5   2          0.94          3.61         0.90 o                         
  -2   5   2          1.33          1.43         0.41 o                         
  -1   5   2          7.25          5.46         0.41 o                         
   0   5   2         61.44         61.52         1.47 o                         
   1   5   2         21.53         20.63         0.79 o                         
   2   5   2         34.22         33.76         1.12 o                         
   3   5   2          3.49          2.61         0.51 o                         
   4   5   2          2.33          1.77         0.64 o                         
  -2   6   2          4.24          3.84         0.97 o                         
  -1   6   2          6.68          7.50         0.82 o                         
   0   6   2         46.97         42.42         1.57 o                         
   1   6   2          2.47          3.72         0.45 o                         
   2   6   2          7.89          8.80         0.68 o                         
   3   6   2          4.46          3.90         0.59 o                         
  -1   7   2          0.25          1.09         0.41 o                         
   0   7   2          0.24          0.99         0.36 o                         
   1   7   2          6.54          8.17         0.80 o                         
   2   7   2          0.81          1.11         0.34 o                         
  -1  -7   3          1.71          2.04         0.47 o                         
   0  -7   3          0.74          0.31         0.66 o                         
  -3  -6   3          1.46          2.68         0.55 o                         
  -2  -6   3          4.75          6.84         0.73 o                         
  -1  -6   3          0.72          1.47         0.37 o                         
   0  -6   3          0.65          1.56         0.43 o                         
   1  -6   3          2.00          2.19         0.38 o                         
   2  -6   3          2.59          2.97         0.77 o                         
  -3  -5   3          0.64          1.61         0.43 o                         
  -2  -5   3         28.60         29.55         1.32 o                         
  -1  -5   3        100.84         95.29         2.20 o                         
   0  -5   3          3.39          2.48         0.37 o                         
   1  -5   3          1.99          1.97         0.30 o                         
   2  -5   3          2.11          3.63         0.85 o                         
   3  -5   3          0.49          1.44         0.47 o                         
  -4  -4   3          0.21          0.43         0.33 o                         
  -3  -4   3          1.77          1.08         0.31 o                         
  -2  -4   3         32.23         32.57         1.27 o                         
  -1  -4   3        266.86        262.83         3.05 o                         
   0  -4   3          5.18          5.59         0.40 o                         
   1  -4   3          2.60          2.89         0.30 o                         
   2  -4   3          0.00          0.53         0.26 o                         
   3  -4   3          0.15          1.23         0.45 o                         
  -4  -3   3          2.67          2.80         0.51 o                         
  -3  -3   3          0.04          0.56         0.25 o                         
  -2  -3   3         96.63         96.91         1.87 o                         
  -1  -3   3         11.11         10.80         0.51 o                         
   0  -3   3         48.92         46.99         0.98 o                         
   1  -3   3         32.41         35.16         0.96 o                         
   2  -3   3          0.08          0.51         0.21 o                         
   3  -3   3          3.56          4.34         0.53 o                         
   4  -3   3          0.18          1.07         0.51 o                         
  -4  -2   3          3.97          5.13         0.74 o                         
  -3  -2   3         26.64         28.43         0.91 o                         
  -2  -2   3          3.59          3.41         0.29 o                         
  -1  -2   3        101.60         99.56         1.34 o                         
   0  -2   3         90.44         93.20         1.22 o                         
   1  -2   3         10.91          9.96         0.44 o                         
   2  -2   3        182.54        205.57         2.25 o                         
   3  -2   3          0.26          0.81         0.27 o                         
   4  -2   3          3.79          3.82         0.74 o                         
  -4  -1   3         24.21         23.16         1.18 o                         
  -3  -1   3          4.80          4.43         0.46 o                         
  -2  -1   3        100.24         94.89         1.46 o                         
  -1  -1   3        394.32        387.06         2.58 o                         
   0  -1   3        399.98        397.39         2.81 o                         
   1  -1   3        103.11        100.33         1.41 o                         
   2  -1   3        230.95        232.42         2.33 o                         
   3  -1   3         13.62         14.11         0.72 o                         
   4  -1   3          0.07          0.72         0.35 o                         
  -4   0   3          0.75          1.47         0.49 o                         
  -3   0   3        211.56        214.65         3.12 o                         
  -2   0   3          0.10          0.58         0.20 o                         
  -1   0   3         18.30         15.61         0.47 o                         
   0   0   3         22.63         26.02         1.14 o                         
   1   0   3          0.07          0.11         0.07 o                         
   2   0   3          1.38          1.07         0.13 o                         
   3   0   3         19.05         20.46         0.73 o                         
   4   0   3          0.00          0.97         0.37 o                         
  -4   1   3          5.52          5.43         0.88 o                         
  -3   1   3         10.34         10.00         1.04 o                         
  -2   1   3        738.29        746.85         6.71 o                         
  -1   1   3        194.75        184.23         2.49 o                         
   0   1   3         20.07         20.22         0.39 o                         
   1   1   3         56.83         57.09         0.65 o                         
   2   1   3        275.45        277.97         2.02 o                         
   3   1   3          8.17          7.50         0.42 o                         
   4   1   3          3.27          3.42         0.55 o                         
  -4   2   3          0.21          0.86         1.23 o                         
  -3   2   3        106.44        109.97         3.53 o                         
  -2   2   3          3.26          4.66         0.34 o                         
  -1   2   3        233.51        227.18         4.08 o                         
   0   2   3        237.21        233.44         2.39 o                         
   1   2   3        121.08        116.81         1.83 o                         
   2   2   3        516.78        527.81         3.10 o                         
   3   2   3         26.24         21.97         0.79 o                         
   4   2   3          1.71          2.37         0.40 o                         
  -4   3   3          0.61          1.17         0.58 o                         
  -3   3   3          2.02          4.56         0.89 o                         
  -2   3   3         70.01         68.16         2.59 o                         
  -1   3   3          8.27          9.36         0.45 o                         
   0   3   3         32.88         36.13         0.73 o                         
   1   3   3         37.66         47.25         1.09 o                         
   2   3   3         11.67          8.82         0.47 o                         
   3   3   3         53.31         54.45         1.49 o                         
   4   3   3          4.49          2.55         0.43 o                         
  -3   4   3          1.36          0.63         0.56 o                         
  -2   4   3         73.82         76.57         2.37 o                         
  -1   4   3         64.80         64.85         1.41 o                         
   0   4   3         31.22         28.83         0.65 o                         
   1   4   3         16.28         18.77         0.79 o                         
   2   4   3         29.25         32.66         0.98 o                         
   3   4   3          6.21          4.88         0.52 o                         
   4   4   3          6.14          5.32         0.62 o                         
  -3   5   3         25.49         25.70         1.98 o                         
  -2   5   3          8.54          7.55         0.68 o                         
  -1   5   3          9.72          9.14         0.58 o                         
   0   5   3         17.49         20.68         0.86 o                         
   1   5   3          8.77          8.94         0.52 o                         
   2   5   3          0.11          0.36         0.25 o                         
   3   5   3          8.32         10.20         0.76 o                         
  -2   6   3         15.10         15.69         1.19 o                         
  -1   6   3          0.01          0.52         0.29 o                         
   0   6   3          0.66          1.64         0.49 o                         
   1   6   3         12.16         13.07         0.78 o                         
   2   6   3          0.01          0.48         0.29 o                         
   3   6   3          0.03          0.49         0.30 o                         
  -1   7   3          6.71          6.44         0.73 o                         
   0   7   3          0.94          2.96         0.50 o                         
   1   7   3         14.90         15.59         1.07 o                         
   2   7   3          2.46          3.30         0.50 o                         
  -1  -7   4          1.98          4.41         0.84 o                         
   0  -7   4          0.86          1.11         0.81 o                         
  -2  -6   4         29.73         26.19         1.36 o                         
  -1  -6   4         10.26          9.55         0.77 o                         
   0  -6   4          6.54          7.22         0.79 o                         
   1  -6   4          1.68          1.68         0.38 o                         
   2  -6   4          3.60          3.07         0.82 o                         
  -3  -5   4          0.21          0.44         0.35 o                         
  -2  -5   4          3.64          4.58         0.57 o                         
  -1  -5   4        186.48        178.80         3.14 o                         
   0  -5   4          2.45          3.09         0.34 o                         
   1  -5   4          6.44          5.97         0.46 o                         
   2  -5   4          0.06          0.33         0.32 o                         
   3  -5   4         10.97         10.65         1.10 o                         
  -4  -4   4          0.15          0.70         0.36 o                         
  -3  -4   4          1.33          1.93         0.40 o                         
  -2  -4   4          3.59          3.49         0.46 o                         
  -1  -4   4         22.69         21.06         0.88 o                         
   0  -4   4         59.56         60.92         1.21 o                         
   1  -4   4          8.03          9.21         0.51 o                         
   2  -4   4          8.20         10.03         0.65 o                         
   3  -4   4          5.06          5.32         0.75 o                         
  -4  -3   4          2.65          3.09         0.53 o                         
  -3  -3   4          1.58          2.32         0.38 o                         
  -2  -3   4         56.17         56.72         1.35 o                         
  -1  -3   4          1.19          0.75         0.19 o                         
   0  -3   4          2.31          2.62         0.26 o                         
   1  -3   4         39.23         34.97         1.46 o                         
   2  -3   4         44.93         44.98         1.25 o                         
   3  -3   4          6.82          6.85         0.75 o                         
   4  -3   4          5.08          4.33         0.74 o                         
  -4  -2   4          1.76          1.51         0.41 o                         
  -3  -2   4          0.71          1.55         0.29 o                         
  -2  -2   4          0.10          0.28         0.14 o                         
  -1  -2   4        995.19       1040.00         6.43 o                         
   0  -2   4        249.05        246.77         2.30 o                         
   1  -2   4        123.50        116.41         2.72 o                         
   2  -2   4          0.04          0.59         0.18 o                         
   3  -2   4          3.27          3.79         0.49 o                         
   4  -2   4          1.05          1.88         0.55 o                         
  -4  -1   4          0.01          1.41         0.44 o                         
  -3  -1   4         42.79         39.69         1.29 o                         
  -2  -1   4         23.10         22.49         0.63 o                         
  -1  -1   4        290.84        317.01         2.32 o                         
   0  -1   4        752.44        757.36         5.42 o                         
   1  -1   4        133.61        131.58         2.11 o                         
   2  -1   4        120.64        117.57         1.72 o                         
   3  -1   4          8.05          9.21         0.60 o                         
   4  -1   4          0.00          0.58         0.33 o                         
  -4   0   4          4.45          6.13         0.77 o                         
  -3   0   4          5.11          4.14         0.46 o                         
  -2   0   4        297.25        304.61         3.60 o                         
  -1   0   4        256.46        253.27         2.45 o                         
   0   0   4        302.11        318.21         2.62 o                         
   1   0   4          4.27          2.44         0.19 o                         
   2   0   4        425.35        434.39         3.89 o                         
   3   0   4        129.47        126.26         1.92 o                         
   4   0   4          0.15          0.59         0.30 o                         
  -4   1   4          7.40          7.79         1.06 o                         
  -3   1   4          6.75          8.69         0.97 o                         
  -2   1   4          1.09          2.24         0.31 o                         
  -1   1   4        154.48        159.24         2.25 o                         
   0   1   4        697.70        698.20         6.77 o                         
   1   1   4        251.09        240.25         1.86 o                         
   2   1   4        896.33        899.12         4.70 o                         
   3   1   4         47.39         46.71         1.20 o                         
   4   1   4          6.49          6.35         1.57 o                         
  -4   2   4          1.58          1.09         0.59 o                         
  -3   2   4         71.70         69.49         2.78 o                         
  -2   2   4         16.42         16.98         1.09 o                         
  -1   2   4          1.20          1.56         0.24 o                         
   0   2   4          8.25          7.16         0.34 o                         
   1   2   4         85.21         76.71         0.99 o                         
   2   2   4          0.03          0.40         0.10 o                         
   3   2   4        151.59        153.71         2.28 o                         
   4   2   4          8.32          6.37         0.58 o                         
  -4   3   4          4.91          4.56         1.69 o                         
  -3   3   4         29.74         32.64         1.98 o                         
  -2   3   4        372.82        363.00         5.04 o                         
  -1   3   4        141.71        134.43         1.58 o                         
   0   3   4        130.77        124.94         1.52 o                         
   1   3   4         10.39         10.50         0.48 o                         
   2   3   4         23.90         24.60         0.77 o                         
   3   3   4         11.54         11.66         0.87 o                         
   4   3   4         15.68         17.41         0.97 o                         
  -3   4   4          0.38          1.89         0.61 o                         
  -2   4   4        187.25        175.77         3.55 o                         
  -1   4   4         67.39         67.47         1.46 o                         
   0   4   4         73.62         71.89         1.08 o                         
   1   4   4         63.51         66.27         1.31 o                         
   2   4   4         77.85         82.05         1.58 o                         
   3   4   4          0.06          0.90         0.30 o                         
   4   4   4          0.10          0.58         0.33 o                         
  -3   5   4          0.53          0.69         0.63 o                         
  -2   5   4          0.05          0.35         0.32 o                         
  -1   5   4         46.56         40.94         1.23 o                         
   0   5   4          4.15          2.43         0.32 o                         
   1   5   4         16.50         16.76         0.72 o                         
   2   5   4          0.34          1.35         0.30 o                         
   3   5   4         19.68         18.90         1.01 o                         
  -2   6   4          1.29          3.43         0.63 o                         
  -1   6   4          7.51          7.72         1.16 o                         
   0   6   4          9.92          8.60         0.73 o                         
   1   6   4         34.42         34.19         1.26 o                         
   2   6   4          0.29          0.27         0.25 o                         
   3   6   4          0.01          0.92         0.33 o                         
  -1   7   4          0.14          0.49         0.54 o                         
   0   7   4          0.53          0.42         0.31 o                         
   1   7   4          0.31          0.71         0.31 o                         
   2   7   4          4.02          5.95         0.64 o                         
  -2  -6   5          1.58          2.37         0.44 o                         
  -1  -6   5          1.23          1.58         0.39 o                         
   0  -6   5          0.03          0.51         0.59 o                         
   1  -6   5          0.01          0.29         0.28 o                         
   2  -6   5          0.30          0.23         0.47 o                         
  -3  -5   5          0.54          0.43         0.30 o                         
  -2  -5   5          0.11          0.52         0.28 o                         
  -1  -5   5         52.49         53.82         1.51 o                         
   0  -5   5         49.19         43.56         1.29 o                         
   1  -5   5          4.37          3.78         0.39 o                         
   2  -5   5          0.80          1.21         0.44 o                         
  -4  -4   5          5.08          5.05         0.69 o                         
  -3  -4   5          0.52          0.01         0.32 o                         
  -2  -4   5          0.66          1.33         0.30 o                         
  -1  -4   5          0.15          0.49         0.18 o                         
   0  -4   5        434.29        423.80         5.73 o                         
   1  -4   5          5.37          5.47         0.52 o                         
   2  -4   5          2.46          2.08         0.36 o                         
   3  -4   5          0.02          0.64         0.37 o                         
  -4  -3   5          0.00          0.88         0.36 o                         
  -3  -3   5         14.58         14.60         1.01 o                         
  -2  -3   5          9.01          7.89         0.48 o                         
  -1  -3   5         83.91         87.38         1.43 o                         
   0  -3   5         61.16         61.58         1.10 o                         
   1  -3   5        133.73        127.63         2.89 o                         
   2  -3   5          0.14          0.55         0.26 o                         
   3  -3   5          0.86          1.20         0.36 o                         
   4  -3   5          1.04          1.25         0.53 o                         
  -4  -2   5          2.58          3.16         0.56 o                         
  -3  -2   5          3.05          3.88         0.39 o                         
  -2  -2   5         66.71         66.16         1.08 o                         
  -1  -2   5          6.31          3.61         0.26 o                         
   0  -2   5        119.62        116.55         1.47 o                         
   1  -2   5          3.15          2.58         0.18 o                         
   2  -2   5          1.11          1.54         0.24 o                         
   3  -2   5         13.97         15.59         0.94 o                         
   4  -2   5          0.08          0.76         0.38 o                         
  -4  -1   5         39.82         38.86         1.73 o                         
  -3  -1   5         67.72         67.07         1.73 o                         
  -2  -1   5         10.18         10.77         0.47 o                         
  -1  -1   5        118.20        120.50         1.31 o                         
   0  -1   5        289.31        298.85         2.84 o                         
   1  -1   5        289.01        282.20         3.67 o                         
   2  -1   5         24.72         24.33         0.79 o                         
   3  -1   5         63.11         63.30         1.55 o                         
   4  -1   5          1.28          1.38         0.41 o                         
  -4   0   5          0.72          1.05         0.45 o                         
  -3   0   5          1.74          1.35         0.53 o                         
  -2   0   5        553.79        547.21         6.18 o                         
  -1   0   5        163.62        159.71         1.91 o                         
   0   0   5         50.70         54.40         0.87 o                         
   1   0   5         19.12         21.36         1.04 o                         
   2   0   5          0.10          0.63         0.16 o                         
   3   0   5          1.29          0.94         0.23 o                         
   4   0   5          7.61          8.24         0.67 o                         
  -4   1   5          4.25          4.68         1.78 o                         
  -3   1   5          3.50          3.62         0.69 o                         
  -2   1   5         23.79         29.65         0.84 o                         
  -1   1   5       1717.39       1818.65        12.16 o                         
   0   1   5        386.16        382.33         3.28 o                         
   1   1   5         21.11         19.60         0.43 o                         
   2   1   5          1.96          3.10         0.21 o                         
   3   1   5         20.85         18.39         0.52 o                         
   4   1   5          0.94          2.16         0.84 o                         
  -4   2   5         10.97          9.84         2.04 o                         
  -3   2   5         23.62         22.19         1.61 o                         
  -2   2   5        205.25        200.14         3.27 o                         
  -1   2   5        324.22        352.03         5.76 o                         
   0   2   5        316.85        347.50         4.49 o                         
   1   2   5        200.80        195.75         1.67 o                         
   2   2   5         12.76         11.73         0.39 o                         
   3   2   5        171.19        160.73         2.34 o                         
   4   2   5          2.44          2.74         0.77 o                         
  -4   3   5          0.62          1.30         0.65 o                         
  -3   3   5          1.37          1.28         0.46 o                         
  -2   3   5          7.46          6.79         0.65 o                         
  -1   3   5        186.85        181.02         2.97 o                         
   0   3   5        111.27        110.49         1.91 o                         
   1   3   5          0.19          0.53         0.15 o                         
   2   3   5          1.86          3.32         0.31 o                         
   3   3   5         16.21         19.15         0.87 o                         
   4   3   5         35.40         28.59         1.67 o                         
  -3   4   5          1.63          2.72         0.72 o                         
  -2   4   5          3.95          4.62         0.60 o                         
  -1   4   5         78.95         80.62         1.79 o                         
   0   4   5        106.75        103.68         1.37 o                         
   1   4   5         44.17         43.70         1.06 o                         
   2   4   5          1.98          2.35         0.31 o                         
   3   4   5          4.77          7.03         0.61 o                         
   4   4   5          1.44          3.12         0.64 o                         
  -3   5   5          3.83          2.87         0.77 o                         
  -2   5   5         35.23         36.50         1.45 o                         
  -1   5   5        105.18        100.93         1.97 o                         
   0   5   5          8.52         10.80         0.75 o                         
   1   5   5          8.38          8.50         0.52 o                         
   2   5   5          8.94          7.31         0.52 o                         
   3   5   5          0.06          0.19         0.42 o                         
  -2   6   5          4.86          4.15         0.67 o                         
  -1   6   5         14.43         17.95         1.34 o                         
   0   6   5         20.51         20.33         1.10 o                         
   1   6   5          0.14          0.54         0.28 o                         
   2   6   5          1.79          2.56         0.37 o                         
   3   6   5          0.00          0.02         0.32 o                         
  -1   7   5          1.67          1.66         0.48 o                         
   0   7   5         11.92         13.77         1.02 o                         
   1   7   5          1.87          2.88         0.52 o                         
   2   7   5          8.16          9.14         0.77 o                         
  -2  -6   6          1.17          1.79         0.53 o                         
  -1  -6   6          5.56          4.62         0.60 o                         
   0  -6   6          2.10          2.90         0.46 o                         
   1  -6   6          9.38         10.09         1.01 o                         
  -3  -5   6          0.05          0.08         0.34 o                         
  -2  -5   6          0.21          0.65         0.40 o                         
  -1  -5   6         13.15         12.77         0.67 o                         
   0  -5   6         88.82         83.77         1.83 o                         
   1  -5   6         13.21         15.07         0.75 o                         
   2  -5   6          0.18          0.59         0.39 o                         
  -3  -4   6          0.48          0.69         0.30 o                         
  -2  -4   6          2.18          2.70         0.35 o                         
  -1  -4   6          6.24          6.16         0.43 o                         
   0  -4   6         73.55         72.44         1.38 o                         
   1  -4   6         19.56         18.14         0.89 o                         
   2  -4   6          0.52          0.96         0.35 o                         
   3  -4   6          0.54          1.14         0.47 o                         
  -4  -3   6          8.93          9.04         1.00 o                         
  -3  -3   6          7.05          6.82         0.59 o                         
  -2  -3   6          0.81          1.01         0.25 o                         
  -1  -3   6         20.98         23.40         0.74 o                         
   0  -3   6         11.72         11.79         0.48 o                         
   1  -3   6          0.59          0.90         0.26 o                         
   2  -3   6          6.10          5.55         0.63 o                         
   3  -3   6          2.42          3.18         0.47 o                         
  -4  -2   6         42.57         40.52         2.78 o                         
  -3  -2   6          1.38          1.04         0.25 o                         
  -2  -2   6          0.16          0.30         0.14 o                         
  -1  -2   6         17.44         23.26         0.61 o                         
   0  -2   6        392.75        430.29         4.20 o                         
   1  -2   6        172.71        159.81         3.10 o                         
   2  -2   6         17.30         17.49         0.72 o                         
   3  -2   6          2.92          3.61         0.50 o                         
   4  -2   6          0.00          0.56         0.36 o                         
  -4  -1   6          3.94          3.91         0.57 o                         
  -3  -1   6          9.62         10.74         0.68 o                         
  -2  -1   6         30.38         29.54         0.77 o                         
  -1  -1   6         61.82         57.46         0.99 o                         
   0  -1   6        766.59        835.23         6.34 o                         
   1  -1   6        152.97        165.31         2.19 o                         
   2  -1   6         20.12         18.31         0.71 o                         
   3  -1   6          9.64         10.60         0.67 o                         
   4  -1   6          0.43          0.58         0.40 o                         
  -4   0   6          2.94          3.30         0.81 o                         
  -3   0   6          6.45          6.49         0.57 o                         
  -2   0   6          5.60          4.64         0.31 o                         
  -1   0   6        180.95        187.75         2.23 o                         
   0   0   6        114.10        114.38         1.45 o                         
   1   0   6        512.54        522.12         7.18 o                         
   2   0   6         21.83         20.92         0.64 o                         
   3   0   6         15.16         16.11         0.90 o                         
   4   0   6         24.53         21.82         1.43 o                         
  -4   1   6         25.53         26.05         1.92 o                         
  -3   1   6         17.18         18.30         1.43 o                         
  -2   1   6         45.98         48.85         1.15 o                         
  -1   1   6         46.70         57.80         0.91 o                         
   0   1   6         46.13         46.61         1.38 o                         
   1   1   6        154.98        140.41         2.82 o                         
   2   1   6        136.62        127.34         1.41 o                         
   3   1   6         98.37         98.65         1.79 o                         
   4   1   6          0.57          2.46         0.53 o                         
  -4   2   6          0.08          2.14         0.64 o                         
  -3   2   6          3.36          2.23         0.59 o                         
  -2   2   6         39.46         37.82         1.34 o                         
  -1   2   6        150.18        144.65         2.48 o                         
   0   2   6          9.95          7.40         0.34 o                         
   1   2   6          3.42          3.99         0.22 o                         
   2   2   6          7.48          6.59         0.32 o                         
   3   2   6          8.93          7.56         0.48 o                         
   4   2   6         22.97         22.31         1.77 o                         
  -4   3   6          1.26          3.43         0.88 o                         
  -3   3   6          5.90          5.81         0.91 o                         
  -2   3   6         36.65         35.79         1.97 o                         
  -1   3   6        210.56        207.49         3.89 o                         
   0   3   6        274.52        275.05         2.51 o                         
   1   3   6         52.10         48.27         1.08 o                         
   2   3   6          4.31          5.00         0.40 o                         
   3   3   6          3.43          4.40         0.44 o                         
   4   3   6          0.07          0.65         0.51 o                         
  -3   4   6         12.72         12.34         1.36 o                         
  -2   4   6          2.09          1.83         0.42 o                         
  -1   4   6        409.05        384.91         7.38 o                         
   0   4   6         20.55         24.49         0.66 o                         
   1   4   6         36.39         37.00         0.98 o                         
   2   4   6         19.29         21.20         0.80 o                         
   3   4   6         14.35         16.74         1.05 o                         
   4   4   6          1.32          1.50         0.50 o                         
  -3   5   6          0.49          1.36         0.57 o                         
  -2   5   6          0.15          0.14         0.32 o                         
  -1   5   6         15.33         13.77         0.82 o                         
   0   5   6        129.45        125.11         2.49 o                         
   1   5   6          1.59          1.56         0.28 o                         
   2   5   6          2.64          2.50         0.34 o                         
   3   5   6          0.82          0.79         0.52 o                         
  -2   6   6          0.53          0.76         0.54 o                         
  -1   6   6          0.85          2.27         0.70 o                         
   0   6   6          1.04          1.99         0.37 o                         
   1   6   6         14.04         15.37         0.87 o                         
   2   6   6         10.95         11.95         0.82 o                         
   3   6   6          0.35          0.95         0.34 o                         
  -1   7   6          5.81          5.85         1.01 o                         
   0   7   6          1.21          1.65         0.60 o                         
   1   7   6          0.18          0.58         0.36 o                         
   2   7   6          0.86          1.83         0.42 o                         
  -2  -6   7         10.55         11.78         0.85 o                         
  -1  -6   7          1.16          1.00         0.52 o                         
   0  -6   7          0.01          0.18         0.28 o                         
   1  -6   7          0.28         -0.11         0.44 o                         
  -3  -5   7          0.33          0.08         0.31 o                         
  -2  -5   7          0.01          0.15         0.25 o                         
  -1  -5   7          1.95          1.96         0.33 o                         
   0  -5   7         20.82         21.06         0.94 o                         
   1  -5   7          5.00          4.53         0.67 o                         
   2  -5   7          2.18          1.95         0.45 o                         
  -3  -4   7         19.04         19.53         1.19 o                         
  -2  -4   7          8.66          7.24         0.51 o                         
  -1  -4   7          2.03          2.31         0.31 o                         
   0  -4   7         10.72         10.97         0.62 o                         
   1  -4   7        210.70        203.89         3.54 o                         
   2  -4   7          0.05          0.51         0.26 o                         
   3  -4   7          0.16          0.45         0.54 o                         
  -4  -3   7          0.51          0.93         0.47 o                         
  -3  -3   7          0.39          0.23         0.23 o                         
  -2  -3   7         28.78         29.17         0.93 o                         
  -1  -3   7         54.93         48.50         1.10 o                         
   0  -3   7         17.48         18.49         0.62 o                         
   1  -3   7        205.55        208.43         2.59 o                         
   2  -3   7         72.41         73.81         2.63 o                         
   3  -3   7          1.28          1.11         0.36 o                         
  -4  -2   7         19.72         22.07         1.45 o                         
  -3  -2   7          0.03          1.22         0.33 o                         
  -2  -2   7          0.47          0.59         0.18 o                         
  -1  -2   7         49.87         48.26         0.92 o                         
   0  -2   7         11.36          8.05         0.36 o                         
   1  -2   7          7.48          7.85         0.36 o                         
   2  -2   7         58.51         59.93         1.89 o                         
   3  -2   7          7.76          8.38         0.86 o                         
   4  -2   7          0.15          0.68         0.36 o                         
  -4  -1   7          0.65          1.33         0.43 o                         
  -3  -1   7        180.30        180.58         3.20 o                         
  -2  -1   7        135.77        130.49         1.81 o                         
  -1  -1   7         89.05         83.47         1.26 o                         
   0  -1   7         20.73         22.58         0.59 o                         
   1  -1   7         49.37         49.63         1.20 o                         
   2  -1   7         42.87         42.98         1.45 o                         
   3  -1   7         14.73         15.90         1.03 o                         
   4  -1   7          6.40          7.22         0.74 o                         
  -4   0   7         25.16         28.44         1.97 o                         
  -3   0   7         43.45         43.54         1.43 o                         
  -2   0   7         25.46         23.51         1.01 o                         
  -1   0   7        448.01        447.52         4.18 o                         
   0   0   7        342.47        355.89         4.03 o                         
   1   0   7        149.73        146.16         2.37 o                         
   2   0   7          0.28          0.85         0.33 o                         
   3   0   7          0.22          0.69         0.31 o                         
   4   0   7          2.06          1.84         0.56 o                         
  -4   1   7          0.08          0.31         0.44 o                         
  -3   1   7         51.25         52.73         2.43 o                         
  -2   1   7         35.05         34.11         1.05 o                         
  -1   1   7        131.02        146.82         1.96 o                         
   0   1   7        650.14        707.88         8.50 o                         
   1   1   7        153.89        140.16         3.16 o                         
   2   1   7         61.68         60.57         1.04 o                         
   3   1   7          0.31          0.97         0.33 o                         
   4   1   7          1.68          1.20         0.47 o                         
  -4   2   7          0.52          0.49         0.56 o                         
  -3   2   7         12.42         11.80         1.20 o                         
  -2   2   7        143.78        139.93         2.78 o                         
  -1   2   7        201.73        192.12         3.03 o                         
   0   2   7        890.40        954.58         9.38 o                         
   1   2   7         51.98         53.16         0.83 o                         
   2   2   7         33.76         30.37         0.78 o                         
   3   2   7          9.32          8.52         0.53 o                         
   4   2   7         21.75         17.97         1.64 o                         
  -3   3   7         16.07         14.96         1.39 o                         
  -2   3   7          0.45          0.65         0.28 o                         
  -1   3   7          9.73         10.92         0.74 o                         
   0   3   7         80.30         74.76         1.21 o                         
   1   3   7        217.24        212.71         2.50 o                         
   2   3   7          4.89          6.40         0.40 o                         
   3   3   7          0.19          0.54         0.25 o                         
   4   3   7         14.26         13.91         1.57 o                         
  -3   4   7         19.15         18.89         1.65 o                         
  -2   4   7         16.31         18.45         1.14 o                         
  -1   4   7         24.97         22.56         1.10 o                         
   0   4   7         13.38         16.20         0.62 o                         
   1   4   7         39.42         38.78         1.02 o                         
   2   4   7         23.78         23.24         0.84 o                         
   3   4   7          0.04          0.78         0.39 o                         
   4   4   7          0.18          0.60         0.51 o                         
  -3   5   7          0.73          0.53         0.57 o                         
  -2   5   7         23.84         23.71         1.37 o                         
  -1   5   7         22.07         22.71         1.25 o                         
   0   5   7        194.44        194.51         3.24 o                         
   1   5   7          0.12          0.86         0.24 o                         
   2   5   7          1.05          1.46         0.30 o                         
   3   5   7          3.13          4.11         0.69 o                         
  -2   6   7          0.94          1.29         0.60 o                         
  -1   6   7          2.52          1.56         0.59 o                         
   0   6   7          0.75          0.46         0.26 o                         
   1   6   7         50.64         51.75         1.59 o                         
   2   6   7          0.11          1.33         0.34 o                         
   3   6   7          0.06          0.62         0.46 o                         
   0   7   7          3.75          4.42         0.63 o                         
   1   7   7          0.30          0.90         0.59 o                         
  -1  -6   8          0.05          0.81         0.39 o                         
   0  -6   8          1.51          1.59         0.80 o                         
   1  -6   8          6.05          6.55         1.16 o                         
  -2  -5   8          0.22          0.77         0.27 o                         
  -1  -5   8          0.10          0.24         0.26 o                         
   0  -5   8          3.15          3.67         0.49 o                         
   1  -5   8          5.81          4.13         0.67 o                         
   2  -5   8         15.66         14.67         1.06 o                         
  -3  -4   8          5.66          7.95         0.79 o                         
  -2  -4   8          1.43          1.59         0.33 o                         
  -1  -4   8          1.08          1.60         0.28 o                         
   0  -4   8          1.54          1.74         0.31 o                         
   1  -4   8         45.48         45.22         1.54 o                         
   2  -4   8          0.06          0.36         0.38 o                         
   3  -4   8          0.72          1.13         0.56 o                         
  -3  -3   8          1.03          1.71         0.38 o                         
  -2  -3   8         16.89         16.36         0.73 o                         
  -1  -3   8          0.28          1.22         0.23 o                         
   0  -3   8          0.30          0.40         0.16 o                         
   1  -3   8          1.70          2.19         0.37 o                         
   2  -3   8          0.45          1.89         0.48 o                         
   3  -3   8          0.70          1.29         0.42 o                         
  -4  -2   8          6.00          4.11         0.62 o                         
  -3  -2   8         86.05         80.82         1.89 o                         
  -2  -2   8         10.38          9.78         0.48 o                         
  -1  -2   8          0.07          0.19         0.12 o                         
   0  -2   8          4.40          6.21         0.42 o                         
   1  -2   8         34.26         36.48         1.40 o                         
   2  -2   8         68.04         71.63         2.16 o                         
   3  -2   8          0.45          1.98         0.50 o                         
   4  -2   8          0.82          1.17         0.52 o                         
  -4  -1   8          1.02          0.92         0.35 o                         
  -3  -1   8         27.50         27.58         1.61 o                         
  -2  -1   8         39.75         41.68         1.07 o                         
  -1  -1   8         21.69         24.73         0.70 o                         
   0  -1   8         15.72         10.65         0.43 o                         
   1  -1   8        281.93        295.45         3.50 o                         
   2  -1   8          0.64          1.26         0.37 o                         
   3  -1   8         10.12         11.38         0.90 o                         
   4  -1   8          0.18          1.34         0.41 o                         
  -4   0   8          2.93          3.70         1.14 o                         
  -3   0   8          2.18          2.58         0.44 o                         
  -2   0   8          0.88          1.36         0.30 o                         
  -1   0   8         18.22         18.13         0.63 o                         
   0   0   8         36.15         39.33         1.18 o                         
   1   0   8          0.04          0.33         0.13 o                         
   2   0   8        163.68        170.22         3.07 o                         
   3   0   8          1.98          1.96         0.44 o                         
   4   0   8          2.30          3.03         0.87 o                         
  -4   1   8          0.65          1.46         0.63 o                         
  -3   1   8         75.27         74.73         3.64 o                         
  -2   1   8         51.99         48.17         1.27 o                         
  -1   1   8         60.19         60.80         1.21 o                         
   0   1   8         46.18         50.22         1.13 o                         
   1   1   8          3.12          2.45         0.35 o                         
   2   1   8          3.20          2.42         0.29 o                         
   3   1   8         48.44         47.83         1.81 o                         
   4   1   8          7.86          8.02         0.90 o                         
  -4   2   8          0.10          0.82         0.93 o                         
  -3   2   8         12.54         12.44         1.25 o                         
  -2   2   8         29.56         29.24         1.26 o                         
  -1   2   8          9.65          8.79         0.62 o                         
   0   2   8        131.42        124.24         1.66 o                         
   1   2   8         14.51         13.32         0.42 o                         
   2   2   8          4.34          5.29         0.48 o                         
   3   2   8          0.15          0.69         0.32 o                         
   4   2   8          3.07          3.91         0.86 o                         
  -3   3   8          3.04          4.29         1.41 o                         
  -2   3   8          3.77          4.48         0.57 o                         
  -1   3   8          1.89          1.32         0.33 o                         
   0   3   8         14.49         14.92         0.55 o                         
   1   3   8        204.44        201.09         2.46 o                         
   2   3   8          9.29         10.21         0.60 o                         
   3   3   8          0.66          1.26         0.33 o                         
   4   3   8          1.66          2.04         0.71 o                         
  -3   4   8          5.87          4.91         0.93 o                         
  -2   4   8         33.89         32.33         1.52 o                         
  -1   4   8          0.03          0.54         0.28 o                         
   0   4   8        244.16        238.28         3.23 o                         
   1   4   8          6.28          6.26         0.43 o                         
   2   4   8         24.09         22.57         0.84 o                         
   3   4   8          3.03          4.01         0.63 o                         
   4   4   8          1.53          2.91         0.84 o                         
  -2   5   8          0.13          1.20         0.42 o                         
  -1   5   8          5.69          6.88         0.76 o                         
   0   5   8         44.30         41.88         1.46 o                         
   1   5   8         86.76         86.04         1.73 o                         
   2   5   8          3.35          3.70         0.39 o                         
   3   5   8          0.96          0.82         0.42 o                         
  -2   6   8          0.14         -0.30         0.45 o                         
  -1   6   8          0.88          1.81         1.24 o                         
   0   6   8          3.20          3.55         0.50 o                         
   1   6   8          2.30          2.33         0.43 o                         
   2   6   8         10.31         12.59         0.77 o                         
   0   7   8          3.29          3.29         0.77 o                         
   1   7   8          2.10          3.77         0.58 o                         
  -1  -6   9         13.89         17.06         1.48 o                         
   0  -6   9          1.12          1.08         0.62 o                         
  -2  -5   9          0.22          0.56         0.30 o                         
  -1  -5   9          4.90          6.25         0.58 o                         
   0  -5   9          6.15          5.96         0.73 o                         
   1  -5   9          0.83          1.05         0.46 o                         
   2  -5   9          0.07          2.18         0.50 o                         
  -3  -4   9          1.39          2.43         0.45 o                         
  -2  -4   9         29.63         24.31         0.97 o                         
  -1  -4   9         11.32          9.94         0.65 o                         
   0  -4   9          1.02          1.58         0.44 o                         
   1  -4   9          3.08          2.16         0.41 o                         
   2  -4   9         29.46         28.85         1.60 o                         
  -3  -3   9          3.98          4.09         0.55 o                         
  -2  -3   9          9.77          7.39         0.52 o                         
  -1  -3   9         16.07         16.97         0.69 o                         
   0  -3   9         52.08         50.81         1.43 o                         
   1  -3   9          0.81          1.85         0.38 o                         
   2  -3   9        115.77        119.38         3.08 o                         
   3  -3   9          9.27          8.72         0.95 o                         
  -4  -2   9          2.24          2.55         0.53 o                         
  -3  -2   9         34.42         34.01         1.78 o                         
  -2  -2   9         12.46         13.04         0.58 o                         
  -1  -2   9         18.81         17.89         0.66 o                         
   0  -2   9          2.39          2.77         0.28 o                         
   1  -2   9          6.63          6.39         0.64 o                         
   2  -2   9         12.27         12.04         0.94 o                         
   3  -2   9         40.77         40.71         2.29 o                         
  -4  -1   9          0.14          0.67         0.40 o                         
  -3  -1   9         34.05         31.82         1.63 o                         
  -2  -1   9        275.60        278.49         3.36 o                         
  -1  -1   9        166.56        158.90         2.56 o                         
   0  -1   9        105.82         99.68         1.96 o                         
   1  -1   9          0.02          0.99         0.31 o                         
   2  -1   9          5.34          4.75         0.55 o                         
   3  -1   9          0.01          0.50         0.45 o                         
   4  -1   9          7.56          8.68         0.97 o                         
  -4   0   9          3.14          3.26         0.82 o                         
  -3   0   9         31.21         30.88         1.28 o                         
  -2   0   9        374.81        371.62         4.44 o                         
  -1   0   9         43.15         43.24         0.93 o                         
   0   0   9        141.38        144.46         2.19 o                         
   1   0   9        117.39        113.03         2.32 o                         
   2   0   9         57.92         55.76         1.74 o                         
   3   0   9          2.21          3.00         0.46 o                         
   4   0   9          0.74          1.17         0.54 o                         
  -4   1   9          0.83          0.82         0.48 o                         
  -3   1   9          0.33          1.15         0.58 o                         
  -2   1   9         60.36         58.44         2.79 o                         
  -1   1   9        264.84        265.01         2.79 o                         
   0   1   9         66.98         68.85         1.57 o                         
   1   1   9         41.80         44.40         1.02 o                         
   2   1   9          6.14          5.64         0.48 o                         
   3   1   9         20.15         19.84         1.21 o                         
   4   1   9          0.37          0.93         0.43 o                         
  -4   2   9          4.81          5.75         1.83 o                         
  -3   2   9          0.47          1.34         0.56 o                         
  -2   2   9          0.34          0.86         0.35 o                         
  -1   2   9        164.37        155.26         2.87 o                         
   0   2   9        144.78        135.31         1.83 o                         
   1   2   9        395.77        395.63         3.27 o                         
   2   2   9          0.00          0.09         0.20 o                         
   3   2   9          0.00          0.75         0.30 o                         
   4   2   9          5.33          3.38         1.60 o                         
  -3   3   9         30.82         31.47         2.09 o                         
  -2   3   9         79.39         75.37         2.24 o                         
  -1   3   9         31.58         29.62         1.26 o                         
   0   3   9          1.78          2.47         0.33 o                         
   1   3   9          0.38          0.59         0.19 o                         
   2   3   9         91.66         87.76         2.35 o                         
   3   3   9          3.24          4.40         0.66 o                         
   4   3   9          0.76          1.63         0.54 o                         
  -3   4   9          1.86          3.87         0.90 o                         
  -2   4   9         27.32         29.65         1.48 o                         
  -1   4   9         60.30         59.88         1.91 o                         
   0   4   9         29.76         29.80         1.09 o                         
   1   4   9          0.15          0.52         0.21 o                         
   2   4   9          0.70          0.88         0.33 o                         
   3   4   9          5.52          5.25         0.63 o                         
  -2   5   9          2.49          2.49         0.56 o                         
  -1   5   9         25.57         27.11         1.42 o                         
   0   5   9         13.71         15.64         1.24 o                         
   1   5   9         98.56         98.12         1.88 o                         
   2   5   9          4.64          4.84         0.65 o                         
   3   5   9          0.00          0.50         0.52 o                         
  -1   6   9         15.30         14.07         1.46 o                         
   0   6   9          0.09          0.43         0.29 o                         
   1   6   9         19.60         17.90         1.18 o                         
   2   6   9         24.66         23.97         1.34 o                         
   0   7   9          0.22          0.79         0.35 o                         
  -2  -5  10          0.26          1.09         0.39 o                         
  -1  -5  10          3.14          3.89         0.65 o                         
   0  -5  10          1.20          2.27         0.59 o                         
   1  -5  10          0.47          1.88         0.67 o                         
  -3  -4  10          1.15          0.61         0.34 o                         
  -2  -4  10          9.74          9.17         0.67 o                         
  -1  -4  10          0.85          1.02         0.34 o                         
   0  -4  10          0.11          1.13         0.33 o                         
   1  -4  10          0.35          1.08         0.32 o                         
   2  -4  10          7.03          6.99         0.84 o                         
  -3  -3  10          0.41          0.41         0.33 o                         
  -2  -3  10          5.47          5.74         0.59 o                         
  -1  -3  10         25.72         19.81         0.85 o                         
   0  -3  10          0.01          0.56         0.28 o                         
   1  -3  10          0.08          0.33         0.25 o                         
   2  -3  10          0.48          2.48         0.63 o                         
   3  -3  10          0.01          0.93         0.53 o                         
  -3  -2  10          2.56          2.61         0.74 o                         
  -2  -2  10         47.76         43.53         1.29 o                         
  -1  -2  10         42.62         37.71         0.99 o                         
   0  -2  10          0.00          0.41         0.23 o                         
   1  -2  10          0.35          0.58         0.37 o                         
   2  -2  10          0.68          0.83         0.39 o                         
   3  -2  10         16.28         17.89         1.59 o                         
  -4  -1  10          2.21          3.21         0.57 o                         
  -3  -1  10          3.67          3.28         0.42 o                         
  -2  -1  10         55.69         50.89         1.65 o                         
  -1  -1  10         22.81         22.51         0.72 o                         
   0  -1  10         25.86         27.62         1.04 o                         
   1  -1  10          7.09          5.70         0.59 o                         
   2  -1  10         33.94         32.11         1.77 o                         
   3  -1  10          8.11          9.37         1.09 o                         
  -4   0  10          3.14          6.04         1.07 o                         
  -3   0  10          7.59          7.16         0.77 o                         
  -2   0  10          1.55          2.24         0.50 o                         
  -1   0  10          4.25          5.17         0.35 o                         
   0   0  10         13.21         15.42         1.23 o                         
   1   0  10         12.91         13.95         0.84 o                         
   2   0  10          4.57          3.31         0.48 o                         
   3   0  10         17.41         17.71         1.00 o                         
   4   0  10          0.72          2.19         0.89 o                         
  -4   1  10          0.80          0.44         0.45 o                         
  -3   1  10          3.19          4.93         0.88 o                         
  -2   1  10         88.08         80.30         2.66 o                         
  -1   1  10        111.31        109.66         2.09 o                         
   0   1  10         44.72         44.27         1.19 o                         
   1   1  10         12.30         12.20         0.56 o                         
   2   1  10          1.97          1.96         0.51 o                         
   3   1  10          2.01          2.17         0.50 o                         
   4   1  10          7.73          6.43         0.88 o                         
  -3   2  10          1.30          2.13         0.62 o                         
  -2   2  10         45.35         39.30         5.23 o                         
  -1   2  10         17.39         19.92         1.20 o                         
   0   2  10         16.79         16.00         0.69 o                         
   1   2  10         31.37         31.24         0.92 o                         
   2   2  10          6.34          8.06         0.75 o                         
   3   2  10          0.72          1.19         0.42 o                         
   4   2  10          1.42          2.83         0.64 o                         
  -3   3  10         17.33         16.49         1.69 o                         
  -2   3  10          1.33          3.44         0.55 o                         
  -1   3  10         53.94         47.35         1.64 o                         
   0   3  10          1.67          2.41         0.33 o                         
   1   3  10          0.05          0.09         0.20 o                         
   2   3  10         53.72         52.26         1.62 o                         
   3   3  10          1.08          1.42         0.43 o                         
   4   3  10          0.04          2.45         1.09 o                         
  -3   4  10          0.09          1.58         0.96 o                         
  -2   4  10         12.73         12.03         1.00 o                         
  -1   4  10         21.82         22.42         1.19 o                         
   0   4  10         21.33         20.39         0.94 o                         
   1   4  10         50.43         50.59         1.52 o                         
   2   4  10         26.56         29.71         1.30 o                         
   3   4  10          8.78          6.54         0.81 o                         
  -2   5  10          1.82          1.84         0.52 o                         
  -1   5  10          0.26          0.42         0.36 o                         
   0   5  10          5.73          5.92         0.52 o                         
   1   5  10         21.85         21.21         0.88 o                         
   2   5  10         14.37         14.61         1.01 o                         
   3   5  10          5.57          6.24         0.87 o                         
  -1   6  10          1.93          1.14         0.51 o                         
   0   6  10          0.06          0.72         0.35 o                         
   1   6  10          7.00          5.85         0.58 o                         
   2   6  10          4.68          4.90         0.69 o                         
  -1  -5  11          1.54          1.03         0.51 o                         
   0  -5  11         12.81         16.57         1.11 o                         
   1  -5  11          3.49          4.87         0.76 o                         
  -2  -4  11          4.98          3.98         0.83 o                         
  -1  -4  11         14.72         11.60         1.01 o                         
   0  -4  11          1.61          1.93         0.41 o                         
   1  -4  11          8.78         11.67         1.06 o                         
   2  -4  11          0.41          1.12         0.62 o                         
  -3  -3  11          5.05          5.85         0.97 o                         
  -2  -3  11          6.57          5.89         0.60 o                         
  -1  -3  11         27.73         24.40         1.34 o                         
   0  -3  11          2.68          2.67         0.43 o                         
   1  -3  11          8.65          8.42         0.86 o                         
   2  -3  11          0.70          1.28         0.42 o                         
   3  -3  11         17.79         18.22         1.71 o                         
  -3  -2  11          2.38          2.14         0.37 o                         
  -2  -2  11         14.38         15.33         0.83 o                         
  -1  -2  11         19.98         20.18         0.96 o                         
   0  -2  11         24.48         24.44         1.08 o                         
   1  -2  11          2.04          3.11         0.91 o                         
   2  -2  11          0.98          0.97         0.37 o                         
   3  -2  11         15.16         12.67         1.39 o                         
  -3  -1  11          0.07          0.95         0.45 o                         
  -2  -1  11         82.49         79.45         1.80 o                         
  -1  -1  11        105.82        103.34         2.77 o                         
   0  -1  11         82.91         83.56         1.92 o                         
   1  -1  11         36.77         38.09         1.86 o                         
   2  -1  11          0.61          0.78         0.36 o                         
   3  -1  11          2.69          2.67         0.68 o                         
  -3   0  11         19.95         22.57         1.70 o                         
  -2   0  11          6.70          7.22         0.60 o                         
  -1   0  11        708.21        689.46         6.90 o                         
   0   0  11          2.03          1.95         0.43 o                         
   1   0  11         20.85         19.60         0.92 o                         
   2   0  11         19.06         16.58         0.90 o                         
   3   0  11          8.44          9.16         0.99 o                         
  -3   1  11          0.75          2.45         0.67 o                         
  -2   1  11          0.10          0.32         0.25 o                         
  -1   1  11          0.58          0.57         0.28 o                         
   0   1  11        416.89        418.72         4.58 o                         
   1   1  11         20.27         19.81         0.89 o                         
   2   1  11          0.60          0.38         0.23 o                         
   3   1  11          0.69          0.89         0.82 o                         
   4   1  11          1.79          1.54         0.52 o                         
  -3   2  11         19.43         21.50         2.81 o                         
  -2   2  11          9.56         12.57         2.42 o                         
  -1   2  11          5.30          6.12         0.62 o                         
   0   2  11         14.67         13.91         0.62 o                         
   1   2  11         90.12         86.18         2.37 o                         
   2   2  11         65.69         67.53         2.19 o                         
   3   2  11          0.04          0.43         0.44 o                         
  -3   3  11          6.51          8.23         1.15 o                         
  -2   3  11         45.50         43.88         2.27 o                         
  -1   3  11        114.23        106.32         2.60 o                         
   0   3  11         68.23         62.04         1.89 o                         
   1   3  11          1.86          1.74         0.33 o                         
   2   3  11          3.30          4.16         0.60 o                         
   3   3  11         13.52         11.83         1.05 o                         
  -2   4  11          0.37          0.34         0.54 o                         
  -1   4  11          5.07          7.40         1.31 o                         
   0   4  11         56.61         54.87         1.63 o                         
   1   4  11         14.38         12.31         0.95 o                         
   2   4  11          0.23          0.63         0.34 o                         
   3   4  11          1.12          2.25         0.62 o                         
  -2   5  11         38.48         46.30         3.53 o                         
  -1   5  11         13.09         10.04         1.20 o                         
   0   5  11          1.72          2.04         0.54 o                         
   1   5  11         10.11         10.17         0.81 o                         
   2   5  11         18.48         18.94         1.17 o                         
   3   5  11          2.17          2.50         0.66 o                         
  -1   6  11         20.48         19.76         2.06 o                         
   0   6  11         26.79         24.53         1.54 o                         
   1   6  11          0.23          0.58         0.44 o                         
   2   6  11         13.29         13.12         1.05 o                         
   0  -5  12          4.99          6.07         0.71 o                         
  -2  -4  12          0.20          0.66         0.52 o                         
  -1  -4  12          5.23          4.96         0.78 o                         
   0  -4  12          0.05          1.14         0.52 o                         
   1  -4  12          0.01          0.55         0.39 o                         
  -3  -3  12          2.39          1.27         0.53 o                         
  -2  -3  12          1.11          0.86         0.34 o                         
  -1  -3  12         13.76         13.18         1.03 o                         
   0  -3  12         15.76         13.56         0.91 o                         
   1  -3  12          0.03          1.33         0.48 o                         
   2  -3  12          0.01          0.12         0.44 o                         
  -3  -2  12          2.01          2.58         0.43 o                         
  -2  -2  12          4.17          5.43         0.48 o                         
  -1  -2  12          3.22          2.73         0.56 o                         
   0  -2  12         62.13         56.93         1.73 o                         
   1  -2  12          0.27          0.32         0.29 o                         
   2  -2  12          0.29          0.69         0.47 o                         
   3  -2  12          0.18          1.00         0.57 o                         
  -3  -1  12          8.71          9.28         0.90 o                         
  -2  -1  12          0.81          1.02         0.24 o                         
  -1  -1  12         25.45         23.97         0.94 o                         
   0  -1  12          0.07          0.45         0.43 o                         
   1  -1  12         19.86         21.23         1.44 o                         
   2  -1  12          3.15          1.45         0.85 o                         
   3  -1  12          1.81          2.44         0.68 o                         
  -3   0  12         10.09         11.63         1.27 o                         
  -2   0  12         14.14         13.55         1.20 o                         
  -1   0  12          0.74          1.12         0.23 o                         
   0   0  12          8.30          8.89         0.72 o                         
   1   0  12          0.22          0.84         0.30 o                         
   2   0  12          3.23          3.33         0.45 o                         
   3   0  12          1.36          0.48         0.39 o                         
  -3   1  12          0.30          1.24         0.71 o                         
  -2   1  12         10.11         10.77         1.13 o                         
  -1   1  12         41.29         41.04         1.36 o                         
   0   1  12         97.82         98.80         2.02 o                         
   1   1  12         25.28         25.71         1.06 o                         
   2   1  12          3.80          3.65         0.46 o                         
   3   1  12          1.42          0.96         0.42 o                         
  -3   2  12         29.55         26.53         2.14 o                         
  -2   2  12         12.58         16.29         1.42 o                         
  -1   2  12         45.14         40.29         1.58 o                         
   0   2  12          3.55          3.07         0.43 o                         
   1   2  12         22.86         23.05         1.00 o                         
   2   2  12          4.34          5.11         0.65 o                         
   3   2  12          1.36          2.00         0.51 o                         
  -3   3  12          0.35          1.20         0.62 o                         
  -2   3  12         31.65         28.72         1.93 o                         
  -1   3  12          0.50          2.54         0.47 o                         
   0   3  12         57.76         56.14         1.85 o                         
   1   3  12          1.68          1.85         0.34 o                         
   2   3  12          0.42          0.01         0.36 o                         
   3   3  12          6.15          5.42         0.67 o                         
  -2   4  12          1.98          3.31         0.76 o                         
  -1   4  12         16.36         15.67         1.33 o                         
   0   4  12          2.17          2.48         0.42 o                         
   1   4  12         32.74         34.48         1.61 o                         
   2   4  12          8.32          7.88         1.06 o                         
   3   4  12         10.41         10.48         1.06 o                         
  -2   5  12         10.08         11.47         1.83 o                         
  -1   5  12          8.45          7.27         1.97 o                         
   0   5  12          1.02          0.87         0.42 o                         
   1   5  12          0.03          0.59         0.33 o                         
   2   5  12          2.97          3.07         0.56 o                         
   0   6  12          3.48          3.89         1.14 o                         
   1   6  12          0.36          1.31         0.55 o                         
  -1  -4  13          2.38          3.01         0.61 o                         
   0  -4  13          1.33          1.22         0.42 o                         
   1  -4  13          0.53          0.72         0.65 o                         
  -2  -3  13          3.51          5.60         1.37 o                         
  -1  -3  13          4.10          5.09         0.92 o                         
   0  -3  13         18.63         15.78         1.46 o                         
   1  -3  13          0.23          1.07         0.42 o                         
   2  -3  13          0.06          0.72         0.36 o                         
  -3  -2  13         11.13         10.58         0.90 o                         
  -2  -2  13          1.00          1.51         0.40 o                         
  -1  -2  13          0.24          0.70         0.43 o                         
   0  -2  13          5.44          6.43         0.63 o                         
   1  -2  13          8.42          8.44         0.84 o                         
   2  -2  13          1.04          0.83         1.15 o                         
  -3  -1  13          1.89          1.42         0.35 o                         
  -2  -1  13          4.06          5.15         0.60 o                         
  -1  -1  13         38.69         35.17         1.31 o                         
   0  -1  13          4.63          6.41         0.87 o                         
   1  -1  13         20.14         23.13         1.59 o                         
   2  -1  13          4.11          4.22         0.62 o                         
   3  -1  13          0.06          1.52         0.58 o                         
  -3   0  13          0.00          0.70         0.52 o                         
  -2   0  13         25.67         23.76         1.77 o                         
  -1   0  13          0.05          0.20         0.22 o                         
   0   0  13        356.49        354.13         6.83 o                         
   1   0  13          7.65          7.78         0.85 o                         
   2   0  13          2.17          1.76         0.37 o                         
   3   0  13          2.01          2.40         0.57 o                         
  -3   1  13         11.48         13.74         1.43 o                         
  -2   1  13         15.33         17.26         3.70 o                         
  -1   1  13          0.55          0.74         0.27 o                         
   0   1  13         74.11         73.81         2.00 o                         
   1   1  13        173.53        174.53         3.02 o                         
   2   1  13          7.09          6.10         0.61 o                         
   3   1  13          0.00          0.19         0.54 o                         
  -3   2  13          6.56          8.67         1.20 o                         
  -2   2  13         28.47         25.36         1.79 o                         
  -1   2  13         19.98         21.33         1.19 o                         
   0   2  13          0.61          0.49         0.22 o                         
   1   2  13         17.53         19.23         1.00 o                         
   2   2  13         31.64         30.30         1.56 o                         
   3   2  13          7.20          6.11         0.82 o                         
  -2   3  13          2.02          2.32         0.68 o                         
  -1   3  13         30.49         29.70         1.44 o                         
   0   3  13         61.00         58.87         2.17 o                         
   1   3  13         30.72         29.02         1.42 o                         
   2   3  13          7.96          8.26         0.86 o                         
   3   3  13          0.99          1.35         0.49 o                         
  -2   4  13         25.73         23.82         1.83 o                         
  -1   4  13          5.23          4.61         1.43 o                         
   0   4  13          0.96          0.94         0.32 o                         
   1   4  13         14.60         14.09         1.07 o                         
   2   4  13          3.34          2.97         0.76 o                         
  -1   5  13         32.83         37.87         2.39 o                         
   0   5  13          8.86          9.85         0.96 o                         
   1   5  13          2.75          3.04         0.62 o                         
   2   5  13          4.28          5.07         0.79 o                         
   0  -4  14          0.65          1.34         0.57 o                         
  -2  -3  14          2.06          2.56         1.33 o                         
  -1  -3  14          0.06          0.35         0.35 o                         
   0  -3  14          4.72          4.26         0.63 o                         
   1  -3  14          2.44          2.95         0.61 o                         
  -2  -2  14          0.50          0.88         0.37 o                         
  -1  -2  14         14.21         15.25         1.29 o                         
   0  -2  14          0.39          0.52         0.23 o                         
   1  -2  14         31.49         30.47         1.99 o                         
   2  -2  14          0.24         -0.46         0.46 o                         
  -2  -1  14         12.25         11.87         0.90 o                         
  -1  -1  14          4.78          6.79         0.56 o                         
   0  -1  14          1.69          1.46         0.46 o                         
   1  -1  14         11.24         10.91         0.94 o                         
   2  -1  14          8.66          8.40         0.87 o                         
  -3   0  14          0.14          2.39         0.63 o                         
  -2   0  14          8.88          9.99         0.96 o                         
  -1   0  14         14.45         13.90         0.99 o                         
   0   0  14          0.01          0.81         0.58 o                         
   1   0  14          1.08          1.50         0.41 o                         
   2   0  14          2.02          1.99         0.44 o                         
   3   0  14          0.53          1.25         0.56 o                         
  -3   1  14         30.01         39.26         2.47 o                         
  -2   1  14          9.15          7.96         1.02 o                         
  -1   1  14          8.36          9.98         0.76 o                         
   0   1  14          9.59         12.37         1.13 o                         
   1   1  14         31.99         33.81         1.34 o                         
   2   1  14          6.34          7.15         0.82 o                         
   3   1  14          1.15          1.84         0.64 o                         
  -2   2  14         43.25         43.39         2.39 o                         
  -1   2  14         39.31         41.86         1.74 o                         
   0   2  14         14.85         14.67         0.86 o                         
   1   2  14         30.00         27.51         1.42 o                         
   2   2  14          7.75          8.34         0.91 o                         
   3   2  14          0.35          1.18         0.47 o                         
  -2   3  14          0.48          1.32         0.55 o                         
  -1   3  14         21.32         21.02         1.80 o                         
   0   3  14          1.05          1.97         0.49 o                         
   1   3  14          8.43          8.03         1.06 o                         
   2   3  14         12.62         12.90         1.09 o                         
   3   3  14          1.18          1.67         0.53 o                         
  -2   4  14         13.97         14.91         2.68 o                         
  -1   4  14          8.54         10.39         1.16 o                         
   0   4  14          9.11          8.81         0.87 o                         
   1   4  14          0.16          1.21         0.49 o                         
   2   4  14          7.18          8.15         1.65 o                         
  -1   5  14         12.14          9.79         1.30 o                         
   0   5  14         12.66         10.50         1.01 o                         
   1   5  14          0.45          1.41         0.49 o                         
  -1  -3  15          0.48          1.34         0.38 o                         
   0  -3  15          1.78          2.39         0.51 o                         
   1  -3  15          3.41          3.49         0.66 o                         
  -2  -2  15         20.02         23.17         1.47 o                         
  -1  -2  15          0.74          0.36         0.43 o                         
   0  -2  15          0.65          0.33         0.31 o                         
   1  -2  15          0.14          1.16         0.54 o                         
   2  -2  15          1.14          1.14         0.57 o                         
  -2  -1  15          0.94          1.97         0.45 o                         
  -1  -1  15         16.40         17.62         1.48 o                         
   0  -1  15          3.26          3.88         0.60 o                         
   1  -1  15          0.61          0.61         0.42 o                         
   2  -1  15          3.13          2.74         0.74 o                         
  -2   0  15          0.27          0.67         0.41 o                         
  -1   0  15          3.19          4.21         0.60 o                         
   0   0  15          1.92          3.39         0.69 o                         
   1   0  15         56.32         51.59         1.91 o                         
   2   0  15          9.82          9.95         0.85 o                         
  -2   1  15         15.64         16.84         1.53 o                         
  -1   1  15         25.75         26.49         1.33 o                         
   0   1  15          0.31          0.82         0.53 o                         
   1   1  15         56.30         52.08         1.73 o                         
   2   1  15         20.57         19.53         1.35 o                         
  -2   2  15          3.55          4.87         1.24 o                         
  -1   2  15         16.30         16.38         1.15 o                         
   0   2  15         15.86         15.78         1.35 o                         
   1   2  15          4.26          4.02         0.58 o                         
   2   2  15         24.01         21.78         1.43 o                         
  -2   3  15          8.89         10.93         1.28 o                         
  -1   3  15          0.01          0.56         0.43 o                         
   0   3  15         11.30         12.07         0.98 o                         
   1   3  15         17.78         19.84         1.66 o                         
   2   3  15          2.02          2.43         0.55 o                         
  -1   4  15         25.24         23.31         2.57 o                         
   0   4  15          6.76          7.80         0.74 o                         
   1   4  15          2.56          2.02         0.62 o                         
   2   4  15          0.70          0.94         0.45 o                         
   0   5  15         15.53         15.96         1.31 o                         
   1   5  15          1.36          2.51         0.63 o                         
  -1  -2  16          1.09          0.65         0.48 o                         
   0  -2  16          2.04          2.09         2.00 o                         
   1  -2  16          0.00          1.55         0.87 o                         
  -2  -1  16         11.69         14.47         1.17 o                         
  -1  -1  16          6.36         10.33         1.75 o                         
   0  -1  16         11.06         11.21         1.01 o                         
   1  -1  16          0.01          0.82         0.35 o                         
   2  -1  16          7.74          8.20         1.23 o                         
  -2   0  16          1.22          0.68         1.46 o                         
  -1   0  16          1.01          0.79         0.32 o                         
   0   0  16          4.57          5.72         0.92 o                         
   1   0  16          0.26          1.11         0.36 o                         
   2   0  16          0.40          0.98         0.38 o                         
  -2   1  16         40.74         55.15         2.84 o                         
  -1   1  16         15.96         15.30         1.00 o                         
   0   1  16          0.38          1.62         0.59 o                         
   1   1  16          2.47          2.68         0.48 o                         
   2   1  16          4.91          5.77         0.78 o                         
  -2   2  16          1.55          2.80         0.75 o                         
  -1   2  16         26.81         32.65         1.74 o                         
   0   2  16         38.18         37.95         2.16 o                         
   1   2  16          2.75          3.58         0.75 o                         
   2   2  16         16.27         16.91         1.29 o                         
  -1   3  16          7.43          6.95         1.91 o                         
   0   3  16          2.84          3.63         0.91 o                         
   1   3  16          1.86          2.09         0.64 o                         
   2   3  16          0.85          1.01         0.57 o                         
   0   4  16         11.34         10.86         0.89 o                         
   1   4  16          1.82          1.70         0.73 o                         
  -1  -1  17          6.86          7.73         1.61 o                         
   0  -1  17          9.49         12.02         1.09 o                         
   1  -1  17          0.06          1.40         0.49 o                         
  -1   0  17          0.14          0.30         0.55 o                         
   0   0  17          2.56          1.89         0.61 o                         
   1   0  17          4.89          6.42         0.79 o                         
  -1   1  17         11.09         12.07         0.95 o                         
   0   1  17          9.35          8.59         1.10 o                         
   1   1  17          1.04          1.61         0.48 o                         
  -1   2  17          0.45          1.97         0.58 o                         
   0   2  17          3.77          4.00         0.79 o                         
   1   2  17          5.07          6.21         1.02 o                         
  -1   3  17         13.47         16.70         1.56 o                         
   0   3  17          0.68          1.13         0.55 o                         
   1   3  17          2.54          2.85         0.76 o                         
   0   0  18          0.25          1.08         0.88 o                         
   0   1  18          6.14          5.75         1.03 o                         
   1   1  18          0.73          1.02         0.68 o                         
   0   2  18          7.16          8.47         1.16 o                         
                                                                                
