# Supplementary material for: Synthesis and crystal structures of (2E)-1,4-bis­(4-chloro­phen­yl)but-2-ene-1,4-dione and (2E)-1,4-bis­(4-bromo­phen­yl)but-2-ene-1,4-dione
Source: Acta Crystallogr E Crystallogr Commun. 2018 Feb 13;74(Pt 3):352–6. doi: 10.1107/S205698901800230X (PMC5947802; doi:10.1107/S205698901800230X)
Supplement: Supplementary file 3 [file e-74-00352-2sup5.hkl]

data_2                                                                          
_shelx_title ' ds4bc11_a.res in P2(1)/c'                                        
_shelx_refln_list_code          4                                               
_shelx_F_calc_maximum      144.51                                               
_exptl_crystal_F_000       384.00                                               
_reflns_d_resolution_high  0.8001                                               
                                                                                
loop_                                                                           
 _space_group_symop_operation_xyz                                               
 'x, y, z'                                                                      
 '-x, y+1/2, -z+1/2'                                                            
 '-x, -y, -z'                                                                   
 'x, -y-1/2, z-1/2'                                                             
                                                                                
_cell_length_a    14.4391                                                       
_cell_length_b     3.9937                                                       
_cell_length_c    12.7244                                                       
_cell_angle_alpha  90.000                                                       
_cell_angle_beta   97.827                                                       
_cell_angle_gamma  90.000                                                       
                                                                                
_shelx_F_squared_multiplier     1.000                                           
                                                                                
loop_                                                                           
 _refln_index_h                                                                 
 _refln_index_k                                                                 
 _refln_index_l                                                                 
 _refln_F_squared_calc                                                          
 _refln_F_squared_meas                                                          
 _refln_F_squared_sigma                                                         
 _refln_observed_status                                                         
   2   0   0        343.94        384.76        16.27 o                         
   3   0   0        991.98       1082.33        34.18 o                         
   4   0   0       1508.37       1581.02        29.79 o                         
   5   0   0       1768.81       1805.33        36.54 o                         
   6   0   0       4347.78       4290.86        63.38 o                         
   7   0   0       7629.57       7687.26        96.88 o                         
   8   0   0       3507.80       3608.36        64.02 o                         
   9   0   0       3576.59       3619.92        66.95 o                         
  10   0   0        635.89        636.81        47.07 o                         
  11   0   0         17.24         20.41         6.74 o                         
  12   0   0        469.64        463.55        26.31 o                         
  13   0   0       3163.49       3155.00        84.89 o                         
  14   0   0        309.26        322.19        23.92 o                         
  15   0   0        566.99        580.67        33.19 o                         
  16   0   0        366.56        356.85        27.21 o                         
  17   0   0         29.21         49.64        12.39 o                         
   1   1   0        492.79        494.54         5.32 o                         
   2   1   0      19831.25      19743.94       112.15 o                         
   3   1   0       2028.60       2031.27        18.66 o                         
   4   1   0       3806.00       3685.03        42.48 o                         
   5   1   0       3743.69       3745.33        36.19 o                         
   6   1   0        243.86        234.07         7.86 o                         
   7   1   0        346.67        354.92        10.38 o                         
   8   1   0         37.18         32.80         4.01 o                         
   9   1   0        719.43        704.76        17.91 o                         
  10   1   0       1220.01       1188.43        25.15 o                         
  11   1   0       3338.36       3269.09        49.45 o                         
  12   1   0        334.57        324.60        15.75 o                         
  13   1   0        177.56        203.05        14.19 o                         
  14   1   0         70.76         74.79         8.92 o                         
  15   1   0         93.91         78.59         9.28 o                         
  16   1   0         21.00         23.37         6.59 o                         
  17   1   0         89.79         82.61        11.81 o                         
   0   2   0         82.36        100.35         4.92 o                         
   1   2   0         35.39         39.58         1.97 o                         
   2   2   0        371.23        392.31         6.31 o                         
   3   2   0        161.82        160.33         4.18 o                         
   4   2   0        697.34        705.83         9.39 o                         
   5   2   0        219.54        217.09         6.73 o                         
   6   2   0         78.70         74.53         4.78 o                         
   7   2   0         41.08         49.12         4.21 o                         
   8   2   0          1.18          3.09         2.36 o                         
   9   2   0        717.39        717.47        19.69 o                         
  10   2   0          0.94          2.71         2.71 o                         
  11   2   0         24.41         21.81         4.33 o                         
  12   2   0         16.02         21.12         5.96 o                         
  13   2   0          0.32         -0.02         4.17 o                         
  14   2   0          2.40          0.96         6.09 o                         
  15   2   0          4.64         13.17        12.08 o                         
  16   2   0         33.17         48.78         9.97 o                         
   1   3   0        159.06        158.07         6.09 o                         
   2   3   0        492.74        479.22        10.08 o                         
   3   3   0        920.63        910.49        14.13 o                         
   4   3   0        311.89        289.25         9.11 o                         
   5   3   0        138.51        133.85         7.05 o                         
   6   3   0        331.41        345.77        11.45 o                         
   7   3   0        278.40        271.54        13.16 o                         
   8   3   0          3.47          5.66         3.77 o                         
   9   3   0         50.86         54.70         7.53 o                         
  10   3   0        430.30        445.28        18.47 o                         
  11   3   0        259.32        279.69        15.20 o                         
  12   3   0         42.01         43.86         7.52 o                         
  13   3   0         18.17         29.90        10.54 o                         
  14   3   0          3.17         12.19         6.15 o                         
   0   4   0        831.76        793.22        34.04 o                         
   1   4   0        662.68        643.33        21.57 o                         
   2   4   0        173.25        183.80        10.19 o                         
   3   4   0          8.43         18.87         5.43 o                         
   4   4   0          4.57          1.34         5.14 o                         
   5   4   0        348.66        314.34        15.28 o                         
   6   4   0        198.21        195.09        12.41 o                         
   7   4   0        197.68        217.99        13.37 o                         
   8   4   0        417.48        371.74        17.51 o                         
   9   4   0        149.09        160.10        12.13 o                         
  10   4   0         49.08         67.02         8.73 o                         
 -17   1   1        194.25        205.31        17.75 o                         
 -16   1   1        140.43        150.04        12.85 o                         
 -15   1   1        543.89        545.85        23.01 o                         
 -14   1   1         48.35         46.96         7.26 o                         
 -13   1   1        181.32        187.96        12.78 o                         
 -12   1   1        475.88        478.88        18.94 o                         
 -11   1   1         41.99         48.03         6.18 o                         
 -10   1   1       1309.54       1306.59        40.48 o                         
  -9   1   1       1989.02       1928.74        40.29 o                         
  -8   1   1       1078.51       1063.78        19.06 o                         
  -7   1   1        777.13        781.22        16.02 o                         
  -6   1   1         24.49         35.00         3.26 o                         
  -5   1   1        815.38        816.12        13.53 o                         
  -4   1   1       1903.07       1829.30        19.75 o                         
  -3   1   1       4795.19       4652.69        31.05 o                         
  -2   1   1      19663.23      19666.26        78.39 o                         
  -1   1   1        309.46        305.95         4.78 o                         
   0   1   1        329.02        343.30         4.89 o                         
   1   1   1         38.12         40.72         1.75 o                         
   2   1   1        632.27        692.61         8.62 o                         
   3   1   1       4301.58       4310.34        32.09 o                         
   4   1   1       1827.43       1839.44        20.65 o                         
   5   1   1       4037.51       3996.49        35.56 o                         
   6   1   1       2911.53       3026.21        31.74 o                         
   7   1   1        819.83        820.45        16.44 o                         
   8   1   1          6.74         13.92         3.09 o                         
   9   1   1         79.23         81.28         6.07 o                         
  10   1   1        521.54        505.61        24.60 o                         
  11   1   1       1212.43       1189.49        35.84 o                         
  12   1   1        269.94        290.40        18.34 o                         
  13   1   1        269.94        269.88        15.51 o                         
  14   1   1        123.48        115.77        10.78 o                         
  15   1   1         25.62         30.94         7.95 o                         
  16   1   1         17.40         15.36         6.70 o                         
  17   1   1          3.01          2.88         5.40 o                         
 -16   2   1         49.20         32.28         9.67 o                         
 -15   2   1        364.26        364.64        36.62 o                         
 -14   2   1        667.25        602.00        36.01 o                         
 -13   2   1        986.27        968.75        30.51 o                         
 -12   2   1        710.26        710.33        20.99 o                         
 -11   2   1        160.29        156.07         9.49 o                         
 -10   2   1          6.26         15.21         3.96 o                         
  -9   2   1         27.60         30.32         4.20 o                         
  -8   2   1       1119.90       1101.14        23.50 o                         
  -7   2   1       2767.70       2690.65        30.02 o                         
  -6   2   1       3687.00       3585.64        49.69 o                         
  -5   2   1       4330.49       4298.31        62.12 o                         
  -4   2   1       5710.92       5814.09        40.97 o                         
  -3   2   1         19.31         24.37         1.89 o                         
  -2   2   1       1562.18       1566.60        14.15 o                         
  -1   2   1       2103.13       2086.72        17.88 o                         
   0   2   1       3222.55       3237.26        25.80 o                         
   1   2   1       4818.24       4812.48        27.35 o                         
   2   2   1       3566.31       3481.34        24.68 o                         
   3   2   1       2412.36       2352.50        20.91 o                         
   4   2   1       1274.80       1338.69        18.57 o                         
   5   2   1         74.65         70.81         4.73 o                         
   6   2   1        418.71        408.91        12.71 o                         
   7   2   1       2138.42       2059.74        43.37 o                         
   8   2   1       3141.72       3230.38        42.29 o                         
   9   2   1       2796.15       2709.58        51.64 o                         
  10   2   1        154.86        168.11         9.01 o                         
  11   2   1         90.28         95.30         7.47 o                         
  12   2   1         28.05         32.88         6.35 o                         
  13   2   1         61.64         43.84         8.18 o                         
  14   2   1        324.15        294.56        19.61 o                         
  15   2   1        213.41        224.51        18.82 o                         
  16   2   1        246.55        266.21        20.83 o                         
 -14   3   1          6.81          9.79         4.85 o                         
 -13   3   1         31.23         41.68         6.73 o                         
 -12   3   1        241.19        252.72        16.12 o                         
 -11   3   1        411.52        421.11        17.35 o                         
 -10   3   1        390.12        416.16        15.54 o                         
  -9   3   1        418.32        423.65        17.44 o                         
  -8   3   1        344.97        349.25        19.16 o                         
  -7   3   1        300.26        311.22        10.64 o                         
  -6   3   1         19.88         17.24         3.01 o                         
  -5   3   1        380.97        360.68        12.38 o                         
  -4   3   1       1439.89       1381.12        19.59 o                         
  -3   3   1       2075.39       2093.13        24.07 o                         
  -2   3   1       1285.03       1336.77        17.15 o                         
  -1   3   1        657.55        689.82        12.08 o                         
   0   3   1        250.00        247.42         8.25 o                         
   1   3   1         25.16         20.06         3.16 o                         
   2   3   1         82.46         68.64         5.33 o                         
   3   3   1        534.01        519.62        12.15 o                         
   4   3   1       1143.33       1093.37        19.89 o                         
   5   3   1       1019.21        989.91        24.37 o                         
   6   3   1       1115.57       1102.16        29.25 o                         
   7   3   1        647.79        643.99        22.76 o                         
   8   3   1          3.07          8.42         4.92 o                         
   9   3   1        142.94        140.08        14.02 o                         
  10   3   1        103.69         88.41         8.66 o                         
  11   3   1        148.76        163.54        11.88 o                         
  12   3   1        216.21        246.97        14.90 o                         
  13   3   1        171.57        175.85        16.52 o                         
  14   3   1        148.68        167.79        14.69 o                         
 -10   4   1          2.03         15.33         7.22 o                         
  -9   4   1         42.35         43.63         8.15 o                         
  -8   4   1          3.76          2.82         4.07 o                         
  -7   4   1         58.15         42.28         6.15 o                         
  -6   4   1         47.69         44.59         6.58 o                         
  -5   4   1         66.89         69.69         7.71 o                         
  -4   4   1          1.12          7.58         3.74 o                         
  -3   4   1         10.18         10.63         6.73 o                         
  -2   4   1          9.75          9.27         5.04 o                         
  -1   4   1         79.36         87.47         7.30 o                         
   0   4   1         30.11         24.42         5.05 o                         
   1   4   1          4.66         12.86         7.79 o                         
   2   4   1         55.94         49.08         6.60 o                         
   3   4   1         78.92         85.24         7.31 o                         
   4   4   1         28.83         24.88         6.71 o                         
   5   4   1         31.43         27.45         4.99 o                         
   6   4   1         52.23         48.22         6.78 o                         
   7   4   1         31.49         31.41         6.27 o                         
   8   4   1          9.38         13.24         5.52 o                         
   9   4   1          0.64          5.23         5.19 o                         
  10   4   1         51.73         57.94        10.59 o                         
 -18   0   2        233.85        250.41        25.17 o                         
 -17   0   2        162.27        161.51        19.91 o                         
 -16   0   2         11.84         15.49        10.85 o                         
 -15   0   2        194.76        198.84        20.14 o                         
 -14   0   2        938.50        949.01        40.64 o                         
 -13   0   2        107.42        107.25        13.35 o                         
 -12   0   2       2650.81       2522.48        97.27 o                         
 -11   0   2       5251.64       5124.26       137.80 o                         
 -10   0   2       1027.90        984.51        34.38 o                         
  -9   0   2        299.93        292.88        17.67 o                         
  -8   0   2         71.06         63.55         6.51 o                         
  -7   0   2       8400.36       8703.45        89.58 o                         
  -6   0   2       4814.83       4860.24        40.91 o                         
  -5   0   2      10487.12      10381.56        69.40 o                         
  -4   0   2      10992.96      11065.47       112.98 o                         
  -3   0   2        713.63        766.62        11.67 o                         
  -2   0   2       3255.12       3432.03        28.98 o                         
  -1   0   2        217.03        202.80         5.88 o                         
   0   0   2        571.63        576.75         8.48 o                         
   1   0   2      19107.60      18986.01       112.03 o                         
   2   0   2      20882.71      19503.41       230.23 o                         
   3   0   2       9110.56       9416.68       103.08 o                         
   4   0   2       9702.85      10064.47       109.22 o                         
   5   0   2       1960.07       2012.22        26.94 o                         
   6   0   2       3082.28       3546.31        46.62 o                         
   7   0   2         20.80         12.85         2.12 o                         
   8   0   2       1797.96       1764.66        73.38 o                         
   9   0   2       3130.06       3081.99       104.77 o                         
  10   0   2       2112.84       2248.90        55.95 o                         
  11   0   2       1884.60       1954.93        54.20 o                         
  12   0   2        169.38        168.27        16.39 o                         
  13   0   2         64.46         60.57        14.24 o                         
  14   0   2         89.92         86.42        14.37 o                         
  15   0   2        206.55        220.96        21.58 o                         
  16   0   2        398.71        423.50        42.68 o                         
  17   0   2        300.01        326.20        27.52 o                         
 -17   1   2        218.43        222.91        15.88 o                         
 -16   1   2        458.61        433.18        21.30 o                         
 -15   1   2        149.21        159.12        12.63 o                         
 -14   1   2        185.81        191.74        13.13 o                         
 -13   1   2        260.42        263.16        14.69 o                         
 -12   1   2         62.43         56.10         7.08 o                         
 -11   1   2         37.92         37.81         6.11 o                         
 -10   1   2       1306.46       1281.63        25.84 o                         
  -9   1   2       4268.36       4213.47        46.95 o                         
  -8   1   2       1893.57       1892.88        23.47 o                         
  -7   1   2       2820.80       2833.25        29.33 o                         
  -6   1   2       1211.69       1266.00        21.24 o                         
  -5   1   2       1732.46       1832.54        24.28 o                         
  -4   1   2        273.40        276.06         6.80 o                         
  -3   1   2       2808.43       2791.36        20.95 o                         
  -2   1   2       1023.78       1044.90        14.93 o                         
  -1   1   2       7448.52       7546.98        52.12 o                         
   0   1   2      13041.74      13292.92        78.08 o                         
   1   1   2        477.02        479.39        10.23 o                         
   2   1   2        902.92        967.37        13.85 o                         
   3   1   2        210.75        201.27         5.58 o                         
   4   1   2       4727.37       4869.79        52.27 o                         
   5   1   2       1698.90       1629.09        19.54 o                         
   6   1   2       3683.57       3608.87        42.27 o                         
   7   1   2       2204.71       2141.16        28.09 o                         
   8   1   2        108.41        112.51         6.64 o                         
   9   1   2        654.46        662.26        17.01 o                         
  10   1   2          9.46          2.86         3.08 o                         
  11   1   2        144.75        158.81        13.40 o                         
  12   1   2        658.75        657.50        28.33 o                         
  13   1   2        610.86        651.02        29.28 o                         
  14   1   2        205.38        211.21        14.34 o                         
  15   1   2        211.66        216.51        15.09 o                         
  16   1   2         26.51         53.15         8.69 o                         
  17   1   2          7.29         12.48         8.55 o                         
 -16   2   2         18.20         15.75        10.50 o                         
 -15   2   2          1.25         -2.04         5.45 o                         
 -14   2   2         48.50         39.31         8.31 o                         
 -13   2   2         82.09         77.08         7.65 o                         
 -12   2   2          0.49          2.32         4.03 o                         
 -11   2   2         38.65         47.17         4.83 o                         
 -10   2   2         19.56         20.12         3.37 o                         
  -9   2   2         40.18         41.24         4.34 o                         
  -8   2   2         76.42         71.08         5.10 o                         
  -7   2   2        232.42        230.82         8.74 o                         
  -6   2   2         11.82         13.33         2.61 o                         
  -5   2   2        418.29        457.04        10.37 o                         
  -4   2   2        118.47        117.10         5.79 o                         
  -3   2   2          0.34          3.22         1.23 o                         
  -2   2   2        988.62       1033.74        12.06 o                         
  -1   2   2        122.10        124.00         3.69 o                         
   0   2   2        149.29        150.32         4.13 o                         
   1   2   2          2.72          2.54         0.96 o                         
   2   2   2       1080.38       1131.46        11.74 o                         
   3   2   2        104.64        116.59         4.21 o                         
   4   2   2        120.18        127.29         4.80 o                         
   5   2   2         55.30         52.16         3.81 o                         
   6   2   2          3.70          4.74         2.24 o                         
   7   2   2         14.49         17.00         2.96 o                         
   8   2   2         22.75         30.55         3.52 o                         
   9   2   2          0.69          2.89         2.87 o                         
  10   2   2         37.78         41.43         4.68 o                         
  11   2   2        165.60        149.56         8.60 o                         
  12   2   2          6.01          7.22         4.43 o                         
  13   2   2         10.67          4.60         4.07 o                         
  14   2   2          0.07          1.20         4.98 o                         
  15   2   2         22.27         21.10        17.41 o                         
 -14   3   2        124.97        129.77        15.14 o                         
 -13   3   2         30.95         30.50         7.98 o                         
 -12   3   2         14.32         13.54         4.29 o                         
 -11   3   2          1.86          3.12         5.34 o                         
 -10   3   2        132.31        140.23         8.71 o                         
  -9   3   2        181.52        188.87        10.05 o                         
  -8   3   2        649.39        619.94        15.58 o                         
  -7   3   2        159.89        145.23         7.55 o                         
  -6   3   2        570.99        531.22        17.90 o                         
  -5   3   2         33.47         33.27         4.00 o                         
  -4   3   2        397.63        379.82        11.68 o                         
  -3   3   2         18.93         21.10         3.14 o                         
  -2   3   2        210.65        199.64         7.91 o                         
  -1   3   2       1348.21       1341.35        18.41 o                         
   0   3   2        204.27        197.45         6.96 o                         
   1   3   2        282.33        269.42         8.77 o                         
   2   3   2          6.34          7.00         3.16 o                         
   3   3   2         47.42         43.64         3.81 o                         
   4   3   2         90.78        103.61         6.82 o                         
   5   3   2        832.31        820.27        22.39 o                         
   6   3   2        355.83        377.19        15.54 o                         
   7   3   2        394.34        413.81        18.78 o                         
   8   3   2          4.89         15.65         5.30 o                         
   9   3   2         11.33         13.46         6.34 o                         
  10   3   2          1.50         -0.75         4.92 o                         
  11   3   2         39.93         39.06         8.61 o                         
  12   3   2        181.83        191.15        13.45 o                         
  13   3   2         16.44         24.29         6.65 o                         
 -10   4   2        161.09        170.15        16.40 o                         
  -9   4   2          9.73         11.74         5.46 o                         
  -8   4   2          0.24         -0.08         3.77 o                         
  -7   4   2        162.33        152.26        11.45 o                         
  -6   4   2        702.31        694.32        23.23 o                         
  -5   4   2        343.01        348.29        16.22 o                         
  -4   4   2        350.56        382.23        15.50 o                         
  -3   4   2        238.39        236.90        11.82 o                         
  -2   4   2         44.29         53.97         5.95 o                         
  -1   4   2          8.21          2.23         3.86 o                         
   0   4   2        114.89        113.07         8.19 o                         
   1   4   2        562.84        582.24        18.05 o                         
   2   4   2        514.79        532.21        19.52 o                         
   3   4   2        499.70        498.94        26.91 o                         
   4   4   2        223.50        234.37        21.07 o                         
   5   4   2        168.73        164.99        10.36 o                         
   6   4   2         20.95         10.98         4.91 o                         
   7   4   2        208.68        183.59        15.82 o                         
   8   4   2         49.25         52.05         6.86 o                         
   9   4   2        153.95        165.16        11.48 o                         
  10   4   2        193.94        211.73        21.30 o                         
 -17   1   3         30.21         18.97         8.26 o                         
 -16   1   3        161.15        162.19        13.38 o                         
 -15   1   3         86.98         82.79         9.74 o                         
 -14   1   3        941.05        898.41        28.19 o                         
 -13   1   3        777.83        771.88        24.97 o                         
 -12   1   3        206.67        193.85        11.31 o                         
 -11   1   3         52.42         51.86         6.10 o                         
 -10   1   3         81.25         78.18         6.48 o                         
  -9   1   3       1399.01       1381.84        25.41 o                         
  -8   1   3       1504.33       1459.09        20.27 o                         
  -7   1   3       1229.81       1116.57        18.67 o                         
  -6   1   3       1894.43       1836.83        19.27 o                         
  -5   1   3       2635.67       2799.80        24.35 o                         
  -4   1   3         45.73         50.76         2.45 o                         
  -3   1   3        445.36        439.67         7.11 o                         
  -2   1   3        635.35        605.46         9.03 o                         
  -1   1   3       6681.04       6740.85        40.75 o                         
   0   1   3       3459.46       3476.38        56.60 o                         
   1   1   3       5390.52       5363.18        44.33 o                         
   2   1   3       1205.64       1216.07        12.22 o                         
   3   1   3         50.72         54.32         3.03 o                         
   4   1   3       1480.06       1587.58        24.33 o                         
   5   1   3         80.10         60.02         3.86 o                         
   6   1   3        779.53        723.17        13.84 o                         
   7   1   3       1872.83       1911.52        24.71 o                         
   8   1   3       1810.13       1905.29        28.58 o                         
   9   1   3        229.34        246.94        10.49 o                         
  10   1   3         19.21         17.52         4.86 o                         
  11   1   3          1.96          3.84         3.84 o                         
  12   1   3         73.30         73.77        10.34 o                         
  13   1   3        186.40        213.65        17.08 o                         
  14   1   3        451.76        491.39        26.93 o                         
  15   1   3         89.75        103.17        11.41 o                         
  16   1   3         23.15         32.38         7.39 o                         
 -16   2   3        309.64        295.57        21.43 o                         
 -15   2   3        109.05         93.85        11.94 o                         
 -14   2   3         50.21         53.27         8.85 o                         
 -13   2   3        440.44        444.68        27.83 o                         
 -12   2   3       1179.43       1190.23        25.63 o                         
 -11   2   3       1589.97       1592.78        25.58 o                         
 -10   2   3       1724.47       1661.47        27.30 o                         
  -9   2   3        643.60        636.84        14.38 o                         
  -8   2   3        241.38        241.66         9.27 o                         
  -7   2   3        160.10        165.33         6.58 o                         
  -6   2   3        743.56        735.90        14.55 o                         
  -5   2   3       1685.31       1618.87        21.71 o                         
  -4   2   3       2670.58       2585.93        30.40 o                         
  -3   2   3       9837.58      10147.80        60.50 o                         
  -2   2   3       3147.10       3211.71        24.02 o                         
  -1   2   3        313.20        300.83         6.79 o                         
   0   2   3         55.41         44.45         2.87 o                         
   1   2   3        663.93        634.98        10.71 o                         
   2   2   3       3249.30       3149.94        21.69 o                         
   3   2   3       3977.73       3855.26        45.72 o                         
   4   2   3       2373.60       2276.61        34.54 o                         
   5   2   3       1939.04       1888.45        23.41 o                         
   6   2   3        476.48        500.05        13.42 o                         
   7   2   3         50.72         58.03         4.90 o                         
   8   2   3        182.70        180.95         8.23 o                         
   9   2   3        565.09        578.54        15.46 o                         
  10   2   3       1309.52       1284.75        24.16 o                         
  11   2   3        547.29        562.97        17.99 o                         
  12   2   3        448.50        469.00        19.55 o                         
  13   2   3        122.89        113.23        10.28 o                         
  14   2   3         14.47         12.83         5.89 o                         
  15   2   3         47.80         32.70        18.18 o                         
 -14   3   3        306.60        328.30        22.67 o                         
 -13   3   3        199.18        194.56        14.26 o                         
 -12   3   3         30.80         23.98         5.80 o                         
 -11   3   3         18.18         19.15         5.21 o                         
 -10   3   3        190.04        186.42        12.94 o                         
  -9   3   3        332.68        356.56        13.70 o                         
  -8   3   3        924.39        934.55        21.92 o                         
  -7   3   3        784.99        793.47        19.84 o                         
  -6   3   3        361.61        378.06        12.46 o                         
  -5   3   3        588.89        567.16        15.11 o                         
  -4   3   3        173.24        170.25         8.19 o                         
  -3   3   3        193.43        177.32         7.60 o                         
  -2   3   3        977.24        940.02        17.31 o                         
  -1   3   3       1530.87       1515.04        22.07 o                         
   0   3   3       1433.85       1441.99        19.68 o                         
   1   3   3        659.82        668.31        12.90 o                         
   2   3   3        338.91        341.47        10.07 o                         
   3   3   3        205.05        221.69         8.90 o                         
   4   3   3          1.01         -2.55         3.57 o                         
   5   3   3        427.01        396.19        15.94 o                         
   6   3   3        401.68        377.35        15.87 o                         
   7   3   3        573.42        533.29        26.64 o                         
   8   3   3        689.67        710.03        37.42 o                         
   9   3   3        225.09        256.50        14.77 o                         
  10   3   3         24.81         27.45         5.85 o                         
  11   3   3          0.49         -3.55         6.27 o                         
  12   3   3         37.39         52.89         8.25 o                         
  13   3   3         88.30        120.27        12.46 o                         
 -10   4   3          0.44          4.32         8.00 o                         
  -9   4   3          0.11          2.86         6.31 o                         
  -8   4   3         15.26          4.98         5.12 o                         
  -7   4   3         18.89         19.50         7.43 o                         
  -6   4   3         18.13         34.29         6.43 o                         
  -5   4   3         91.71         84.69         8.61 o                         
  -4   4   3        132.57        127.26        10.10 o                         
  -3   4   3         12.05         16.60         6.27 o                         
  -2   4   3         34.33         18.67         4.94 o                         
  -1   4   3          0.81          0.75         3.22 o                         
   0   4   3          1.87         -1.89         3.34 o                         
   1   4   3         18.80         19.72         4.35 o                         
   2   4   3          3.31          4.51         4.19 o                         
   3   4   3          8.50          9.47         4.47 o                         
   4   4   3         23.81          8.01         5.67 o                         
   5   4   3         52.60         41.47         6.56 o                         
   6   4   3        129.36        119.72         9.41 o                         
   7   4   3          0.84          5.85         4.85 o                         
   8   4   3          3.96         10.70         7.50 o                         
   9   4   3         18.69         31.50         9.88 o                         
 -17   0   4        481.18        510.69        34.04 o                         
 -16   0   4        969.11       1030.70        48.44 o                         
 -15   0   4        334.03        333.64        25.51 o                         
 -14   0   4         55.30         57.04        10.97 o                         
 -13   0   4        190.82        199.69        18.38 o                         
 -12   0   4        521.16        519.09        23.36 o                         
 -11   0   4       1989.84       1936.78        43.63 o                         
 -10   0   4       2815.88       2821.52        50.74 o                         
  -9   0   4       4217.59       4125.48        43.97 o                         
  -8   0   4       2463.95       2483.69        31.40 o                         
  -7   0   4       4795.79       5203.37        48.41 o                         
  -6   0   4        417.11        434.91        11.64 o                         
  -5   0   4       6414.11       6417.33        59.52 o                         
  -4   0   4       3544.95       3493.92        37.66 o                         
  -3   0   4      10190.55      10120.42        71.89 o                         
  -2   0   4       8186.16       8338.36        58.41 o                         
  -1   0   4       9761.39       9691.55        96.19 o                         
   0   0   4       2819.54       2954.98        41.84 o                         
   1   0   4        435.91        390.11         9.62 o                         
   2   0   4       2407.74       2377.73        28.90 o                         
   3   0   4        685.13        624.41        11.07 o                         
   4   0   4       7512.12       7538.61        71.07 o                         
   5   0   4       4764.55       4952.19        72.77 o                         
   6   0   4       5538.00       5763.70        78.53 o                         
   7   0   4        315.83        280.18         9.93 o                         
   8   0   4          1.06          0.79         2.27 o                         
   9   0   4         17.82         24.61         8.29 o                         
  10   0   4        458.37        544.98        47.14 o                         
  11   0   4       1196.75       1171.88        73.44 o                         
  12   0   4       1276.85       1274.55        79.71 o                         
  13   0   4        292.51        320.43        24.71 o                         
  14   0   4         57.49         60.08        12.26 o                         
  15   0   4         16.92          5.18         7.21 o                         
  16   0   4          2.20         -2.92        17.12 o                         
 -17   1   4          2.28          1.17         5.85 o                         
 -16   1   4        170.29        160.71        17.37 o                         
 -15   1   4        466.74        444.39        20.80 o                         
 -14   1   4        611.40        596.17        23.01 o                         
 -13   1   4        507.46        508.16        18.77 o                         
 -12   1   4        768.00        763.00        21.99 o                         
 -11   1   4        403.36        401.64        15.14 o                         
 -10   1   4          0.20          2.89         3.23 o                         
  -9   1   4         62.15         54.73         4.77 o                         
  -8   1   4       1119.67       1098.52        19.22 o                         
  -7   1   4       3992.68       3877.26        51.90 o                         
  -6   1   4       2631.34       2627.64        23.83 o                         
  -5   1   4       5790.61       6014.47        39.24 o                         
  -4   1   4        692.70        666.45         9.19 o                         
  -3   1   4          8.05          8.23         1.09 o                         
  -2   1   4         48.68         45.37         2.38 o                         
  -1   1   4       1560.43       1516.25        15.36 o                         
   0   1   4       3731.37       3821.54        49.84 o                         
   1   1   4       4113.87       4076.16        38.07 o                         
   2   1   4       4129.06       3982.28        36.58 o                         
   3   1   4        973.21        962.24        16.19 o                         
   4   1   4        729.26        791.77        15.26 o                         
   5   1   4         41.57         49.18         4.06 o                         
   6   1   4       1141.82       1170.28        25.15 o                         
   7   1   4        473.57        468.30        12.31 o                         
   8   1   4       1333.57       1348.32        22.11 o                         
   9   1   4        835.62        806.81        17.93 o                         
  10   1   4        548.25        513.69        20.61 o                         
  11   1   4        113.74        120.54         9.81 o                         
  12   1   4          0.02          8.47         5.05 o                         
  13   1   4         66.61         71.05        10.91 o                         
  14   1   4         95.83         93.37        12.44 o                         
  15   1   4        105.44        114.61        15.55 o                         
  16   1   4         73.03         65.29         9.87 o                         
 -16   2   4          5.43         -0.48         5.92 o                         
 -15   2   4         18.27          8.24         7.44 o                         
 -14   2   4         14.32         20.94         7.20 o                         
 -13   2   4          0.60          5.85         4.88 o                         
 -12   2   4         73.57         83.11         9.27 o                         
 -11   2   4          3.78          4.34         3.92 o                         
 -10   2   4        165.94        163.91         7.78 o                         
  -9   2   4        150.49        176.68         7.66 o                         
  -8   2   4          8.74          8.29         2.29 o                         
  -7   2   4          6.57          6.04         2.70 o                         
  -6   2   4          0.15          1.27         1.73 o                         
  -5   2   4        108.11         98.56         4.91 o                         
  -4   2   4         78.12         92.64         4.71 o                         
  -3   2   4        134.83        135.92         4.14 o                         
  -2   2   4         10.27         10.61         1.26 o                         
  -1   2   4          1.19          0.78         1.88 o                         
   0   2   4        184.94        189.17         6.37 o                         
   1   2   4         37.56         46.69         3.08 o                         
   2   2   4         94.64        104.88         4.79 o                         
   3   2   4        571.17        618.62        12.24 o                         
   4   2   4        170.06        164.21         7.98 o                         
   5   2   4          4.29         12.46         2.98 o                         
   6   2   4          7.22          3.61         3.48 o                         
   7   2   4         55.91         63.21         5.93 o                         
   8   2   4          7.44          3.16         3.63 o                         
   9   2   4         30.87         43.88         5.45 o                         
  10   2   4          8.76         10.67         4.20 o                         
  11   2   4          2.06          2.04         3.46 o                         
  12   2   4          0.19          3.91         4.61 o                         
  13   2   4         26.41         20.23         5.64 o                         
  14   2   4         33.51         17.96         7.71 o                         
  15   2   4          7.13         19.54        18.23 o                         
 -14   3   4         21.74         13.96         5.92 o                         
 -13   3   4        178.53        170.86        13.65 o                         
 -12   3   4        176.53        176.40        12.51 o                         
 -11   3   4         49.71         50.65         6.99 o                         
 -10   3   4         27.51         28.02         5.37 o                         
  -9   3   4         35.58         25.58         5.57 o                         
  -8   3   4         13.02         14.33         4.97 o                         
  -7   3   4        214.12        213.28        10.31 o                         
  -6   3   4        379.49        368.10        13.46 o                         
  -5   3   4        826.51        804.34        18.32 o                         
  -4   3   4        235.57        229.91         9.61 o                         
  -3   3   4         11.89         14.70         2.94 o                         
  -2   3   4        121.36        115.22         6.26 o                         
  -1   3   4         57.60         61.86         4.72 o                         
   0   3   4        726.49        735.18        15.30 o                         
   1   3   4        322.72        333.82        10.25 o                         
   2   3   4        161.32        170.09         7.99 o                         
   3   3   4        139.41        155.64         8.81 o                         
   4   3   4         22.90         17.26         3.83 o                         
   5   3   4          2.35         -1.10         4.16 o                         
   6   3   4        135.73        134.62        11.49 o                         
   7   3   4        144.79        160.08        12.36 o                         
   8   3   4        244.36        290.76        16.83 o                         
   9   3   4        135.33        173.40        12.24 o                         
  10   3   4         57.97         62.67         8.14 o                         
  11   3   4          9.59          9.90         6.21 o                         
  12   3   4          4.88          8.45         6.56 o                         
 -10   4   4        254.49        263.82        20.06 o                         
  -9   4   4        265.08        269.26        19.94 o                         
  -8   4   4        112.17        145.37        13.11 o                         
  -7   4   4         96.60         96.05        10.93 o                         
  -6   4   4         29.49         28.12         6.42 o                         
  -5   4   4        199.88        189.99        14.16 o                         
  -4   4   4        400.71        458.37        22.65 o                         
  -3   4   4        344.29        359.18        13.56 o                         
  -2   4   4        554.18        560.16        16.82 o                         
  -1   4   4        268.42        280.24        11.96 o                         
   0   4   4         38.89         47.18         6.19 o                         
   1   4   4         18.34         15.85         4.40 o                         
   2   4   4         70.42         81.63         7.80 o                         
   3   4   4        222.52        209.25        13.48 o                         
   4   4   4        291.88        281.70        15.53 o                         
   5   4   4        202.39        219.64        17.58 o                         
   6   4   4        231.84        226.90        14.25 o                         
   7   4   4         82.26         87.91         9.68 o                         
   8   4   4          1.62         -1.30         8.13 o                         
   9   4   4          6.03         10.23         5.29 o                         
 -17   1   5         50.02         47.32         8.51 o                         
 -16   1   5         31.20         42.60         8.32 o                         
 -15   1   5         63.58         65.11         8.56 o                         
 -14   1   5        149.27        131.80        10.44 o                         
 -13   1   5        610.71        568.38        20.08 o                         
 -12   1   5        543.19        563.20        19.03 o                         
 -11   1   5        857.03        825.82        19.86 o                         
 -10   1   5        634.77        635.24        18.06 o                         
  -9   1   5        435.09        448.30        13.03 o                         
  -8   1   5        612.53        627.67        14.52 o                         
  -7   1   5       1098.44       1096.21        15.63 o                         
  -6   1   5       1294.63       1269.74        14.49 o                         
  -5   1   5       1444.00       1328.78        20.32 o                         
  -4   1   5       2692.09       2688.63        28.37 o                         
  -3   1   5       2269.20       2384.92        23.65 o                         
  -2   1   5         44.00         46.38         2.79 o                         
  -1   1   5        460.33        448.11         7.95 o                         
   0   1   5        764.03        727.08        16.73 o                         
   1   1   5        179.11        138.23         5.23 o                         
   2   1   5       3130.67       3147.29        31.86 o                         
   3   1   5       2437.26       2407.12        27.81 o                         
   4   1   5       1305.23       1317.45        18.62 o                         
   5   1   5         13.20          6.71         4.34 o                         
   6   1   5          0.16          2.96         2.28 o                         
   7   1   5        361.01        365.78        12.29 o                         
   8   1   5        264.21        293.32        10.88 o                         
   9   1   5        665.33        677.59        24.15 o                         
  10   1   5        428.30        410.65        16.33 o                         
  11   1   5         75.98        100.11        10.15 o                         
  12   1   5          6.49          4.65         4.51 o                         
  13   1   5          9.80          9.54         5.35 o                         
  14   1   5          0.99         -3.89         6.15 o                         
  15   1   5         93.86         92.94        13.31 o                         
 -16   2   5        199.68        180.10        20.70 o                         
 -15   2   5        410.96        436.23        28.37 o                         
 -14   2   5        542.07        537.47        21.21 o                         
 -13   2   5        135.56        139.97        10.83 o                         
 -12   2   5         21.26         26.09         5.29 o                         
 -11   2   5        247.78        242.93        12.62 o                         
 -10   2   5       1040.84       1071.66        22.47 o                         
  -9   2   5       2349.49       2317.40        43.46 o                         
  -8   2   5       2094.82       2119.99        40.53 o                         
  -7   2   5       1619.18       1657.10        27.60 o                         
  -6   2   5        292.01        307.77         8.84 o                         
  -5   2   5         55.16         74.62         4.37 o                         
  -4   2   5        807.41        855.92        14.19 o                         
  -3   2   5       1571.08       1515.57        22.88 o                         
  -2   2   5       3603.62       3675.79        37.70 o                         
  -1   2   5       2864.85       2883.41        29.96 o                         
   0   2   5       2166.17       2063.84        26.09 o                         
   1   2   5        681.12        699.61        11.93 o                         
   2   2   5        189.97        204.50         6.83 o                         
   3   2   5        221.28        197.19         8.79 o                         
   4   2   5       1308.73       1335.66        23.94 o                         
   5   2   5       1204.51       1150.63        22.77 o                         
   6   2   5       1362.06       1376.24        32.31 o                         
   7   2   5       1319.93       1313.90        25.87 o                         
   8   2   5        481.81        456.47        15.69 o                         
   9   2   5         24.19         25.43         4.65 o                         
  10   2   5         20.14         29.25         6.35 o                         
  11   2   5        119.89        121.28        10.10 o                         
  12   2   5        108.56        109.28        10.40 o                         
  13   2   5        250.74        244.07        17.84 o                         
  14   2   5        121.41        100.34        19.19 o                         
 -13   3   5        249.31        262.86        15.72 o                         
 -12   3   5        569.58        543.55        21.31 o                         
 -11   3   5        356.68        346.05        18.75 o                         
 -10   3   5         53.03         54.17         9.02 o                         
  -9   3   5          0.18          0.09         4.95 o                         
  -8   3   5         26.12         31.30         6.34 o                         
  -7   3   5        366.90        340.33        16.66 o                         
  -6   3   5        826.10        806.18        24.77 o                         
  -5   3   5        723.66        650.12        25.36 o                         
  -4   3   5        834.56        852.09        21.72 o                         
  -3   3   5        652.27        698.83        17.67 o                         
  -2   3   5         30.69         34.86         3.62 o                         
  -1   3   5         13.81         10.17         2.57 o                         
   0   3   5        219.44        217.22         8.52 o                         
   1   3   5       1022.43        995.64        20.94 o                         
   2   3   5        781.92        776.74        17.67 o                         
   3   3   5        341.86        341.45        14.92 o                         
   4   3   5        314.80        327.31        14.95 o                         
   5   3   5        267.61        264.13        13.75 o                         
   6   3   5          1.51          0.64         4.15 o                         
   7   3   5         52.32         50.58         8.08 o                         
   8   3   5        197.96        207.68        14.57 o                         
   9   3   5        338.04        327.95        16.81 o                         
  10   3   5        118.98        111.46        10.59 o                         
  11   3   5         40.04         51.17         8.08 o                         
  12   3   5         73.22         71.84         9.38 o                         
  -9   4   5         17.83         20.69         5.67 o                         
  -8   4   5          8.87         11.32         5.41 o                         
  -7   4   5          4.41          6.97         4.91 o                         
  -6   4   5          8.70          1.83         4.42 o                         
  -5   4   5          0.80          3.92         4.53 o                         
  -4   4   5          0.28          2.07         4.72 o                         
  -3   4   5         42.09         26.90         8.87 o                         
  -2   4   5         59.80         60.15         8.25 o                         
  -1   4   5        138.90        144.47        11.22 o                         
   0   4   5          3.68          5.54         4.35 o                         
   1   4   5          1.62          2.65         3.93 o                         
   2   4   5          0.85          6.40         4.37 o                         
   3   4   5          0.21          5.78         7.48 o                         
   4   4   5          0.15          1.53         5.54 o                         
   5   4   5          5.63          1.65         4.71 o                         
   6   4   5          9.50          8.73         5.25 o                         
   7   4   5         41.13         22.71         5.59 o                         
   8   4   5         10.04          0.58         6.87 o                         
 -17   0   6        179.98        199.64        34.81 o                         
 -16   0   6        621.71        574.83        35.58 o                         
 -15   0   6       1057.90       1045.30        45.65 o                         
 -14   0   6        687.98        737.30        31.82 o                         
 -13   0   6       1129.57       1072.69        54.19 o                         
 -12   0   6        377.23        385.58        20.67 o                         
 -11   0   6         27.57         21.37         4.97 o                         
 -10   0   6       1231.38       1233.70        30.17 o                         
  -9   0   6       1826.64       1771.93        27.86 o                         
  -8   0   6       3022.72       2994.79        36.43 o                         
  -7   0   6       4150.74       4107.51        42.91 o                         
  -6   0   6       4437.40       4589.76        59.35 o                         
  -5   0   6       1388.21       1459.26        17.89 o                         
  -4   0   6         62.75         70.74         3.57 o                         
  -3   0   6       2093.80       2066.91        26.70 o                         
  -2   0   6       1305.20       1162.62        14.77 o                         
  -1   0   6       1734.34       1536.48        42.70 o                         
   0   0   6      11322.04      11436.75       167.44 o                         
   1   0   6       4481.52       4515.60        62.88 o                         
   2   0   6       2234.25       2192.62        36.07 o                         
   3   0   6         37.86         39.22         6.44 o                         
   4   0   6        203.33        212.98         8.05 o                         
   5   0   6       1834.40       1797.18        26.58 o                         
   6   0   6       1397.41       1444.78        34.52 o                         
   7   0   6       1314.81       1385.54        30.83 o                         
   8   0   6        785.53        796.09        23.69 o                         
   9   0   6        845.95        831.93        40.24 o                         
  10   0   6         21.84         10.45         6.53 o                         
  11   0   6         12.50         -2.76         7.29 o                         
  12   0   6         33.72         39.05        17.89 o                         
  13   0   6        532.40        517.85        55.78 o                         
  14   0   6        187.41        179.44        20.62 o                         
  15   0   6        124.33        141.04        18.58 o                         
 -17   1   6        237.60        244.67        19.85 o                         
 -16   1   6        101.99        116.69        13.91 o                         
 -15   1   6          5.33          1.82         9.78 o                         
 -14   1   6        140.67        151.12        10.99 o                         
 -13   1   6        336.97        338.03        15.36 o                         
 -12   1   6        667.58        724.59        21.34 o                         
 -11   1   6       1292.21       1287.99        25.07 o                         
 -10   1   6       1000.14       1017.78        21.97 o                         
  -9   1   6        636.58        616.79        16.68 o                         
  -8   1   6        124.97        123.42         8.23 o                         
  -7   1   6         18.08         17.05         2.70 o                         
  -6   1   6       1080.18       1052.15        13.38 o                         
  -5   1   6       2767.65       2762.44        28.42 o                         
  -4   1   6       2188.51       2172.19        23.11 o                         
  -3   1   6       1365.29       1323.42        18.94 o                         
  -2   1   6       2526.89       2628.33        23.01 o                         
  -1   1   6        160.78        160.94         6.10 o                         
   0   1   6         62.86         81.26         5.48 o                         
   1   1   6        356.52        300.74         8.43 o                         
   2   1   6       2175.17       2204.12        23.56 o                         
   3   1   6       1579.55       1518.91        18.81 o                         
   4   1   6       1751.53       1619.76        21.65 o                         
   5   1   6       1093.31       1062.27        18.00 o                         
   6   1   6        104.04        100.28         5.81 o                         
   7   1   6         13.70         18.77         2.99 o                         
   8   1   6         54.78         60.69         5.06 o                         
   9   1   6         84.21         89.14         6.99 o                         
  10   1   6        175.78        178.65        10.39 o                         
  11   1   6        607.05        577.19        23.84 o                         
  12   1   6        134.62        136.39        12.99 o                         
  13   1   6         63.28         45.89         8.63 o                         
  14   1   6          9.42         12.11         7.07 o                         
  15   1   6         23.40         -7.43        10.05 o                         
 -15   2   6         22.53         34.90         7.00 o                         
 -14   2   6         20.83         23.74         5.58 o                         
 -13   2   6          2.24          9.53         4.61 o                         
 -12   2   6         29.31         21.41         4.48 o                         
 -11   2   6         35.59         37.40         5.56 o                         
 -10   2   6         33.17         23.27         4.34 o                         
  -9   2   6         46.76         51.66         5.46 o                         
  -8   2   6        105.63        105.13         7.35 o                         
  -7   2   6        142.88        145.92         8.07 o                         
  -6   2   6         10.05         10.68         3.15 o                         
  -5   2   6          0.09          6.69         3.64 o                         
  -4   2   6          9.89         11.54         3.64 o                         
  -3   2   6         13.43         11.28         2.38 o                         
  -2   2   6          8.24          9.41         2.52 o                         
  -1   2   6        123.22        116.90         5.91 o                         
   0   2   6         24.62         21.06         2.77 o                         
   1   2   6          4.85          8.33         2.08 o                         
   2   2   6         71.96         61.62         5.14 o                         
   3   2   6        219.30        237.26         9.99 o                         
   4   2   6         39.58         36.82         5.34 o                         
   5   2   6          1.13          0.22         3.12 o                         
   6   2   6         74.02         76.15         8.62 o                         
   7   2   6         38.27         31.11         4.59 o                         
   8   2   6          1.19          5.63         3.38 o                         
   9   2   6          2.73          2.82         3.23 o                         
  10   2   6         54.65         65.25         7.24 o                         
  11   2   6          0.84         -1.41         4.26 o                         
  12   2   6          0.01          4.20         5.20 o                         
  13   2   6          0.11          2.31         6.09 o                         
  14   2   6          1.87         13.96        11.05 o                         
 -13   3   6          7.08         16.47         6.02 o                         
 -12   3   6        114.14        129.05        12.53 o                         
 -11   3   6        242.72        227.18        15.65 o                         
 -10   3   6        191.94        174.40        13.24 o                         
  -9   3   6         98.39         96.09         9.71 o                         
  -8   3   6          6.05          1.28         4.16 o                         
  -7   3   6         15.01         12.09         7.28 o                         
  -6   3   6        141.31        136.81        10.80 o                         
  -5   3   6        153.85        156.25        10.98 o                         
  -4   3   6        198.39        204.74        12.40 o                         
  -3   3   6        192.12        202.28        10.65 o                         
  -2   3   6        522.09        535.18        19.29 o                         
  -1   3   6         55.84         59.06         5.39 o                         
   0   3   6          0.38          7.68         2.91 o                         
   1   3   6        236.08        253.99        10.38 o                         
   2   3   6        189.35        198.56         9.15 o                         
   3   3   6        214.10        241.74        11.17 o                         
   4   3   6        111.95        125.60         9.65 o                         
   5   3   6         69.83         91.46         9.90 o                         
   6   3   6         48.22         52.64         7.53 o                         
   7   3   6         60.70         73.71         9.37 o                         
   8   3   6         12.58          5.15         6.74 o                         
   9   3   6          2.52          2.22         4.93 o                         
  10   3   6         53.78         59.57         9.01 o                         
  11   3   6        146.22        143.97        12.27 o                         
  -9   4   6        116.80        122.75        11.84 o                         
  -8   4   6        298.28        320.86        17.48 o                         
  -7   4   6        239.26        243.66        14.65 o                         
  -6   4   6        165.07        177.68        12.30 o                         
  -5   4   6        133.35        131.81        11.67 o                         
  -4   4   6          0.11          1.94         4.84 o                         
  -3   4   6         37.55         25.13         7.11 o                         
  -2   4   6         44.01         48.21         7.51 o                         
  -1   4   6        355.00        385.18        18.74 o                         
   0   4   6        514.23        497.32        20.99 o                         
   1   4   6        120.45        145.55        13.20 o                         
   2   4   6         83.57         88.86         9.11 o                         
   3   4   6         13.54         28.18         9.84 o                         
   4   4   6          9.79          2.09         6.22 o                         
   5   4   6        119.76        123.12        11.33 o                         
   6   4   6        112.90        119.82        11.09 o                         
   7   4   6         75.48         89.51         9.98 o                         
 -16   1   7        117.22        117.03        14.00 o                         
 -15   1   7        214.61        192.57        14.18 o                         
 -14   1   7         92.26         84.21         9.51 o                         
 -13   1   7         11.35         10.68         4.66 o                         
 -12   1   7        496.88        473.46        19.12 o                         
 -11   1   7        288.73        298.40        14.72 o                         
 -10   1   7        865.20        842.02        18.32 o                         
  -9   1   7        753.89        733.88        15.08 o                         
  -8   1   7        767.05        813.76        16.67 o                         
  -7   1   7        116.70        115.08         5.61 o                         
  -6   1   7         32.16         31.66         2.97 o                         
  -5   1   7        497.33        479.64        10.56 o                         
  -4   1   7       1038.22       1027.46        15.34 o                         
  -3   1   7       1173.16       1081.40        16.78 o                         
  -2   1   7       2441.18       2569.38        46.72 o                         
  -1   1   7       1373.21       1402.21        24.04 o                         
   0   1   7         46.37         42.06         3.90 o                         
   1   1   7         92.03        101.19         5.95 o                         
   2   1   7         42.21         34.16         3.14 o                         
   3   1   7       1058.86       1030.34        16.69 o                         
   4   1   7        307.45        308.58         8.87 o                         
   5   1   7        334.76        324.73         9.43 o                         
   6   1   7        540.59        538.91        13.71 o                         
   7   1   7        651.50        625.13        14.09 o                         
   8   1   7         61.47         79.40         7.61 o                         
   9   1   7         55.15         49.71         6.66 o                         
  10   1   7         73.95         95.83        10.92 o                         
  11   1   7        205.90        218.57        19.64 o                         
  12   1   7         95.27         93.46        16.95 o                         
  13   1   7         15.85         23.91         8.93 o                         
  14   1   7         15.35         23.67        10.14 o                         
 -15   2   7        242.44        257.46        20.90 o                         
 -14   2   7        565.54        584.54        30.32 o                         
 -13   2   7        662.86        609.84        27.16 o                         
 -12   2   7        719.40        706.55        30.93 o                         
 -11   2   7        172.66        164.30        12.14 o                         
 -10   2   7          2.68          7.15         4.52 o                         
  -9   2   7         75.35         82.16         8.37 o                         
  -8   2   7       1129.39       1127.87        28.39 o                         
  -7   2   7       1486.34       1463.78        31.61 o                         
  -6   2   7       1302.83       1319.43        29.26 o                         
  -5   2   7       1141.68       1134.35        26.43 o                         
  -4   2   7       2039.60       2128.56        36.12 o                         
  -3   2   7         83.99         78.15         6.59 o                         
  -2   2   7        332.31        329.04        13.35 o                         
  -1   2   7       1190.49       1214.32        25.91 o                         
   0   2   7       1366.69       1379.07        20.04 o                         
   1   2   7       2017.00       1991.01        30.00 o                         
   2   2   7        805.16        810.57        18.78 o                         
   3   2   7        450.01        435.02        14.13 o                         
   4   2   7         98.15         97.40         7.04 o                         
   5   2   7         24.69         35.58         5.10 o                         
   6   2   7        120.78        118.72         8.14 o                         
   7   2   7        224.40        210.36        10.83 o                         
   8   2   7        596.27        608.40        18.89 o                         
   9   2   7        934.47        924.68        24.19 o                         
  10   2   7         38.72         38.28         7.84 o                         
  11   2   7          2.06          6.97         5.94 o                         
  12   2   7          1.89          0.97         6.54 o                         
  13   2   7         26.06         40.25        11.69 o                         
 -13   3   7         31.02         14.05         6.96 o                         
 -12   3   7         79.01         83.41        10.37 o                         
 -11   3   7        294.68        277.71        17.36 o                         
 -10   3   7        622.65        615.90        25.02 o                         
  -9   3   7        376.21        377.76        19.11 o                         
  -8   3   7        103.41        124.17        10.98 o                         
  -7   3   7         32.21         31.17         6.16 o                         
  -6   3   7         19.17         27.23         5.96 o                         
  -5   3   7         85.13         76.81         8.35 o                         
  -4   3   7        245.66        226.65        13.38 o                         
  -3   3   7        793.71        756.58        23.94 o                         
  -2   3   7       1038.33       1082.86        30.14 o                         
  -1   3   7        277.67        290.60        13.00 o                         
   0   3   7         52.72         54.74         6.36 o                         
   1   3   7          6.85          8.67         3.49 o                         
   2   3   7        110.76        124.96         9.81 o                         
   3   3   7        257.78        261.87        12.22 o                         
   4   3   7        250.33        255.19        13.87 o                         
   5   3   7        193.04        195.64        14.29 o                         
   6   3   7        159.99        155.93        13.18 o                         
   7   3   7        108.38        108.89        11.19 o                         
   8   3   7         35.99         32.34         6.93 o                         
   9   3   7          5.36          3.68         4.83 o                         
  10   3   7         76.18         74.25        13.17 o                         
  -8   4   7         22.64         32.96         6.88 o                         
  -7   4   7         22.06         27.57         6.17 o                         
  -6   4   7          9.87          0.33         5.52 o                         
  -5   4   7         15.80         12.12         4.55 o                         
  -4   4   7          5.73          5.07         5.51 o                         
  -3   4   7         10.25         17.78         7.03 o                         
  -2   4   7          6.91         -0.21         5.25 o                         
  -1   4   7          1.44         12.39         5.75 o                         
   0   4   7        111.41        114.62        10.68 o                         
   1   4   7         18.87         26.81         7.31 o                         
   2   4   7         16.28          9.63         7.75 o                         
   3   4   7          1.13         -3.28         6.10 o                         
   4   4   7          0.20         13.39         6.51 o                         
   5   4   7          9.46          9.76         6.10 o                         
   6   4   7          0.54         16.70         6.58 o                         
 -16   0   8          4.10          6.58        11.37 o                         
 -15   0   8        116.00        111.62        19.56 o                         
 -14   0   8       1044.64       1004.61        70.43 o                         
 -13   0   8        566.49        585.59        33.07 o                         
 -12   0   8       1134.70       1169.89        44.97 o                         
 -11   0   8       1452.87       1468.90        59.11 o                         
 -10   0   8        397.92        412.19        19.09 o                         
  -9   0   8         88.47         86.26         6.68 o                         
  -8   0   8         25.80         35.31         4.71 o                         
  -7   0   8       2479.80       2471.56        35.19 o                         
  -6   0   8       2832.09       2910.41        50.58 o                         
  -5   0   8       4377.95       4335.27        73.45 o                         
  -4   0   8       1944.62       1980.24        35.49 o                         
  -3   0   8        993.42        971.34        58.33 o                         
  -2   0   8        186.16        179.70         7.11 o                         
  -1   0   8        819.81        874.15        26.13 o                         
   0   0   8         60.28         38.95         4.11 o                         
   1   0   8       1704.43       1699.30        29.02 o                         
   2   0   8       2500.83       2655.33        58.23 o                         
   3   0   8        697.24        700.18        22.48 o                         
   4   0   8       2266.32       2084.93        52.66 o                         
   5   0   8       1216.28       1128.91        42.36 o                         
   6   0   8       1169.64       1217.12        60.26 o                         
   7   0   8        237.50        293.79        15.93 o                         
   8   0   8        299.65        341.97        34.18 o                         
   9   0   8        224.10        234.27        22.54 o                         
  10   0   8        257.23        259.29        24.75 o                         
  11   0   8        131.25        127.27        18.05 o                         
  12   0   8         29.17         34.01        11.69 o                         
  13   0   8         18.08         27.09        18.57 o                         
  14   0   8          8.68         33.16        21.15 o                         
 -16   1   8        432.56        413.10        25.93 o                         
 -15   1   8        240.94        242.05        19.20 o                         
 -14   1   8        149.42        139.96        12.20 o                         
 -13   1   8         50.24         51.18         7.81 o                         
 -12   1   8         90.58         85.40         8.80 o                         
 -11   1   8        143.82        161.88        11.26 o                         
 -10   1   8        491.13        525.07        16.12 o                         
  -9   1   8       1401.52       1415.08        24.13 o                         
  -8   1   8        655.04        670.26        14.75 o                         
  -7   1   8       1187.67       1194.97        18.78 o                         
  -6   1   8        751.22        748.77        14.28 o                         
  -5   1   8        171.90        178.67         6.78 o                         
  -4   1   8        428.39        406.44         9.99 o                         
  -3   1   8       1851.24       1874.52        25.02 o                         
  -2   1   8        532.13        505.21        13.46 o                         
  -1   1   8       1053.48       1024.16        22.31 o                         
   0   1   8       1249.80       1235.32        29.93 o                         
   1   1   8         42.03         40.65         5.81 o                         
   2   1   8        227.50        230.69         8.81 o                         
   3   1   8          1.18          0.16         1.96 o                         
   4   1   8        934.41        938.35        22.37 o                         
   5   1   8        306.74        303.51         9.43 o                         
   6   1   8        893.44        857.72        27.74 o                         
   7   1   8        479.60        466.94        17.16 o                         
   8   1   8          6.38          5.22         3.41 o                         
   9   1   8         19.87         16.11         4.33 o                         
  10   1   8          8.89          9.22         7.09 o                         
  11   1   8          5.59         11.97        12.33 o                         
  12   1   8         41.22         28.67         9.70 o                         
  13   1   8         58.66         31.75         9.56 o                         
 -14   2   8         21.65         33.87        11.37 o                         
 -13   2   8         38.08         46.20        12.43 o                         
 -12   2   8          5.37         12.07         6.23 o                         
 -11   2   8         17.05         22.95         7.38 o                         
 -10   2   8         47.22         37.26         6.69 o                         
  -9   2   8          8.44          5.32         4.08 o                         
  -8   2   8         20.71         24.03         5.18 o                         
  -7   2   8         17.43         22.08         4.81 o                         
  -6   2   8          4.48          1.18         3.65 o                         
  -5   2   8        253.10        237.66        12.25 o                         
  -4   2   8        118.89        111.88         8.54 o                         
  -3   2   8         79.68         90.88         7.67 o                         
  -2   2   8         26.88         26.03         4.77 o                         
  -1   2   8         15.88         18.38         4.54 o                         
   0   2   8          3.05          1.68         3.24 o                         
   1   2   8          9.08         16.41         3.56 o                         
   2   2   8        170.98        185.39        12.18 o                         
   3   2   8          1.01          3.41         2.88 o                         
   4   2   8         27.73         29.51         5.51 o                         
   5   2   8          1.74          5.38         4.22 o                         
   6   2   8         16.68         10.41         4.60 o                         
   7   2   8         23.33         32.13         7.04 o                         
   8   2   8         54.66         34.90         5.61 o                         
   9   2   8         13.88         16.98         6.63 o                         
  10   2   8         22.29         43.24         7.89 o                         
  11   2   8         33.44         23.27         6.46 o                         
  12   2   8          0.08          0.67         8.13 o                         
 -12   3   8         16.19         24.23         7.88 o                         
 -11   3   8          9.37         24.64         7.11 o                         
 -10   3   8        100.80        110.11        16.29 o                         
  -9   3   8        123.35        138.80        12.32 o                         
  -8   3   8        208.96        171.39        15.71 o                         
  -7   3   8         62.43         63.84         8.23 o                         
  -6   3   8        179.42        158.03        12.13 o                         
  -5   3   8          0.14         -1.61         4.06 o                         
  -4   3   8        235.77        223.01        15.83 o                         
  -3   3   8         57.60         68.31         7.87 o                         
  -2   3   8          7.69          6.23         4.34 o                         
  -1   3   8        453.72        490.48        19.29 o                         
   0   3   8         37.34         50.06         7.37 o                         
   1   3   8         73.34         67.64         6.60 o                         
   2   3   8          1.12          2.08         4.94 o                         
   3   3   8         21.94         21.31         6.36 o                         
   4   3   8         60.36         85.83         8.83 o                         
   5   3   8        107.51        135.06        12.30 o                         
   6   3   8         52.07         69.44         9.59 o                         
   7   3   8         79.19         82.60        13.74 o                         
   8   3   8          0.91          1.88         6.36 o                         
   9   3   8         25.88         26.13         9.51 o                         
  -7   4   8         55.56         37.53        15.38 o                         
  -6   4   8        226.24        226.18        16.20 o                         
  -5   4   8        228.95        200.24        14.86 o                         
  -4   4   8        180.60        171.56        15.61 o                         
  -3   4   8         57.47         59.33         9.49 o                         
  -2   4   8          3.66          7.03         6.13 o                         
  -1   4   8          0.92         -0.51         7.43 o                         
   0   4   8         10.49         14.66         5.88 o                         
   1   4   8        203.40        210.89        18.78 o                         
   2   4   8         93.51         99.37        14.73 o                         
   3   4   8        114.66        134.00        19.71 o                         
   4   4   8         68.04         78.46        11.01 o                         
 -15   1   9        127.66        125.66        14.19 o                         
 -14   1   9        239.75        246.17        19.02 o                         
 -13   1   9        247.76        224.15        17.43 o                         
 -12   1   9        151.66        130.78        11.00 o                         
 -11   1   9          7.33          0.41         3.81 o                         
 -10   1   9          8.68          8.95         3.42 o                         
  -9   1   9        762.84        788.95        16.96 o                         
  -8   1   9       1138.90       1166.71        20.46 o                         
  -7   1   9        365.45        383.55        11.42 o                         
  -6   1   9         45.64         44.60         4.11 o                         
  -5   1   9        719.18        716.73        15.31 o                         
  -4   1   9         20.30         18.35         3.02 o                         
  -3   1   9        154.20        151.88         6.81 o                         
  -2   1   9        206.99        167.23         8.54 o                         
  -1   1   9        734.92        738.88        50.06 o                         
   0   1   9        775.84        721.75        53.59 o                         
   1   1   9        444.64        425.19        15.76 o                         
   2   1   9        267.95        255.36        11.30 o                         
   3   1   9        106.58         96.75         6.26 o                         
   4   1   9        642.77        655.72        19.91 o                         
   5   1   9        179.74        192.98         8.92 o                         
   6   1   9          4.74          2.77         3.42 o                         
   7   1   9         37.33         42.92         4.92 o                         
   8   1   9        438.59        379.87        17.22 o                         
   9   1   9         20.19          9.18         6.52 o                         
  10   1   9          8.30          3.79         6.28 o                         
  11   1   9          0.07          4.35         6.82 o                         
  12   1   9         29.08         34.47        10.59 o                         
 -14   2   9         14.59         21.27         8.04 o                         
 -13   2   9        220.52        236.77        19.48 o                         
 -12   2   9        384.70        370.13        23.32 o                         
 -11   2   9        843.73        910.91        35.14 o                         
 -10   2   9        819.10        787.71        31.92 o                         
  -9   2   9        270.15        265.64        24.46 o                         
  -8   2   9         55.60         48.91         8.72 o                         
  -7   2   9        123.30        130.78         9.98 o                         
  -6   2   9        679.12        667.69        21.67 o                         
  -5   2   9        532.23        548.08        19.13 o                         
  -4   2   9        276.59        310.06        14.87 o                         
  -3   2   9       1691.69       1714.85        33.65 o                         
  -2   2   9        691.34        657.42        20.36 o                         
  -1   2   9        123.94        116.86         8.59 o                         
   0   2   9          0.51         -0.93         3.34 o                         
   1   2   9        124.42        123.27        10.34 o                         
   2   2   9       1191.76       1235.16        30.63 o                         
   3   2   9        643.07        640.17        18.31 o                         
   4   2   9        240.70        249.08        11.86 o                         
   5   2   9        154.82        141.78         8.93 o                         
   6   2   9         36.71         33.67         4.78 o                         
   7   2   9          0.00          3.30         3.99 o                         
   8   2   9          3.61          8.08         5.41 o                         
   9   2   9         21.10         44.96         8.13 o                         
  10   2   9        218.54        215.16        16.33 o                         
  11   2   9         69.99         74.11        10.43 o                         
 -11   3   9          1.01          6.64         6.82 o                         
 -10   3   9         68.25         70.08        10.98 o                         
  -9   3   9        216.88        240.55        16.24 o                         
  -8   3   9        419.36        425.17        20.68 o                         
  -7   3   9        318.16        281.58        16.48 o                         
  -6   3   9        135.86        150.26        12.13 o                         
  -5   3   9         14.92          1.89         6.27 o                         
  -4   3   9          0.11         -3.30         6.68 o                         
  -3   3   9          3.12          6.13         5.48 o                         
  -2   3   9         60.04         60.88         7.61 o                         
  -1   3   9        390.70        357.18        19.09 o                         
   0   3   9        446.82        437.48        19.41 o                         
   1   3   9        243.82        224.78        13.61 o                         
   2   3   9         55.36         43.29         8.02 o                         
   3   3   9          0.73          6.37         4.71 o                         
   4   3   9         11.04         27.25         6.43 o                         
   5   3   9         32.52         52.61         8.86 o                         
   6   3   9         59.75         81.01        10.35 o                         
   7   3   9         57.10         55.97        11.47 o                         
   8   3   9         50.58         37.25         7.48 o                         
  -4   4   9         28.73         25.66         6.52 o                         
  -3   4   9          0.26          6.96        11.13 o                         
  -2   4   9         10.50         17.39         7.50 o                         
  -1   4   9          4.97          1.39         6.00 o                         
   0   4   9          3.50          6.59         7.49 o                         
   1   4   9         16.31         27.02        15.21 o                         
   2   4   9          0.20          4.37         5.84 o                         
 -15   0  10        209.15        159.86        27.04 o                         
 -14   0  10         36.31         27.75        10.35 o                         
 -13   0  10         71.76         73.89        13.52 o                         
 -12   0  10        460.47        434.38        34.29 o                         
 -11   0  10        836.95        859.53        38.85 o                         
 -10   0  10       1179.83       1210.60        50.23 o                         
  -9   0  10        696.92        690.38        28.69 o                         
  -8   0  10         10.68          8.19         6.58 o                         
  -7   0  10       2010.33       2009.29        47.82 o                         
  -6   0  10          1.79         -0.37         3.08 o                         
  -5   0  10       1243.02       1267.71        26.23 o                         
  -4   0  10        794.86        816.61        31.05 o                         
  -3   0  10       2334.61       2328.57        54.78 o                         
  -2   0  10       1348.19       1216.47        93.91 o                         
  -1   0  10        436.84        429.97        37.51 o                         
   0   0  10        318.35        293.25        19.07 o                         
   1   0  10         86.94        122.53        12.71 o                         
   2   0  10        212.39        255.35        15.34 o                         
   3   0  10        264.30        286.46        16.44 o                         
   4   0  10        319.40        378.22        19.28 o                         
   5   0  10        105.42        120.24        14.98 o                         
   6   0  10       1870.84       1816.98        49.45 o                         
   7   0  10         17.16         20.74         6.35 o                         
   8   0  10         28.98         33.98        10.83 o                         
   9   0  10          0.46         -2.66         8.24 o                         
  10   0  10        181.60        218.55        25.34 o                         
  11   0  10        113.36        136.45        20.02 o                         
  12   0  10          2.04         -1.71        10.32 o                         
 -14   1  10        398.87        439.36        26.12 o                         
 -13   1  10        316.20        329.32        21.57 o                         
 -12   1  10        236.34        251.92        18.31 o                         
 -11   1  10         72.54         73.18         9.68 o                         
 -10   1  10        104.35        103.80         8.08 o                         
  -9   1  10          3.28          0.21         5.22 o                         
  -8   1  10        288.99        297.71        10.75 o                         
  -7   1  10        722.45        754.87        18.66 o                         
  -6   1  10        212.91        225.54        10.83 o                         
  -5   1  10       1811.98       1808.37        29.02 o                         
  -4   1  10        234.95        224.42         9.98 o                         
  -3   1  10         13.71         17.54         5.05 o                         
  -2   1  10         11.37         14.47         5.25 o                         
  -1   1  10        657.29        677.57        68.01 o                         
   0   1  10        489.76        443.63        15.98 o                         
   1   1  10        285.84        287.71        12.56 o                         
   2   1  10        324.02        313.81        11.91 o                         
   3   1  10          8.80          9.28         3.42 o                         
   4   1  10        406.85        379.65        12.65 o                         
   5   1  10          4.49          8.69         3.37 o                         
   6   1  10        182.77        197.64         9.50 o                         
   7   1  10         17.57         12.36         6.72 o                         
   8   1  10        364.32        319.50        22.17 o                         
   9   1  10         56.50         44.85        10.87 o                         
  10   1  10          6.50          3.98         6.35 o                         
  11   1  10         22.79          9.03         7.51 o                         
 -13   2  10          0.33         10.78         7.39 o                         
 -12   2  10         96.74         99.40        12.78 o                         
 -11   2  10          1.69          9.97         6.58 o                         
 -10   2  10          3.62          4.91         5.59 o                         
  -9   2  10         50.81         59.18        10.03 o                         
  -8   2  10          0.04          8.50         5.66 o                         
  -7   2  10          4.27         18.77         6.58 o                         
  -6   2  10          3.76          4.60         4.86 o                         
  -5   2  10          1.39          5.17         4.22 o                         
  -4   2  10         11.43         13.05         4.21 o                         
  -3   2  10        270.72        258.91        13.28 o                         
  -2   2  10          0.23         -3.70         3.92 o                         
  -1   2  10          0.29          8.07         7.49 o                         
   0   2  10         22.54         11.27         5.13 o                         
   1   2  10         90.19         85.49         9.14 o                         
   2   2  10        117.72        132.13        10.10 o                         
   3   2  10          0.76         12.49         4.77 o                         
   4   2  10        128.19        109.06         8.16 o                         
   5   2  10          0.23          0.71         3.25 o                         
   6   2  10          1.90          3.53         4.82 o                         
   7   2  10          8.02          4.42         4.80 o                         
   8   2  10          4.00          4.28         6.09 o                         
   9   2  10         15.86         17.08         6.56 o                         
  10   2  10          9.11          7.41         7.49 o                         
 -10   3  10         14.20          4.65         6.79 o                         
  -9   3  10          2.79          6.65         7.37 o                         
  -8   3  10         41.26         52.09        13.81 o                         
  -7   3  10         53.36         70.15        12.41 o                         
  -6   3  10         87.53        106.00        10.66 o                         
  -5   3  10        108.48        109.48        10.41 o                         
  -4   3  10         66.91         67.68         8.71 o                         
  -3   3  10          4.26          6.45         4.55 o                         
  -2   3  10         67.59         54.62         7.65 o                         
  -1   3  10          3.81         -0.82         7.31 o                         
   0   3  10        309.10        320.06        19.16 o                         
   1   3  10         46.28         58.31         9.19 o                         
   2   3  10          4.32         11.54         5.81 o                         
   3   3  10         48.21         57.45         8.05 o                         
   4   3  10         15.30         22.64         6.36 o                         
   5   3  10         15.67         53.55         9.45 o                         
   6   3  10          4.37          9.19         6.26 o                         
   7   3  10         23.02         10.07         7.74 o                         
 -14   1  11         59.54         42.98        16.42 o                         
 -13   1  11        142.90        135.44        26.46 o                         
 -12   1  11        217.31        233.50        23.63 o                         
 -11   1  11        139.02        115.70        16.56 o                         
 -10   1  11         42.28         42.05         5.53 o                         
  -9   1  11        273.47        255.14        12.62 o                         
  -8   1  11         39.17         43.05         5.72 o                         
  -7   1  11        488.12        511.14        16.16 o                         
  -6   1  11        550.31        570.06        16.94 o                         
  -5   1  11         74.37         78.84         6.58 o                         
  -4   1  11        385.25        383.11        13.82 o                         
  -3   1  11         99.65         88.79        11.04 o                         
  -2   1  11          1.72         -4.11         4.11 o                         
  -1   1  11          0.51          6.31         4.42 o                         
   0   1  11         70.31         76.84         9.81 o                         
   1   1  11        244.91        249.86        15.02 o                         
   2   1  11        133.65        137.58        10.30 o                         
   3   1  11        115.15        116.21         7.33 o                         
   4   1  11        321.73        289.37        11.55 o                         
   5   1  11          2.48          0.58         3.75 o                         
   6   1  11         15.64         14.59         4.95 o                         
   7   1  11         36.77         35.04         4.65 o                         
   8   1  11         20.80         13.47         8.01 o                         
   9   1  11         63.40         71.91        12.49 o                         
  10   1  11          1.93          5.58         7.12 o                         
 -12   2  11          9.11         -3.69         6.17 o                         
 -11   2  11          5.82         13.90         7.29 o                         
 -10   2  11        291.42        298.01        17.01 o                         
  -9   2  11        660.21        642.73        29.87 o                         
  -8   2  11        549.25        558.79        27.28 o                         
  -7   2  11        305.07        307.27        20.12 o                         
  -6   2  11         47.33         32.47        10.02 o                         
  -5   2  11         11.60          9.62         4.78 o                         
  -4   2  11        244.12        280.99        18.47 o                         
  -3   2  11        125.32        135.63        13.12 o                         
  -2   2  11        501.36        499.31        24.08 o                         
  -1   2  11        270.08        290.80        23.87 o                         
   0   2  11        139.67        138.20        10.28 o                         
   1   2  11        141.17        132.36        11.23 o                         
   2   2  11        162.65        141.17        10.72 o                         
   3   2  11        159.48        161.93        11.58 o                         
   4   2  11        250.50        253.70        14.28 o                         
   5   2  11        103.87        126.00        10.40 o                         
   6   2  11         85.01         78.42         7.75 o                         
   7   2  11         83.53         89.97         9.64 o                         
   8   2  11         10.42         15.16         6.74 o                         
   9   2  11          0.59          3.89         5.30 o                         
  -8   3  11         32.22         46.21        10.64 o                         
  -7   3  11        113.64        107.79        13.85 o                         
  -6   3  11        200.37        201.84        26.32 o                         
  -5   3  11        148.61        150.56        16.23 o                         
  -4   3  11         76.24         94.27        16.49 o                         
  -3   3  11         67.61         69.97         8.88 o                         
  -2   3  11          0.46         -1.73         5.93 o                         
  -1   3  11          1.21         -7.53        10.48 o                         
   0   3  11          1.76          7.04         5.22 o                         
   1   3  11         72.75         81.69        10.61 o                         
   2   3  11        197.09        183.38        15.55 o                         
   3   3  11        105.63        112.25        14.79 o                         
   4   3  11         20.52         44.58         8.46 o                         
   5   3  11          0.59         10.50         6.53 o                         
 -13   0  12        210.94        212.36        22.93 o                         
 -12   0  12         41.81         30.21         9.88 o                         
 -11   0  12         14.12         33.55        10.84 o                         
 -10   0  12        429.96        440.45        22.27 o                         
  -9   0  12        394.06        427.54        21.57 o                         
  -8   0  12        789.22        796.13        36.80 o                         
  -7   0  12        140.04        154.67        13.25 o                         
  -6   0  12        342.90        336.95        18.86 o                         
  -5   0  12        430.40        411.07        20.84 o                         
  -4   0  12          5.16         25.26         7.06 o                         
  -3   0  12         52.86        100.97        13.71 o                         
  -2   0  12         62.17        103.80        14.12 o                         
  -1   0  12       1581.75       1608.79        50.43 o                         
   0   0  12        291.30        340.79        23.49 o                         
   1   0  12        132.37        160.40        16.40 o                         
   2   0  12        220.63        216.11        16.61 o                         
   3   0  12         29.06         58.73        12.23 o                         
   4   0  12          3.45          4.73        14.03 o                         
   5   0  12        164.57        237.08        22.99 o                         
   6   0  12         82.12        123.45        21.25 o                         
   7   0  12         57.52         50.11        21.27 o                         
   8   0  12         40.48         22.52        14.99 o                         
   9   0  12         42.75         13.15         9.33 o                         
 -13   1  12         32.19         35.45        11.68 o                         
 -12   1  12        419.04        424.00        32.58 o                         
 -11   1  12        258.89        274.15        25.62 o                         
 -10   1  12        225.62        213.35        13.73 o                         
  -9   1  12         24.04         10.40         9.05 o                         
  -8   1  12          8.44         11.44         6.54 o                         
  -7   1  12         17.99          7.35         5.35 o                         
  -6   1  12        216.29        239.22        11.54 o                         
  -5   1  12        194.57        207.82        10.79 o                         
  -4   1  12        162.42        160.04        10.87 o                         
  -3   1  12        562.33        511.69        21.74 o                         
  -2   1  12         71.69         64.24         9.41 o                         
  -1   1  12         27.15          9.63         5.72 o                         
   0   1  12         25.46          5.49         5.93 o                         
   1   1  12        412.19        428.80        20.60 o                         
   2   1  12         47.34         54.37         7.50 o                         
   3   1  12         85.73         95.69        12.09 o                         
   4   1  12         67.54         55.03         7.32 o                         
   5   1  12         32.75         27.93         6.41 o                         
   6   1  12         67.93         53.43         8.15 o                         
   7   1  12          9.03         27.10         9.11 o                         
   8   1  12          3.05         17.25        10.30 o                         
   9   1  12          1.44         -6.32         7.23 o                         
 -11   2  12         16.58         12.71         8.13 o                         
 -10   2  12         45.95         37.07        10.93 o                         
  -9   2  12          9.77         10.26         5.92 o                         
  -8   2  12          5.45          7.05         6.28 o                         
  -7   2  12         33.36         40.09         8.12 o                         
  -6   2  12         16.40         12.60         5.53 o                         
  -5   2  12         76.77         77.73        10.73 o                         
  -4   2  12         15.51         22.85         6.41 o                         
  -3   2  12          7.79         16.05         6.28 o                         
  -2   2  12          0.50         20.16         9.72 o                         
  -1   2  12         19.72         17.89         8.68 o                         
   0   2  12          1.34          6.36         6.21 o                         
   1   2  12         13.63          1.92         8.79 o                         
   2   2  12          0.60         12.78         6.30 o                         
   3   2  12          9.07         15.12         5.96 o                         
   4   2  12         29.20         27.50         4.90 o                         
   5   2  12          0.03          0.67         4.18 o                         
   6   2  12          2.67          6.36         5.10 o                         
   7   2  12          0.21          3.12         5.23 o                         
  -6   3  12         19.15         21.83         8.50 o                         
  -5   3  12         19.00         28.64         8.58 o                         
  -4   3  12         68.02         77.20        12.43 o                         
  -3   3  12          0.88         -7.08         9.39 o                         
  -2   3  12         55.11         52.21        13.58 o                         
  -1   3  12          6.00          0.85         8.08 o                         
   0   3  12          8.48          7.76        15.61 o                         
   1   3  12         37.06         48.80        10.77 o                         
   2   3  12         75.97        100.93        12.35 o                         
 -11   1  13         77.50         88.44        16.13 o                         
 -10   1  13        176.90        168.65        12.77 o                         
  -9   1  13         33.60         40.78        14.40 o                         
  -8   1  13        142.97        136.97        11.75 o                         
  -7   1  13          7.83         -6.50         6.50 o                         
  -6   1  13          0.45          8.56         4.44 o                         
  -5   1  13         36.69         49.16         6.96 o                         
  -4   1  13         90.08        104.52        10.72 o                         
  -3   1  13        369.97        355.04        19.11 o                         
  -2   1  13         56.30         51.60        11.02 o                         
  -1   1  13          6.75         16.93         7.66 o                         
   0   1  13         10.37         13.42         7.35 o                         
   1   1  13         18.71         10.79         6.70 o                         
   2   1  13         17.75         31.65         6.40 o                         
   3   1  13         96.68        120.28        10.71 o                         
   4   1  13         26.07         39.15         7.20 o                         
   5   1  13         18.45         12.29         5.76 o                         
   6   1  13          0.89          3.07         6.62 o                         
   7   1  13         57.13         34.44        10.22 o                         
  -9   2  13          3.33          7.07        14.24 o                         
  -8   2  13        177.83        178.64        13.85 o                         
  -7   2  13        223.35        237.56        15.99 o                         
  -6   2  13        201.87        182.71        15.59 o                         
  -5   2  13        129.90        113.02        11.22 o                         
  -4   2  13         96.85         83.77        10.07 o                         
  -3   2  13          0.06         -0.62         7.06 o                         
  -2   2  13         21.47         34.52         8.62 o                         
  -1   2  13        123.34        154.19        13.80 o                         
   0   2  13         74.64         99.62        11.52 o                         
   1   2  13         98.89         98.09        11.76 o                         
   2   2  13         28.50         26.97         7.16 o                         
   3   2  13        100.01         64.85        11.19 o                         
   4   2  13          0.65          9.53         6.32 o                         
   5   2  13          4.47          2.40         9.42 o                         
 -10   0  14         72.55         64.03        12.28 o                         
  -9   0  14          2.72         25.36         9.02 o                         
  -8   0  14         15.88         18.60        11.51 o                         
  -7   0  14         79.47         91.29        24.10 o                         
  -6   0  14        281.39        337.47        26.63 o                         
  -5   0  14        429.93        445.36        48.37 o                         
  -4   0  14         26.17         47.20        12.81 o                         
  -3   0  14         94.61        127.80        17.35 o                         
  -2   0  14          1.04         37.85        18.70 o                         
  -1   0  14         22.29          7.55        14.45 o                         
   0   0  14         80.78        143.61        26.89 o                         
   1   0  14        310.19        337.64        28.40 o                         
   2   0  14         40.78         55.45        17.74 o                         
   3   0  14         26.27         45.04        12.90 o                         
   4   0  14         28.61         44.07        11.71 o                         
   5   0  14         53.52         51.12        12.09 o                         
   6   0  14          0.11         -5.20         7.72 o                         
  -9   1  14        105.69         96.78        10.47 o                         
  -8   1  14         86.26         95.26        10.57 o                         
  -7   1  14         39.75         24.87         6.93 o                         
  -6   1  14         11.57         -5.02         5.48 o                         
  -5   1  14          2.37          1.63         6.03 o                         
  -4   1  14         62.40         86.51         8.90 o                         
  -3   1  14         45.97         61.00         8.94 o                         
  -2   1  14         42.06         52.60         9.41 o                         
  -1   1  14        210.80        177.54        16.25 o                         
   0   1  14         10.21          1.17         6.48 o                         
   1   1  14         22.94          8.85         8.98 o                         
   2   1  14          0.01         16.86         6.13 o                         
   3   1  14          9.26         20.16         6.56 o                         
   4   1  14          6.80         10.96         8.94 o                         
   5   1  14         26.12         27.46         6.41 o                         
  -6   2  14          2.33          2.96         5.48 o                         
  -5   2  14         13.29          2.13        12.42 o                         
  -4   2  14         22.35         13.40         7.09 o                         
  -3   2  14         28.95         12.86        10.16 o                         
  -2   2  14          7.00          3.43         7.70 o                         
  -1   2  14          3.82          1.33         6.17 o                         
   0   2  14          1.12          7.58         6.48 o                         
   1   2  14          6.70          4.74         5.45 o                         
   2   2  14          1.05         12.48         6.43 o                         
  -7   1  15         86.54         94.48        15.42 o                         
  -6   1  15          0.79          1.60         4.99 o                         
  -5   1  15         11.53          3.94         7.31 o                         
  -4   1  15          2.21          8.02        13.11 o                         
  -3   1  15          1.01         22.71         6.55 o                         
  -2   1  15         68.15         74.24        10.14 o                         
  -1   1  15         28.49         23.12         7.29 o                         
   0   1  15         37.10         36.69         9.03 o                         
   1   1  15          3.44         23.38         7.62 o                         
   2   1  15          5.76         -2.86         5.30 o                         
                                                                                
